# Supplementary material for: Direct molecular dissection of tumor parenchyma from tumor stroma in tumor xenograft using mass spectrometry-based glycoproteomics
Source: Oncotarget. 2018 May 29;9(41):26431–52. doi: 10.18632/oncotarget.25449 (PMC5995176; doi:10.18632/oncotarget.25449)
Supplement: Supplementary file 2 [file oncotarget-09-26431-s002.xlsx]

## Sheet: Table S1 A-B
Table S1 A. N-glycosylated human peptides identified in A549 murine tumor xenograft using TCSG.																Table S1 B. N-glycosylated mouse peptides identified in A549 murine tumor xenograft using TCSG.
Confidence	Sequence	# PSMs	# Proteins	# Protein Groups	Protein Group Accessions	Modifications	ΔCn	q-Value	PEP	XCorr	Charge	MH+ [Da]	ΔM [ppm]	RT [min]		Confidence	Sequence	# PSMs	# Proteins	# Protein Groups	Protein Group Accessions	Modifications	ΔCn	q-Value	PEP	XCorr	Charge	MH+ [Da]	ΔM [ppm]	RT [min]
High	GQVQAATNIGLnnSHK	1	1	1	A7KAX9	N12(Asn->Asp); N13(Asn->Asp)	0	0.002662	0.04966	2.06606	3	1653.82	0.131084	28.2858		High	HNIIPIFAVTnYSYSYYEK	42	1	1	A2A863	N11(Asn->Asp)	0	0	2.118e-10	6.36608	3	2323.13	-0.503641	66.3585
High	TGnYTVR	3	1	1	A8MTB9	N3(Asn->Asp)	0	0.001716	0.04003	2.06885	2	811.393	-1.3793	13.2662		High	VnGTKEPIEFK	10	1	1	A2ARA8	N2(Asn->Asp)	0	0	0.0007764	3.0124	3	1262.66	0.456506	30.2854
High	NELmLnSSLmR	9	1	1	O00468	M4(Oxidation); N6(Asn->Asp); M10(Oxidation)	0	0	0.0002965	4.08875	2	1340.62	-0.971345	37.9397		High	DLQNFLEnVTSSVDVK	7	1	1	A6H584	N8(Asn->Asp)	0	0	4.313e-07	5.42741	2	1808.89	-0.631869	76.3403
High	EAInITLDHK	7	1	1	O00469	N4(Asn->Asp)	0	0.0001336	0.004559	2.28375	2	1154.61	0.567518	34.8787		High	QVEELLVnHTGLR	36	1	1	A6H6E2	N8(Asn->Asp)	0	0	0.0003908	3.11321	3	1508.81	0.242416	44.5059
High	YFnYTVK	35	1	1	O00469	N3(Asn->Asp)	0	0.0008349	0.02195	2.30484	2	935.45	-0.655677	33.3238		High	ISASGAELEALEAQVLnLSLK	62	1	1	A6X935	N17(Asn->Asp)	0	0	2.271e-10	6.8644	3	2157.16	-0.0306678	80.1914
High	EERPLnASALK	1	1	1	O14657	N6(Asn->Asp)	0	0.004206	0.07264	2.04991	3	1228.65	-1.36154	27.8902		High	AFITnFSmIIDGVTYPGVVK	48	1	1	A6X935	N5(Asn->Asp); M8(Oxidation)	0	0	1.008e-09	5.73634	3	2189.12	0.249073	76.0079
High	InTTADEKDPTNPFR	52	1	1	O14672	N2(Asn->Asp)	0	0	3.506e-05	4.89668	3	1719.82	0.613957	33.5453		High	VSGQmHmQnITFQTEASVAQQEK	4	1	1	A6X935	M5(Oxidation); M7(Oxidation); N9(Asn->Asp)	0	0	2.65e-06	4.93108	3	2625.19	-0.35124	37.2896
High	nISQVLEK	4	1	1	O14672	N1(Asn->Asp)	0	0.0005108	0.01651	2.75888	2	931.509	-0.479328	34.9624		High	KAFITnFSmIIDGVTYPGVVK	4	1	1	A6X935	N6(Asn->Asp); M9(Oxidation)	0	0	1.5e-05	4.15205	3	2317.21	-0.659948	72.05
High	FLSSSPHLPPSSYFnASGR	15	1	1	O14773	N15(Asn->Asp)	0	0	0.0005016	4.19138	3	2051.99	1.79177	48.2269		High	GLmLLLnDTQHFSNNVK	13	1	1	A6X935	M3(Oxidation); N7(Asn->Asp)	0	0.0001094	0.006134	2.95364	3	1960.98	0.995066	56.1422
High	GGLnLTAVTVAAEnNHTVAFLGTSDGR	26	1	1	O15031	N4(Asn->Asp); N14(Asn->Asp)	0	0	8.501e-09	5.41815	3	2687.33	-0.340562	63.4856		High	VnNTAVIEK	48	1	1	B1AZA5	N2(Asn->Asp)	0	0	0.0009025	3.56208	2	988.531	-0.00493361	18.5337
High	ALSnISLR	15	1	1	O15031	N4(Asn->Asp)	0	0.0005848	0.01829	2.79895	2	874.499	-0.747297	35.4238		High	ILGDKVnNTAVIEK	50	1	1	B1AZA5	N7(Asn->Asp)	0	0	0.001472	2.41342	3	1514.84	0.22532	33.1764
High	QSQFLnVTATEDYVDPVTnQTK	29	1	1	O15118	N6(Asn->Asp); N19(Asn->Asp)	0	0	3.567e-10	6.68872	3	2500.18	1.65535	54.2758		High	AmSnISVR	18	1	1	B2RXS4	M2(Oxidation); N4(Asn->Asp)	0	0.0002462	0.009537	2.85896	2	894.435	-0.486815	16.3387
High	LIASnVTETmGInGSAYR	30	1	1	O15118	N5(Asn->Asp); M10(Oxidation); N13(Asn->Asp)	0	0	4.262e-10	6.49251	2	1914.91	-1.01669	39.9893		High	mDGSLNFnR	19	1	1	E9PV24	M1(Oxidation); N8(Asn->Asp)	0	0	0.001463	3.4967	2	1070.46	0.350159	28.0134
High	NPnLTISFTAER	55	1	1	O15118	N3(Asn->Asp)	0	0	7.473e-05	4.82422	2	1363.69	1.75434	46.5674		High	HYnYTGK	66	2	1	O08530	N3(Asn->Asp)	0	0.0002803	0.009969	2.91417	2	883.394	-0.276957	11.2763
High	NYKNPnLTISFTAER	67	1	1	O15118	N6(Asn->Asp)	0	0	8.899e-05	4.47273	3	1768.89	0.627566	45.7201		High	IDVNSWIEnFTK	22	1	1	O08532	N9(Asn->Asp)	0	0	1.976e-06	4.9959	2	1466.72	0.0742424	68.5402
High	AQQLLAnSTALEEAmLQEQQR	9	1	1	O15230	N7(Asn->Asp); M15(Oxidation)	0	0	1.273e-06	5.81813	3	2389.17	1.62859	49.791		High	DDLDPERnESEPGSQR	48	1	1	O08532	N8(Asn->Asp)	0	0	1.531e-06	4.94431	3	1844.79	-0.394568	23.2852
High	LnASIADLQSQLR	50	1	1	O15230	N2(Asn->Asp)	0	0	1.179e-06	5.68455	2	1429.76	-0.955478	50.2899		High	DAVNnITAK	42	1	1	O08532	N5(Asn->Asp)	0	0	0.001356	2.44278	2	946.484	0.00960165	21.0596
High	LVGGPVAGGDPnQTIR	3	1	1	O15230	N12(Asn->Asp)	0	0	4.118e-06	4.38663	2	1551.81	0.0995219	32.7609		High	LTDVETQVLnQTSR	1	1	1	O08538	N10(Asn->Asp)	0	0	1.834e-05	2.8457	2	1604.81	0.686062	41.8475
High	IIFAnVSVR	49	1	1	O15321	N5(Asn->Asp)	0	0	0.0003414	3.79998	2	1019.59	-0.269654	45.6606		High	NAIQAFGnGTDVNmSPK	27	1	1	O08842	N8(Asn->Asp); M14(Oxidation)	0	0	3.934e-08	5.24538	2	1780.82	0.784327	36.3718
High	QnNTSLR	7	1	1	O15438	N2(Asn->Asp)	0	9.136e-05	0.002345	2.29269	2	833.411	-0.166735	7.28838		High	INQFNLmASEmIALnR	11	1	1	O08912	M7(Oxidation); M11(Oxidation); N15(Asn->Asp)	0	0	1.359e-05	4.99073	2	1897.92	0.178807	52.2679
High	YTLDPnITSAGPTK	1	1	1	O43157	N6(Asn->Asp)	0	0.005446	0.09004	2.81787	2	1478.74	-0.0927035	38.8824		High	ASEmIALnR	34	1	1	O08912	M4(Oxidation); N8(Asn->Asp)	0	0	0.0006365	3.51492	2	1021.5	0.364685	25.8712
High	GPIDInmSEIGmDYIHELFSK	17	1	1	O43286	N6(Asn->Asp); M7(Oxidation); M12(Oxidation)	0	0	3.227e-06	4.37492	3	2442.12	1.04937	68.1427		High	nVTLPEIF	26	1	1	O08912	N1(Asn->Asp)	0	0.0001446	0.007109	2.85924	2	933.493	0.226307	62.9852
High	cATVTEnATGDLATSR	10	1	1	O43291	C1(Carbamidomethyl); N7(Asn->Asp)	0	0	2.877e-05	3.8375	2	1667.76	3.23055	30.9277		High	LSLPESnSTDnSTAQLTGHmNDR	74	1	1	O09047	N7(Asn->Asp); N11(Asn->Asp); M20(Oxidation)	0	0	3.416e-06	3.03661	3	2506.1	-0.815927	38.1534
High	VAQPGINYALGTnVSYPNNLLR	108	1	1	O43505	N13(Asn->Asp)	0	0	1.795e-10	5.89073	3	2375.23	-0.291313	58.3183		High	nQTVTATFGYPFR	78	1	1	O09117	N1(Asn->Asp)	0	0	1.509e-06	5.20763	2	1502.73	-0.489198	51.425
High	VAQPGINYALGTnVSYPnNLLR	10	1	1	O43505	N13(Asn->Asp); N18(Asn->Asp)	0	0	1.536e-06	4.11058	3	2376.22	0.0910605	57.481		High	KnQTVTATFGYPFR	4	1	1	O09117	N2(Asn->Asp)	0	0	4.098e-05	5.13849	3	1630.82	0.77647	48.2648
High	VAQPGINYALGTnVSYPnnLLR	4	1	1	O43505	N13(Asn->Asp); N18(Asn->Asp); N19(Asn->Asp)	0	0.0002439	0.007238	3.0221	3	2377.21	4.78653	55.0467		High	VGVnKnQTVTATFGYPFR	37	1	1	O09117	N4(Asn->Asp); N6(Asn->Asp)	0	0	8.705e-06	4.66571	3	2001	-1.38747	51.9568
High	DDALKnLSHTPVSK	1	1	1	O43529	N6(Asn->Asp)	0	0.0078	0.122	2.95684	3	1525.78	-0.551895	34.4712		High	VGVNKnQTVTATFGYPFR	184	1	1	O09117	N6(Asn->Asp)	0	0	1.662e-06	4.62584	3	2000.02	0.62959	50.4507
High	LNAInITSALDR	17	1	1	O43556	N5(Asn->Asp)	0	0	1.947e-05	4.50318	2	1301.71	0.252843	53.3619		High	AnIQFGEnGTTISAVTNK	54	1	1	O35114	N2(Asn->Asp); N8(Asn->Asp)	0	0	2.316e-05	6.16856	2	1866.91	1.22267	44.9057
High	DILAYNFEnASQTFDDLPAR	67	1	1	O43567	N9(Asn->Asp)	0	0	2.365e-06	4.98134	3	2301.07	0.280235	64.8241		High	ANIQFGEnGTTISAVTNK	110	1	1	O35114	N8(Asn->Asp)	0	0	3.531e-06	6.13578	2	1865.92	-0.212076	43.6704
High	DnSSGTFIVLIR	47	1	1	O43567	N2(Asn->Asp)	0	0	5.937e-05	4.95916	2	1322.7	0.645009	55.8041		High	NGTnDGEYVFLTGEDNYLnFSK	25	1	1	O35114	N4(Asn->Asp); N19(Asn->Asp)	0	0	8.216e-08	5.98667	3	2499.09	0.792318	63.1098
High	ASLTPLEFQGYnLSANK	1	1	1	O43570	N12(Asn->Asp)	0	0	2.245e-05	4.06467	2	1853.93	1.70591	55.1773		High	AYVFERnQSVGDPNVDLIR	34	1	1	O35114	N7(Asn->Asp)	0	0	6.787e-08	5.35909	3	2193.09	-1.34831	49.4298
High	QYnSTGDYR	66	1	1	O43657	N3(Asn->Asp)	0	5.07e-05	0.001607	2.84259	2	1104.46	0.12756	16.6519		High	nQSVGDPNVDLIR	74	1	1	O35114	N1(Asn->Asp)	0	0	0.0001359	4.21533	2	1427.71	-1.02271	39.1475
High	ALKQYnSTGDYR	3	1	1	O43657	N6(Asn->Asp)	0	0.0002439	0.008939	3.31544	3	1416.68	1.05651	22.3469		High	nmVLQnGTK	67	1	1	O35114	N1(Asn->Asp); M2(Oxidation); N6(Asn->Asp)	0	0	0.001117	3.26799	2	1022.48	-1.42373	15.1734
High	VncSVYVQLEK	10	1	1	O43688	N2(Asn->Asp); C3(Carbamidomethyl)	0	0	0.0001526	3.77748	2	1339.66	0.292993	37.9264		High	NmVLQnGTK	125	1	1	O35114	M2(Oxidation); N6(Asn->Asp)	0	0	0.001726	3.08888	2	1021.5	-0.402283	14.0674
High	KSDTQNLLYnVSTGR	2	1	1	O43909	N10(Asn->Asp)	0	9.136e-05	0.00305	3.32233	3	1696.85	2.67619	44.1243		High	mVLQnGTK	28	1	1	O35114	M1(Oxidation); N5(Asn->Asp)	0	3.981e-05	0.00257	2.99011	2	907.455	-0.293762	12.8017
High	nFTSPnGTIESPGFPEK	4	1	1	O60462	N1(Asn->Asp); N6(Asn->Asp)	0	0	1.274e-05	3.59293	2	1823.83	-1.03778	44.8055		High	NMVLQnGTK	3	1	1	O35114	N6(Asn->Asp)	0	0.0001094	0.006293	2.34743	2	1005.5	0.422155	21.9907
High	VLEAVnGTDAR	4	1	1	O60487	N6(Asn->Asp)	0	0	0.0005326	3.4725	2	1145.58	-3.40793	23.9478		High	nFTSPnGTIESPGFPEK	4	1	1	O35375	N1(Asn->Asp); N6(Asn->Asp)	0	0	0.0002746	3.72256	2	1823.84	1.30479	45.1524
High	GDSSnLTATAR	28	1	1	O60503	N5(Asn->Asp)	0	0	0.0001121	4.29811	2	1093.51	-0.712597	17.1945		High	PPVVnGTQANR	19	1	1	O35379	N5(Asn->Asp)	0	0	5.134e-05	3.71771	2	1153.6	-0.591878	17.2885
High	DYGSQEDFTQVWnTTmK	20	1	1	O60635	N13(Asn->Asp); M16(Oxidation)	0	0	1.454e-07	4.93512	2	2066.86	-0.146477	50.0757		High	DnHTHSDIQVK	51	1	1	O35405	N2(Asn->Asp)	0	0	0.0001795	3.91303	3	1294.6	-0.298153	13.4063
High	YnGTNPDAASR	57	1	1	O60637	N2(Asn->Asp)	0	0	9.984e-06	4.25095	2	1166.51	-0.459349	12.4832		High	InTTSDEKDPTNPFR	43	1	1	O35598	N2(Asn->Asp)	0	0	0.0001578	3.85924	3	1735.81	0.657335	32.274
High	TYnGTNPDAASR	66	1	1	O60637	N3(Asn->Asp)	0	0	3.58e-05	4.10833	2	1267.55	-0.576293	14.9537		High	nISQVLEK	4	1	1	O35598	N1(Asn->Asp)	0	0.0006364	0.01611	2.75888	2	931.509	-0.479328	34.9624
High	YTGTRPSNLAnNTILVK	69	9	1	O60656	N11(Asn->Asp)	0	0	1.018e-06	4.37896	3	1863	0.451776	39.7797		High	NPnLTISFTAER	55	1	1	O35604	N3(Asn->Asp)	0	0	5.242e-05	4.82422	2	1363.69	1.75434	46.5674
High	ATVnDSGEYR	105	1	1	O75015	N4(Asn->Asp)	0	0	5.944e-05	3.65332	2	1112.48	-1.6244	16.3878		High	LIASnITETmR	66	1	1	O35604	N5(Asn->Asp); M10(Oxidation)	0	0	0.0001476	4.73682	2	1265.64	-2.09795	32.0773
High	LSQAQGnLSVLETR	4	1	1	O75054	N7(Asn->Asp)	0	0	3.03e-05	4.64517	2	1516.79	-1.25394	42.5341		High	NYKNPnLTISFTAER	70	1	1	O35604	N6(Asn->Asp)	0	0	6.243e-05	4.47273	3	1768.89	0.627566	45.7201
High	VnETEmDIAK	50	1	1	O75629	N2(Asn->Asp); M6(Oxidation)	0	5.07e-05	0.001674	3.73356	2	1166.52	-0.443068	17.8619		High	LQVLENILEnNTQWLmK	43	1	1	O35608	N10(Asn->Asp); M16(Oxidation)	0	0	3.876e-07	4.78412	3	2103.08	0.741925	73.5805
High	YLLNLnHSEK	6	1	1	O75752	N6(Asn->Asp)	0	0.0002439	0.007013	2.1167	3	1231.63	-0.552655	37.3635		High	NLFPSNLVVAAFTTSATDYTVVTHnTSSGnVTK	49	1	1	O35874	N25(Asn->Asp); N30(Asn->Asp)	0	0	5.513e-09	4.58562	3	3458.69	-1.77658	82.5989
High	IDSTGnVTNELR	33	1	1	O75882	N6(Asn->Asp)	0	0	3.845e-05	4.33719	2	1319.64	0.677166	31.6235		High	YLYNnQTK	2	1	1	O54819	N5(Asn->Asp)	0	0.004746	0.06143	2.08678	2	1044.5	-2.0806	20.7644
High	DLDTDFTNnASQPETK	97	1	1	O75976	N9(Asn->Asp)	0	0	2.853e-07	5.52202	2	1796.78	-0.416095	36.1792		High	GTGTGIEnSTESHFHSnGTTSVTSILR	1	1	1	O54901	N8(Asn->Asp); N17(Asn->Asp)	0	0	2.611e-09	5.74491	3	2792.3	-0.394195	47.1936
High	GKDLDTDFTNnASQPETK	104	1	1	O75976	N11(Asn->Asp)	0	0	3.79e-07	5.11593	3	1981.9	-0.468795	31.8128		High	DILAYNFEnASQTFEDLPAR	46	1	1	O54965	N9(Asn->Asp)	0	0	8.688e-10	5.71778	3	2315.08	-0.602277	65.9586
High	DSITGSGLEnATISVAGInHNITTGR	80	1	1	O75976	N10(Asn->Asp); N19(Asn->Asp)	0	0	7.394e-07	4.78807	3	2600.28	0.726909	58.5652		High	DnSSGTFIVLIR	47	1	1	O54965	N2(Asn->Asp)	0	0	6.696e-05	4.95916	2	1322.7	0.645009	55.8041
High	LLnTTDVYLLPSLNPDGFER	93	1	1	O75976	N3(Asn->Asp)	0	0	1.865e-05	4.48033	3	2278.16	0.671601	68.5289		High	DALQnmSSSLK	22	1	1	O54990	N5(Asn->Asp); M6(Oxidation)	0	0	0.0001519	3.5086	2	1210.56	0.71166	22.8637
High	nNSNNFDLNR	117	1	1	O75976	N1(Asn->Asp)	0	0	0.0001958	3.98738	2	1208.53	0.406539	26.4868		High	GYTTIDEIPNTIQnQTVDVIK	2	1	1	O54990	N14(Asn->Asp)	0	0	0.001038	2.39665	3	2363.2	0.249693	58.5416
High	FANEYPnITR	55	1	1	O75976	N7(Asn->Asp)	0	0	0.000121	3.89799	2	1225.58	-0.24237	34.1322		High	DmSQSIPIEDmLLQVSHYLnNSNR	16	1	1	O54990	M2(Oxidation); M11(Oxidation); N20(Asn->Asp)	0	0	0.001042	2.11185	3	2837.31	0.0188052	71.0982
High	RFANEYPnITR	8	1	1	O75976	N8(Asn->Asp)	0	9.136e-05	0.00222	2.00479	3	1381.69	-0.147418	32.9321		High	LLnLTSPEATAK	45	1	1	O55026	N3(Asn->Asp)	0	0	0.001343	4.25389	2	1258.69	-0.0611174	39.8611
High	GILnATISVAEINHPVTTYK	6	1	1	O75976	N4(Asn->Asp)	0	0.0001749	0.005878	2.69289	3	2142.14	-1.07717	58.2748		High	LLnASVLGDHTK	18	1	1	O55192	N3(Asn->Asp)	0	0	9.251e-05	2.85326	3	1268.68	-0.123323	37.3638
High	nYTADYDK	9	2	1	O94905	N1(Asn->Asp)	0	0.0006587	0.01894	2.61945	2	990.405	0.164277	18.3048		High	LNAInITSALDR	17	1	1	O70258	N5(Asn->Asp)	0	0	1.551e-05	4.50318	2	1301.71	0.252843	53.3619
High	VDTFnESR	9	1	1	O94911	N5(Asn->Asp)	0	0.0002439	0.01086	2.70415	2	968.432	-0.203428	18.2493		High	VnGTLTQVLLVGAPTHDDVSK	14	1	1	O70362	N2(Asn->Asp)	0	0	0.0001294	3.13292	3	2165.15	0.73031	54.1082
High	GAnDSTSAmPEQmK	110	1	1	O95084	N3(Asn->Asp); M9(Oxidation); M13(Oxidation)	0	0	1.186e-06	4.57399	2	1499.6	-0.578315	11.625		High	EYnSTGDYR	25	1	1	O70401	N3(Asn->Asp)	0	0	0.0007116	2.92565	2	1105.44	-1.42867	17.4727
High	EIFVAnGTQGK	68	1	1	O95297	N6(Asn->Asp)	0	0	0.0004261	3.97908	2	1164.59	-0.0533769	27.7605		High	nKTEDLEATSEHFK	1	1	1	O70404	N1(Asn->Asp)	0	0.003136	0.04202	2.13903	3	1649.77	0.0167974	31.2528
High	ENPVEFDSLFnESK	4	1	1	O95427	N11(Asn->Asp)	0	0.0002439	0.007983	3.19577	2	1655.74	-2.96076	55.7887		High	YLYLASnHSNK	13	1	1	O70423	N7(Asn->Asp)	0	7.584e-05	0.004257	3.13862	2	1310.63	-4.23589	27.4326
High	YPTPGEAPGVVGNFnK	9	1	1	O95477	N15(Asn->Asp)	0	0	2.764e-06	4.80986	2	1647.8	0.550061	42.6837		High	NLGPnTTSTTITSDDFKPGVR	55	1	1	O70458	N5(Asn->Asp)	0	0	0.000139	2.77547	3	2222.09	-0.0942168	41.6702
High	mTGSGIYAPnSSR	4	1	1	O95497	M1(Oxidation); N10(Asn->Asp)	0	5.07e-05	0.001116	3.18996	2	1357.61	1.22929	22.0015		High	YDInGSETK	2	1	1	O70458	N4(Asn->Asp)	0	0.001421	0.02212	2.13921	2	1027.46	-0.420689	19.0885
High	DYYPInESLASLPLR	61	1	1	O96005	N6(Asn->Asp)	0	0	2.322e-08	5.25956	2	1751.89	0.186242	63.2766		High	ANLINFPEnNTFVINIEQLTQDDTGSYK	8	1	1	O70570	N9(Asn->Asp)	0	0	2.406e-07	4.77554	3	3199.55	0.943382	79.0358
High	EnLTAPGSDSAVFFEQGTTR	54	1	1	P00450	N2(Asn->Asp)	0	0	3.004e-10	5.39191	2	2127.98	-0.372168	49.5499		High	QLLLAnNSLR	34	1	1	O88186	N6(Asn->Asp)	0	0	0.0009953	3.18352	2	1142.65	-0.0785368	42.7692
High	ELHHLQEQnVSNAFLDK	46	1	1	P00450	N9(Asn->Asp)	0	0	5.194e-08	5.35475	3	2022.99	0.0870158	42.012		High	DAASLTnR	1	1	1	O88199	N7(Asn->Asp)	0	0.001741	0.02691	2.10895	2	848.411	-0.074374	15.0562
High	EHEGAIYPDnTTDFQR	67	1	1	P00450	N10(Asn->Asp)	0	0	3.555e-06	4.13209	3	1893.82	-0.0866216	34.5367		High	VEGLQGVYIATLInGSmNEENmR	1	1	1	O88307	N14(Asn->Asp); M17(Oxidation); M22(Oxidation)	0	0	7.62e-05	5.09606	3	2571.2	-0.838274	64.7217
High	PDnTTDFQR	1	1	1	P00450	N3(Asn->Asp)	0	5.07e-05	0.001744	2.99881	2	1094.47	-1.03686	19.1668		High	LTIVnSSVLDRPR	3	1	1	O88307	N5(Asn->Asp)	0	0.002786	0.0396	2.05531	3	1470.83	-0.573141	43.2408
High	DSLSInATNIK	38	1	1	P00533	N6(Asn->Asp)	0	0	0.0004621	3.2302	2	1176.61	0.25685	36.754		High	VnGTDLAPDLLnGSQLILR	17	1	1	O88507	N2(Asn->Asp); N12(Asn->Asp)	0	0	7.638e-08	4.90363	2	2011.07	1.09905	67.8336
High	EnSTDYLYPEQLK	1	1	1	P00749	N2(Asn->Asp)	0	0.002124	0.0442	2.7753	2	1600.74	-0.9331	43.088		High	AFmnSSFTIDPK	76	1	1	O88792	M3(Oxidation); N4(Asn->Asp)	0	0	6.059e-05	4.63543	2	1374.62	-0.51893	42.0018
High	YLGnATAIFFLPDEGK	54	1	1	P01009	N4(Asn->Asp)	0	0	3.323e-09	6.06405	2	1756.88	-0.1317	66.6857		High	LLnTTDVYLLPSLNPDGFER	90	1	1	O89001	N3(Asn->Asp)	0	0	8.465e-06	4.48033	3	2278.16	0.671601	68.5289
High	FVGTPEVnQTTLYQR	67	1	1	P01033	N8(Asn->Asp)	0	0	1.956e-07	5.03408	2	1753.88	0.869784	41.3056		High	LLVPGTYnLTALSTGYmPLTINNImVK	4	1	1	O89001	N8(Asn->Asp); M17(Oxidation); M25(Oxidation)	0	0	2.362e-07	4.27067	3	2970.55	-0.729735	71.474
High	LASPPSQGEVPPGPLPEAVLALYnSTR	18	1	1	P01137	N24(Asn->Asp)	0	0	0.0001153	4.38139	3	2761.44	-0.791079	75.8068		High	DLDTDFTSnASQPETK	13	1	1	O89001	N9(Asn->Asp)	0	0	9.154e-07	4.22944	2	1769.77	-0.126348	36.635
High	EnISDPTSPLR	30	1	1	P01591	N2(Asn->Asp)	0	0	0.0002049	3.76885	2	1229.6	0.496688	32.4141		High	nNSNNFDLNR	117	1	1	O89001	N1(Asn->Asp)	0	0	0.0001539	3.98738	2	1208.53	0.406539	26.4868
High	VPGnVTAVLGETLK	2	1	1	P01833	N4(Asn->Asp)	0	0	7.589e-05	3.2729	2	1398.78	-0.934332	54.7571		High	FANEYPnITR	55	1	1	O89001	N7(Asn->Asp)	0	0	6.684e-05	3.89799	2	1225.58	-0.24237	34.1322
High	LSLLEEPGnGTFTVILNQLTSR	1	1	1	P01833	N9(Asn->Asp)	0	9.136e-05	0.003348	3.16912	3	2403.28	0.211169	81.8714		High	RFANEYPnITR	6	1	1	O89001	N8(Asn->Asp)	0	3.981e-05	0.002435	2.00479	3	1381.69	-0.147418	32.9321
High	ANLTnFPEnGTFVVNIAQLSQDDSGR	1	1	1	P01833	N5(Asn->Asp); N9(Asn->Asp)	0	0.0009786	0.02503	4.4115	3	2809.32	-3.8973	67.6856		High	GILnATLSVAEINHPVTTYK	6	1	1	O89001	N4(Asn->Asp)	0	7.584e-05	0.00409	2.69289	3	2142.14	-1.07717	58.2748
High	mDGSLNFnR	19	1	1	P02671	M1(Oxidation); N8(Asn->Asp)	0	5.07e-05	0.001814	3.46536	2	1070.46	-1.01827	28.4847		High	HVEDKFnETTQR	3	1	1	O89020	N7(Asn->Asp)	0	0.001741	0.02828	2.53494	3	1504.7	-0.395922	19.3119
High	GTAGNALmDGASQLmGEnR	58	1	1	P02675	M8(Oxidation); M15(Oxidation); N18(Asn->Asp)	0	0	1.025e-07	5.71989	2	1925.84	1.86209	37.064		High	ALnVTLSSmGR	39	1	1	P01029	N3(Asn->Asp); M9(Oxidation)	0	0	8.658e-05	4.77728	2	1165.59	-1.28243	33.0495
High	ALmDGASQLmGEnR	1	1	1	P02675	M3(Oxidation); M10(Oxidation); N13(Asn->Asp)	0	0	2.084e-05	4.51925	2	1525.66	1.32065	26.7887		High	FSDGLESnR	23	1	1	P01029	N8(Asn->Asp)	0	0	0.001493	3.41188	2	1025.45	-1.24946	24.5785
High	VDKDLQSLEDILHQVEnK	2	1	1	P02679	N17(Asn->Asp)	0	0	1.427e-06	4.56379	3	2124.08	0.43435	67.0642		High	EnISDPTSPLR	30	1	1	P01592	N2(Asn->Asp)	0	0	5.548e-05	3.76885	2	1229.6	0.496688	32.4141
High	DLQSLEDILHQVEnK	55	1	1	P02679	N14(Asn->Asp)	0	0	0.0001434	3.91687	3	1781.89	0.672946	69.8616		High	IVVPLNNREnISDPTSPLR	74	1	1	P01592	N10(Asn->Asp)	0	0	0.0003176	3.11726	3	2135.14	-0.430803	46.52
High	VSnSSAR	1	1	1	P02730	N3(Asn->Asp)	0	0.009367	0.1368	1.99382	2	721.348	0.230886	2.857		High	VLTLAnFTTK	72	1	1	P01831	N6(Asn->Asp)	0	0	0.001556	3.68554	2	1108.62	0.0254626	52.0853
High	VYKPSAGnNSLYR	85	1	1	P02749	N8(Asn->Asp)	0	0	4.67e-06	4.10088	3	1469.74	-2.08414	27.5666		High	EDYnSTLR	168	4	1	P01863	N4(Asn->Asp)	0	0	0.00129	2.47673	2	998.442	-0.127087	21.2562
High	mFSQnDTR	4	1	1	P02750	M1(Oxidation); N5(Asn->Asp)	0	0.004041	0.06767	2.52507	2	1015.41	-0.858961	10.817		High	ImESHPnGTFSAK	37	1	1	P01872	M2(Oxidation); N7(Asn->Asp)	0	0	0.000599	2.94261	3	1435.65	-1.05306	21.4343
High	LDAPTNLQFVnETDSTVLVR	82	1	1	P02751	N11(Asn->Asp)	0	0	2.432e-09	6.8369	3	2233.13	-0.860069	57.5922		High	YLKnGnATLLR	13	6	1	P01896	N4(Asn->Asp); N6(Asn->Asp)	0	0	0.0009369	3.90293	3	1264.69	0.399186	33.0686
High	DQcIVDDITYNVnDTFHK	5	1	1	P02751	C3(Carbamidomethyl); N13(Asn->Asp)	0	0	1.573e-06	3.05029	3	2197.97	0.261739	57.8598		High	NGnATLLR	40	8	2	P01896	N3(Asn->Asp)	0	0.0003746	0.01216	3.01635	2	859.463	-0.2886	24.1951
High	nYTDcTSEGR	7	1	1	P02751	N1(Asn->Asp); C5(Carbamidomethyl)	0	5.07e-05	0.001042	2.59773	2	1203.46	0.311156	13.9404		High	nGnATLLR	67	8	2	P01896	N1(Asn->Asp); N3(Asn->Asp)	0	0.001211	0.01997	3.06837	2	860.447	0.0580207	25.8535
High	DFEDLYTPVnGSIVIVR	54	1	1	P02786	N10(Asn->Asp)	0	0	1.75e-07	5.70554	2	1937.99	0.858063	61.9118		High	YLELGnETLLR	86	1	1	P01902	N6(Asn->Asp)	0	0	0.0001243	4.35172	2	1321.7	-0.0776803	53.4891
High	KDFEDLYTPVnGSIVIVR	46	1	1	P02786	N11(Asn->Asp)	0	0	1.671e-06	4.73048	3	2066.08	0.385116	57.4823		High	FSPPVVnVTWLR	15	3	1	P01904	N7(Asn->Asp)	0	0	0.0003055	3.61236	2	1415.77	-1.89069	63.0347
High	QNnGAFnETLFR	18	1	1	P02786	N3(Asn->Asp); N7(Asn->Asp)	0	0	0.0005641	3.74727	2	1412.64	-0.728631	48.2847		High	mAAAnVSITQPESTGEPnNmTLLAEEAR	23	1	1	P02468	M1(Oxidation); N5(Asn->Asp); N18(Asn->Asp); M20(Oxidation)	0	0	4.803e-07	4.93914	3	2979.36	-0.308348	45.9832
High	QNNGAFnETLFR	6	1	1	P02786	N7(Asn->Asp)	0	0.0008349	0.02283	3.50022	2	1411.66	1.78368	47.6671		High	VNDnKTAAEEALR	3	1	1	P02468	N4(Asn->Asp)	0	0	2.48e-05	4.13612	3	1431.71	-0.82757	24.8198
High	nGSLFAFR	12	1	1	P04004	N1(Asn->Asp)	0	0.0008349	0.02307	1.96472	2	912.457	-0.25906	48.1474		High	LLNnLTSIK	40	1	1	P02468	N4(Asn->Asp)	0	0	0.000652	3.82946	2	1016.6	-0.117017	42.1667
High	GEnFTETDVK	72	1	1	P04156	N3(Asn->Asp)	0	5.07e-05	0.001	3.66228	2	1140.51	-0.353131	24.9015		High	VnSSLHSQISR	25	1	1	P02468	N2(Asn->Asp)	0	0	0.001073	2.35104	3	1228.63	-0.688477	20.0372
High	QHTVTTTTKGEnFTETDVK	1	1	1	P04156	N12(Asn->Asp)	0	0.001784	0.0416	1.96318	3	2138.02	-0.905025	27.4816		High	RIPAInR	1	1	1	P02468	N6(Asn->Asp)	0	0.009425	0.1279	2.45788	2	840.505	0.212119	22.0568
High	GTQLFEDNYALAVLDnGDPLnNTTPVTGASPGGLR	3	1	1	P04626	N16(Asn->Asp); N21(Asn->Asp)	0	0	1.23e-07	6.30772	3	3589.74	3.10061	71.3714		High	QADEDIQGTQNLLTSIESETAASEETLTnASQR	15	1	1	P02469	N29(Asn->Asp)	0	0	1.447e-10	7.88449	3	3551.65	1.35971	74.9783
High	GTQLFEDNYALAVLDNGDPLnNTTPVTGASPGGLR	57	1	1	P04626	N21(Asn->Asp)	0	0	1.145e-06	6.05292	3	3588.75	0.960553	71.3402		High	LTDTASQSnSTAGELGALQAEAESLDK	82	1	1	P02469	N9(Asn->Asp)	0	0	5.231e-12	7.79801	3	2708.27	-0.23534	61.0045
High	NNQLALTLIDTnR	12	1	1	P04626	N12(Asn->Asp)	0	0	6.857e-06	4.77627	2	1486.79	0.657528	51.6201		High	QADEDIQGTQnLLTSIESETAASEETLTnASQR	1	1	1	P02469	N11(Asn->Asp); N29(Asn->Asp)	0	0	2.002e-09	6.65878	3	3552.65	4.75898	74.7109
High	YLQPLLAVQFTnLTmDTEIR	77	1	1	P05026	N12(Asn->Asp); M15(Oxidation)	0	0	1.195e-08	6.6074	3	2383.22	0.84405	74.5902		High	VnASTTDPNSTVEQSALTR	40	1	1	P02469	N2(Asn->Asp)	0	0	4.997e-10	6.35782	3	1991.95	-0.675602	31.6064
High	LAVQFTnLTmDTEIR	14	1	1	P05026	N7(Asn->Asp); M10(Oxidation)	0	0	0.0004062	4.8587	2	1768.88	0.440861	55.6227		High	VnASTTDPnSTVEQSALTR	48	1	1	P02469	N2(Asn->Asp); N9(Asn->Asp)	0	0	4.282e-08	5.83573	2	1992.93	-1.46841	33.7052
High	LNPTVTYGnDSFSAK	52	1	1	P05362	N9(Asn->Asp)	0	0	1.736e-06	4.13661	2	1614.76	-0.196607	37.839		High	mEmPSTPQQLQnLTEDIR	20	1	1	P02469	M1(Oxidation); M3(Oxidation); N12(Asn->Asp)	0	0	5.334e-09	5.35394	3	2163.99	-1.40427	52.8691
High	AnLTVVLLR	20	1	1	P05362	N2(Asn->Asp)	0	9.136e-05	0.002338	3.03346	2	999.62	0.224466	51.7593		High	RVnASTTDPNSTVEQSALTR	18	1	1	P02469	N3(Asn->Asp)	0	0	2.608e-06	5.10781	3	2148.05	0.0341228	30.8691
High	DFVnASSK	13	1	1	P05546	N4(Asn->Asp)	0	0.0002439	0.01073	2.4384	2	868.405	-0.0894174	18.4818		High	mEmPSTPQQLQnLTEDIRER	22	1	1	P02469	M1(Oxidation); M3(Oxidation); N12(Asn->Asp)	0	0	0.0001781	3.15977	3	2449.14	0.859868	52.5825
High	nGVnGTGEnGR	270	1	1	P05556	N1(Asn->Asp); N4(Asn->Asp); N9(Asn->Asp)	0	0	0.000283	5.14856	2	1077.44	-2.262	0.04406		High	LSQnASLGPHVR	33	1	1	P03953	N4(Asn->Asp)	0	0	6.45e-05	3.92736	2	1279.67	-0.505663	25.4283
High	NGVnGTGEnGR	78	1	1	P05556	N4(Asn->Asp); N9(Asn->Asp)	0	0	0.000297	4.39002	2	1076.46	-2.37077	8.05197		High	LSQnASLGPH	27	1	1	P03953	N4(Asn->Asp)	0	0.001889	0.02997	3.28056	2	1024.51	-0.170294	21.249
High	NGVnGTGENGR	11	1	1	P05556	N4(Asn->Asp)	0	0	0.000384	3.86158	2	1075.48	-1.23119	7.33418		High	EAQYnSTFR	26	1	1	P03987	N5(Asn->Asp)	0	7.584e-05	0.003953	2.90059	2	1116.49	-1.09713	24.8195
High	nGVnGTGEnGRK	50	1	1	P05556	N1(Asn->Asp); N4(Asn->Asp); N9(Asn->Asp)	0	9.136e-05	0.001987	3.14515	3	1205.54	-0.133629	7.72963		High	LASPPSQGEVPPGPLPEAVLALYnSTR	17	1	1	P04202	N24(Asn->Asp)	0	0	2.595e-05	4.38139	3	2761.44	-0.791079	75.8068
High	RSDSVILNVLYGPDAPTISPLnTSYR	97	1	1	P06731	N22(Asn->Asp)	0	0	3.48811e-12	7.90674	3	2849.47	-0.51954	69.0176		High	RSnFTPATNEAPQATVFPK	44	3	1	P04227	N3(Asn->Asp)	0	0	2.748e-06	3.61373	3	2077.03	-0.401773	40.9731
High	RSDSVILnVLYGPDAPTISPLnTSYR	3	1	1	P06731	N8(Asn->Asp); N22(Asn->Asp)	0	0	1.516e-08	6.51398	3	2850.46	1.46946	69.4453		High	YGnmTQDHVmHLLTR	4	1	1	P04441	N3(Asn->Asp); M4(Oxidation); M10(Oxidation)	0	0	4.37e-07	3.99269	3	1848.83	-1.00779	32.8627
High	AYVcGIQNSVSAnR	49	1	1	P06731	C4(Carbamidomethyl); N13(Asn->Asp)	0	0	1.517e-06	5.42638	2	1539.72	-0.461268	32.0815		High	PmSmDNmLLGPVKnVTK	10	1	1	P04441	M2(Oxidation); M4(Oxidation); M7(Oxidation); N14(Asn->Asp)	0	0	0.0006349	3.89903	3	1923.92	0.522267	39.3918
High	LIDGNIQQHTQELFISnITEK	6	1	1	P06731	N17(Asn->Asp)	0	0	3.253e-08	5.21647	3	2442.25	-0.597123	58.5666		High	VSnSSAR	1	1	1	P04919	N3(Asn->Asp)	0	0.008021	0.1107	1.99382	2	721.348	0.230886	2.857
High	LQLSNDnRTLTLLSVTR	160	1	1	P06731	N7(Asn->Asp)	0	0	2.035e-06	5.16223	3	1945.07	-0.2058	54.4723		High	GEnFTETDVK	72	1	1	P04925	N3(Asn->Asp)	0	0	0.0009734	3.66228	2	1140.51	-0.353131	24.9015
High	AYVCGIQNSVSAnR	20	1	1	P06731	N13(Asn->Asp)	0	0	4.906e-05	4.8307	2	1482.7	0.165888	38.2377		High	QHTVTTTTKGEnFTETDVK	1	1	1	P04925	N12(Asn->Asp)	0	0.007324	0.09809	1.96318	3	2138.02	-0.905025	27.4816
High	LQLSnGnRTLTLFnVTR	55	1	1	P06731	N5(Asn->Asp); N7(Asn->Asp); N14(Asn->Asp)	0	0	2.031e-07	4.77117	3	1950.03	-0.506629	59.6076		High	LnYTLVGEPLR	51	1	1	P05555	N2(Asn->Asp)	0	0	9.987e-05	4.56567	2	1275.69	-0.0908008	48.0184
High	NSGLYTcQAnNSASGHSR	86	1	1	P06731	C7(Carbamidomethyl); N10(Asn->Asp)	0	0	1.16e-06	4.45685	3	1924.82	-0.600239	20.3908		High	YLnFTASEmTSK	49	1	1	P05555	N3(Asn->Asp); M9(Oxidation)	0	0	1.413e-05	4.26277	2	1408.63	-0.0495648	36.0053
High	VNnQSLPVSPR	31	1	1	P06731	N3(Asn->Asp)	0	0	3.416e-05	4.30824	2	1211.64	-0.353678	27.9412		High	AIVASEnnmSR	6	1	1	P05555	N7(Asn->Asp); N8(Asn->Asp); M9(Oxidation)	0	0	0.0008481	3.30294	2	1209.54	-3.01506	14.7986
High	nSGLYTcQAnNSASGHSR	39	1	1	P06731	N1(Asn->Asp); C7(Carbamidomethyl); N10(Asn->Asp)	0	0	9.349e-07	4.3038	3	1925.8	-0.318436	22.0386		High	AIVASENnmSR	137	1	1	P05555	N8(Asn->Asp); M9(Oxidation)	0	0	0.001136	3.08652	2	1208.56	-0.688429	14.6781
High	LQLSnDnRTLTLLSVTR	15	1	1	P06731	N5(Asn->Asp); N7(Asn->Asp)	0	0	3.028e-06	4.21267	3	1946.06	0.355142	56.8122		High	AFFDETKnNTR	31	1	1	P05555	N8(Asn->Asp)	0	0	0.0008227	2.17439	3	1343.62	-0.539901	28.5348
High	ITPNNnGTYACFVSNLATGR	45	1	1	P06731	N6(Asn->Asp)	0	0	6.958e-06	3.61543	3	2114	0.904128	60.0484		High	DKVTFInTTR	5	1	1	P05555	N7(Asn->Asp)	0	7.584e-05	0.00345	2.88733	2	1195.63	0.190951	30.3898
High	LQLSNGnRTLTLFnVTR	14	1	1	P06731	N7(Asn->Asp); N14(Asn->Asp)	0	0	0.0002825	3.44912	3	1949.04	-0.691078	57.38		High	VTFInTTR	34	1	1	P05555	N5(Asn->Asp)	0	0.0003746	0.01147	3.09039	2	952.51	0.145961	31.7833
High	ITPNNnGTYAcFVSNLATGR	100	1	1	P06731	N6(Asn->Asp); C11(Carbamidomethyl)	0	0	5.188e-05	3.36303	3	2171.02	-0.0660958	56.8385		High	AInISVIEnGYVR	10	1	1	P05622	N3(Asn->Asp); N9(Asn->Asp)	0	0	1.441e-05	4.52941	2	1449.76	0.944932	50.5574
High	NSGLYTCQAnNSASGHSR	6	1	1	P06731	N10(Asn->Asp)	0	0	9.131e-05	2.3484	3	1867.8	-0.204663	22.9867		High	LSPTPLGnSSK	2	1	1	P05622	N8(Asn->Asp)	0	0.0003746	0.0128	2.46792	2	1101.58	-0.568976	24.7608
High	EIIYPNASLLIQnIIQnDTGFYTLHVIK	8	1	1	P06731	N13(Asn->Asp); N17(Asn->Asp)	0	0	0.0002279	2.33504	3	3232.71	-0.650862	91.6983		High	LGnETLQR	1	1	1	P06339	N3(Asn->Asp)	0	0.0003746	0.01333	2.89867	2	931.485	0.703876	20.908
High	IQNSVSAnR	40	1	1	P06731	N8(Asn->Asp)	0	5.07e-05	0.00185	3.68253	2	989.501	-0.187174	11.7006		High	GEcYFTnGTQR	11	4	1	P06346	C3(Carbamidomethyl); N7(Asn->Asp)	0	0	0.001297	2.79675	2	1333.55	-0.00315629	27.5627
High	EIIYPnASLLIQnIIQnDTGFYTLHVIK	3	1	1	P06731	N6(Asn->Asp); N13(Asn->Asp); N17(Asn->Asp)	0	5.07e-05	0.001329	3.22099	3	3233.71	4.66976	91.3339		High	AEFAVAnDTGFVDIPQQEK	24	1	1	P06797	N7(Asn->Asp)	0	0	8.699e-07	5.67631	2	2079.98	-4.54843	51.961
High	TLTLFnVTR	50	1	1	P06731	N6(Asn->Asp)	0	5.07e-05	0.001289	3.17803	2	1065.59	-0.465386	52.5397		High	VYnGSVPFEER	19	1	1	P06802	N3(Asn->Asp)	0	0	0.0005941	3.15449	2	1297.61	-0.339819	36.1643
High	GIQNSVSAnR	5	1	1	P06731	N9(Asn->Asp)	0	9.136e-05	0.002531	3.28948	2	1046.52	0.186691	18.2548		High	mnASFSLK	32	1	1	P06802	M1(Oxidation); N2(Asn->Asp)	0	7.584e-05	0.004299	2.86952	2	914.428	-0.625577	29.8059
High	WVNnQSLPVSPR	4	1	1	P06731	N4(Asn->Asp)	0	0.0001336	0.004288	1.46885	2	1397.72	0.23581	38.7421		High	PPHVPnATIVTR	32	1	1	P06909	N6(Asn->Asp)	0	0	3.936e-05	4.33469	3	1302.72	-0.180844	33.3165
High	LTLFnVTR	32	1	1	P06731	N5(Asn->Asp)	0	0.0002439	0.0113	2.45151	2	964.546	-0.312337	49.8717		High	LTEFTHnSTmDYK	32	1	1	P06909	N7(Asn->Asp); M10(Oxidation)	0	0	0.0003908	2.32943	3	1603.69	-0.964037	27.8191
High	APTISPLnTSYR	3	1	1	P06731	N8(Asn->Asp)	0	0.0002832	0.01249	2.92752	2	1320.68	0.125487	38.59		High	NLINDYVSnQTQGmIK	77	1	1	P07759	N9(Asn->Asp); M14(Oxidation)	0	0	3.951e-09	6.22267	3	1854.89	-0.416637	46.1971
High	LQLSnDnR	41	1	1	P06731	N5(Asn->Asp); N7(Asn->Asp)	0	0.0003235	0.01285	2.96334	2	961.458	-0.962221	21.9051		High	YTGnASALLILPDQGR	80	1	1	P07759	N4(Asn->Asp)	0	0	1.695e-08	5.52517	2	1689.88	0.340784	53.3335
High	LQLSNDnR	89	1	1	P06731	N7(Asn->Asp)	0	0.0004784	0.0135	2.90792	2	960.474	-0.955699	18.9855		High	NLInDYVSnQTQGmIK	12	1	1	P07759	N4(Asn->Asp); N9(Asn->Asp); M14(Oxidation)	0	0	1.681e-05	4.57416	2	1855.87	-1.69567	39.9677
High	ISnITEK	2	1	1	P06731	N3(Asn->Asp)	0	0.004128	0.06959	1.72122	2	805.43	0.171524	13.7124		High	nSSNFHLNQLQGLR	48	1	1	P08071	N1(Asn->Asp)	0	0	4.257e-06	4.78302	3	1628.82	0.638067	45.7516
High	ISSLQTTEKnDTVAGQGER	87	1	1	P06756	N10(Asn->Asp)	0	0	2.948e-09	6.56461	3	2034.99	-0.198482	26.6627		High	YHHYSSnFSIPK	46	1	1	P08101	N7(Asn->Asp)	0	0	2.547e-08	4.98623	3	1480.68	-0.50599	34.2042
High	AADTTGLQPILNQFTPAnISR	5	1	1	P06756	N18(Asn->Asp)	0	0	1.29e-07	5.07307	3	2229.15	0.22302	63.1294		High	ATVnDSGEYR	105	2	1	P08101	N4(Asn->Asp)	0	0	0.0001121	3.65332	2	1112.48	-1.6244	16.3878
High	AnTTQPGIVEGGQVLK	63	1	1	P06756	N2(Asn->Asp)	0	0	4.78e-07	4.75952	2	1612.85	0.237149	35.7924		High	nFTLGGPGAGVTGPGAS	1	1	1	P08152	N1(Asn->Asp)	0	0.006319	0.0836	1.89288	2	1460.7	-0.403845	42.2419
High	TAADTTGLQPILNQFTPAnISR	1	1	1	P06756	N19(Asn->Asp)	0	0.0002439	0.007776	3.00502	3	2330.2	0.208395	63.5193		High	nGVnGTGEnGR	271	1	1	P09055	N1(Asn->Asp); N4(Asn->Asp); N9(Asn->Asp)	0	0	0.0001369	5.14856	2	1077.44	-2.262	0.04406
High	GFQWVTGDNnTSYSR	69	1	1	P07204	N10(Asn->Asp)	0	0	3.602e-07	4.79449	2	1732.76	-0.455118	44.0465		High	NGVnGTGEnGR	80	1	1	P09055	N4(Asn->Asp); N9(Asn->Asp)	0	0	0.0001667	4.39002	2	1076.46	-2.37077	8.05197
High	GSLSYLnVTR	48	1	1	P07339	N7(Asn->Asp)	0	0	0.0004107	3.66349	2	1110.58	-0.522755	40.2998		High	NGVnGTGENGR	11	1	1	P09055	N4(Asn->Asp)	0	0	0.0001151	3.86158	2	1075.48	-1.23119	7.33418
High	YSVAnDTGFVDIPK	56	1	1	P07711	N5(Asn->Asp)	0	0	1.171e-07	6.12431	2	1526.74	-0.176294	48.0324		High	nGVnGTGEnGRK	45	1	1	P09055	N1(Asn->Asp); N4(Asn->Asp); N9(Asn->Asp)	0	3.981e-05	0.001763	3.14515	3	1205.54	-0.133629	7.72963
High	YSVAnDTGFVDIPKQEK	23	1	1	P07711	N5(Asn->Asp)	0	0	0.0003166	2.71688	3	1911.93	-0.809311	43.3328		High	nRTDVEYELDEK	1	1	1	P09242	N1(Asn->Asp)	0	7.584e-05	0.004259	3.49266	2	1511.68	-2.41232	30.2348
High	LSDTTSQSnSTAK	116	1	1	P07942	N9(Asn->Asp)	0	0	7.195e-07	5.88742	2	1340.62	-0.755289	8.09944		High	ELYESIWQnFTDSK	60	1	1	P09470	N9(Asn->Asp)	0	0	2.955e-07	5.37055	2	1760.8	-0.617181	67.6526
High	VnASTTEPnSTVEQSALmR	49	1	1	P07942	N2(Asn->Asp); N9(Asn->Asp); M18(Oxidation)	0	0	1.825e-08	5.4603	3	2052.94	0.635432	33.3307		High	AKELYESIWQnFTDSK	19	1	1	P09470	N11(Asn->Asp)	0	0	3.456e-06	4.38819	3	1959.93	-0.130417	66.612
High	mEmPSTPQQLQnLTEDIR	20	1	1	P07942	M1(Oxidation); M3(Oxidation); N12(Asn->Asp)	0	0	1.739e-08	5.35394	3	2163.99	-1.40427	52.8691		High	QQYNSLLSnmSR	29	1	1	P09470	N9(Asn->Asp); M10(Oxidation)	0	0	0.0004955	3.70526	2	1457.67	-1.98885	32.7846
High	mEmPSTPQQLQnLTEDIRER	16	1	1	P07942	M1(Oxidation); M3(Oxidation); N12(Asn->Asp)	0	0	0.0002528	3.15977	3	2449.14	0.859868	52.5825		High	EADNFFTSLGLLPVPPEFWnK	2	1	1	P09470	N20(Asn->Asp)	0	0	0.0008138	3.43257	3	2422.19	-1.85141	86.8096
High	GTnYTVR	2	1	1	P07942	N3(Asn->Asp)	0	0.002918	0.05371	2.5822	2	811.394	-0.326182	13.468		High	nETHFDAGAK	50	1	1	P09470	N1(Asn->Asp)	0	0	0.0005195	3.0038	3	1090.48	-0.0116269	14.9342
High	LTLDNNVVnGSSPAIR	4	1	1	P07996	N9(Asn->Asp)	0	0	7.32e-07	4.98486	2	1670.87	-1.15103	42.6029		High	TEVSnHTLK	1	1	1	P09470	N5(Asn->Asp)	0	3.981e-05	0.001985	2.40079	2	1029.52	-0.693487	15.6209
High	VVnSTTGPGEHLR	8	1	1	P07996	N3(Asn->Asp)	0	0.0002832	0.01261	2.32309	3	1367.69	0.0095799	21.0649		High	AHDTnITEENAR	1	1	1	P09470	N5(Asn->Asp)	0	0.0005403	0.01487	3.24354	3	1371.61	0.127841	14.9372
High	DVmQVAnTTmSSR	22	1	1	P08069	M3(Oxidation); N7(Asn->Asp); M10(Oxidation)	0	0	6.064e-06	4.50665	2	1472.64	-0.317706	21.1123		High	VETGVLKPGmVVTFAPVnVTTEVK	22	1	1	P10126	M10(Oxidation); N18(Asn->Asp)	0	0	5.412e-08	4.54362	3	2532.36	-0.442145	56.926
High	TnASVPSIPLDVLSASnSSSQLIVK	1	1	1	P08069	N2(Asn->Asp); N17(Asn->Asp)	0	0.0002439	0.007198	2.96736	3	2529.34	2.77056	67.3074		High	GAYQALnLTSPDK	17	1	1	P10404	N7(Asn->Asp)	0	0	4.662e-05	3.99502	2	1378.68	-0.585827	38.5774
High	LNPGnYTAR	3	1	1	P08069	N5(Asn->Asp)	0	0.0002439	0.01032	1.85727	2	1006.5	0.868407	24.3814		High	cVAnYTGnGR	19	1	1	P10493	C1(Carbamidomethyl); N4(Asn->Asp); N8(Asn->Asp)	0	0	5.567e-05	3.89408	2	1113.46	-0.372969	17.4396
High	LLIAGTnSSDLQQILSLLESNK	55	1	1	P08195	N7(Asn->Asp)	0	0	1.443e-08	5.73561	3	2358.28	-0.261779	83.0619		High	QnTTWQAGR	36	1	1	P10605	N2(Asn->Asp)	0	0	0.0008053	3.03322	2	1062.5	-0.873767	18.0797
High	DIENLKDASSFLAEWQnITK	48	1	1	P08195	N17(Asn->Asp)	0	0	3.195e-05	5.64046	3	2323.14	-2.14508	72.1941		High	LDRNPSPDELPQVGnLSLK	50	1	1	P10810	N15(Asn->Asp)	0	0	3.553e-07	4.5487	3	2093.09	-0.199729	51.5341
High	SLVTQYLnATGNR	49	1	1	P08195	N8(Asn->Asp)	0	0	4.918e-05	5.38431	2	1437.73	-0.47697	50.1659		High	NPSPDELPQVGnLSLK	33	1	1	P10810	N12(Asn->Asp)	0	0	7.68e-06	4.48007	2	1708.87	-0.354568	52.1198
High	DASSFLAEWQnITKG	31	1	1	P08195	N11(Asn->Asp)	0	0	1.446e-05	5.0756	2	1667.79	-0.531541	67.3855		High	LmNAPLYLAEWQnITK	82	1	1	P10852	M2(Oxidation); N13(Asn->Asp)	0	0	8.543e-08	6.48357	2	1921.97	0.219514	64.1917
High	DASSFLAEWQnITK	167	1	1	P08195	N11(Asn->Asp)	0	0	7.869e-07	4.94378	2	1610.77	0.0469896	67.215		High	APLmPWnESSIFHIPR	20	1	1	P10852	M4(Oxidation); N7(Asn->Asp)	0	0	4.865e-08	4.4146	3	1911.94	-0.307414	62.7582
High	LVTQYLnATGNR	29	1	1	P08195	N7(Asn->Asp)	0	0	2.694e-05	4.7683	2	1350.7	0.702402	37.9304		High	NQKDEInETDLK	35	1	1	P10852	N7(Asn->Asp)	0	0	0.0007695	3.82622	3	1447.69	-0.141728	24.9508
High	EAPVmLWDESSFPDIPGAVSAnmTVK	29	1	1	P08195	M5(Oxidation); N22(Asn->Asp); M23(Oxidation)	0	0	0.0004688	4.43238	3	2824.31	-0.0138389	65.023		High	PVSLnmTVK	46	1	1	P10852	N5(Asn->Asp); M6(Oxidation)	0	0	0.00117	3.64868	2	1005.53	-0.314719	26.9544
High	ASSFLAEWQnITK	4	1	1	P08195	N10(Asn->Asp)	0	0	0.0001883	3.65675	2	1495.74	-0.865539	63.771		High	DEInETDLK	1	1	1	P10852	N4(Asn->Asp)	0	0.009074	0.1233	2.32165	2	1077.49	-0.22732	26.1559
High	IPGAVSAnmTVK	25	1	1	P08195	N8(Asn->Asp); M9(Oxidation)	0	0	3.904e-05	3.38139	2	1204.62	-0.87642	25.8217		High	LDAPTNLQFVnETDR	98	1	1	P11276	N11(Asn->Asp)	0	0	1.208e-06	5.75473	2	1733.84	0.707938	46.4727
High	TQYLnATGNR	1	1	1	P08195	N5(Asn->Asp)	0	0.0002439	0.008848	3.00816	2	1138.55	0.318444	21.8695		High	APTNLQFVnETDR	33	1	1	P11276	N9(Asn->Asp)	0	0	1.064e-05	4.99251	2	1505.72	-0.362299	38.6059
High	SSFLAEWQnITK	1	1	1	P08195	N9(Asn->Asp)	0	0.0002439	0.0103	2.41595	2	1424.71	0.983745	62.2961		High	LDAPTnLQFVnETDR	2	1	1	P11276	N6(Asn->Asp); N11(Asn->Asp)	0	0	6.163e-06	4.15964	2	1734.82	-0.070634	48.1033
High	VVAnGTGTQGQLK	73	1	1	P08236	N4(Asn->Asp)	0	0	1.248e-06	5.36395	2	1273.67	0.0101407	18.7198		High	WTPLnSSTIIGYR	37	1	1	P11276	N5(Asn->Asp)	0	0	2.546e-06	3.93237	2	1508.77	0.35303	55.3642
High	GnLTYGYVTILnGSDIR	9	1	1	P08648	N2(Asn->Asp); N12(Asn->Asp)	0	0	2.247e-09	5.72799	2	1857.92	0.830376	61.0349		High	DQcIVDDITYNVnDTFHK	6	1	1	P11276	C3(Carbamidomethyl); N13(Asn->Asp)	0	0	6.755e-07	3.05029	3	2197.97	0.261739	57.8598
High	NLnNSQSDVVSFR	69	1	1	P08648	N3(Asn->Asp)	0	0	5.329e-06	4.08674	2	1480.7	-0.187157	36.2966		High	nYTDcTSEGR	7	1	1	P11276	N1(Asn->Asp); C5(Carbamidomethyl)	0	0	0.0005791	2.59773	2	1203.46	0.311156	13.9404
High	IYLRnESEFR	5	1	1	P08648	N5(Asn->Asp)	0	9.136e-05	0.00348	2.86937	3	1327.66	-0.0765878	34.6055		High	LDAPTNLQFVnETDRTVLVT	5	1	1	P11276	N11(Asn->Asp)	0	3.981e-05	0.002186	2.24488	3	2247.15	0.0304886	61.0687
High	ccGAAnYTDWEK	1	1	1	P08962	C1(Carbamidomethyl); C2(Carbamidomethyl); N6(Asn->Asp)	0	0	0.0001001	4.32711	2	1475.56	-0.963651	33.9965		High	AFNISPnDTSSGScGINLVTLK	99	1	1	P11438	N7(Asn->Asp); C14(Carbamidomethyl)	0	0	5.135e-10	6.23842	3	2296.11	0.0234095	56.332
High	nnHTASILDR	73	1	1	P08962	N1(Asn->Asp); N2(Asn->Asp)	0	0	0.0005704	3.62328	2	1142.54	-1.11795	27.2403		High	DATIQAYLSSGnFSK	78	1	1	P11438	N12(Asn->Asp)	0	0	1.223e-07	5.76481	2	1602.77	0.411219	50.7447
High	NnHTASILDR	214	1	1	P08962	N2(Asn->Asp)	0	0	0.0004848	3.12864	2	1141.56	-0.470996	23.5515		High	AFNISPnDTSSGSCGINLVTLK	53	1	1	P11438	N7(Asn->Asp)	0	0	4.263e-09	5.10479	3	2239.09	-0.203165	59.0919
High	nHTASILDR	9	1	1	P08962	N1(Asn->Asp)	0	0.001619	0.03838	2.53711	2	1027.52	-0.323381	24.2379		High	EnVSDPSLTITFGR	35	1	1	P11438	N2(Asn->Asp)	0	0	1.249e-06	4.97842	2	1536.75	-1.52316	48.7964
High	LEnLSSSEmGYTATLTR	56	1	1	P10253	N3(Asn->Asp); M9(Oxidation)	0	0	6.209e-08	6.4414	2	1889.88	-2.04786	41.4881		High	ALELQFGmnASSSLFFLQGVR	8	1	1	P11438	M8(Oxidation); N9(Asn->Asp)	0	0	1.149e-05	4.58716	3	2332.16	-1.47953	74.5032
High	VTVLGVATAPQQVLSnGVPVSnFTYSPDTK	47	1	1	P10253	N16(Asn->Asp); N22(Asn->Asp)	0	0	1.119e-05	6.19799	3	3091.59	1.64409	64.0742		High	VYmKnVTVVLR	36	1	1	P11438	M3(Oxidation); N5(Asn->Asp)	0	0	0.0001263	4.3667	3	1338.75	0.263815	33.6916
High	GVFITnETGQPLIGK	68	1	1	P10253	N6(Asn->Asp)	0	0	5.303e-06	4.99099	2	1574.84	0.186518	49.0561		High	LnmTLPDALVPTFSISnH	25	1	1	P11438	N2(Asn->Asp); M3(Oxidation); N17(Asn->Asp)	0	0	6.764e-07	4.21501	2	1987.97	-0.501827	63.5229
High	VTVLGVATAPQQVLSNGVPVSnFTYSPDTK	18	1	1	P10253	N22(Asn->Asp)	0	0	0.0002744	4.66738	3	3090.6	1.40997	65.0818		High	GYLLTLnFTKnTTR	49	1	1	P11438	N7(Asn->Asp); N11(Asn->Asp)	0	0	0.0003776	3.68966	3	1643.86	-0.579777	56.5313
High	NnTIVNELVR	70	1	1	P10253	N2(Asn->Asp)	0	0	8.462e-05	3.88092	2	1172.63	-1.48006	46.505		High	LnmTLPDALVPTFSISnHSLK	128	1	1	P11438	N2(Asn->Asp); M3(Oxidation); N17(Asn->Asp)	0	0	3.771e-05	3.38639	3	2316.18	0.138712	63.4499
High	QVVEnmTR	11	1	1	P10253	N5(Asn->Asp); M6(Oxidation)	0	0.0004433	0.01323	2.50739	2	993.467	-0.424742	8.79606		High	PTFSISnHSLK	21	1	1	P11438	N7(Asn->Asp)	0	0	0.0007658	3.19212	2	1231.63	-0.00473686	59.5534
High	YYnQSEAGSHIIQR	25	6	1	P10319	N3(Asn->Asp)	0	0	0.0002186	2.62558	3	1666.78	-0.360622	28.5798		High	LnMTLPDALVPTFSISnHSLK	18	1	1	P11438	N2(Asn->Asp); N17(Asn->Asp)	0	0	0.0005464	1.92483	3	2300.18	0.0252412	70.5591
High	YFYNnQTK	19	1	1	P10646	N5(Asn->Asp)	0	0.002594	0.04882	2.56052	2	1078.48	-0.407232	24.8439		High	GYLLTLnFTK	55	1	1	P11438	N7(Asn->Asp)	0	3.981e-05	0.002712	3.80591	2	1170.64	-0.405806	59.322
High	mLnTSSLLEQLNEQFNWVSR	15	1	1	P10909	M1(Oxidation); N3(Asn->Asp)	0	0	2.993e-08	5.95585	3	2426.16	-1.21071	79.2537		High	AFNISPnDTSSGS	9	1	1	P11438	N7(Asn->Asp)	0	3.981e-05	0.002046	3.10454	2	1297.56	0.792375	32.9439
High	LAnLTQGEDQYYLR	110	1	1	P10909	N3(Asn->Asp)	0	0	2.362e-07	5.52013	2	1684.82	0.325022	44.6578		High	LnmTLPDALVPTFSISNHSLK	11	1	1	P11438	N2(Asn->Asp); M3(Oxidation)	0	7.584e-05	0.004453	2.14751	3	2315.2	0.0627971	62.5786
High	KKEDALnETR	80	1	1	P10909	N7(Asn->Asp)	0	0	0.0005177	3.72881	3	1204.62	-0.89653	9.66464		High	ALQLnITYLK	4	1	1	P11438	N5(Asn->Asp)	0	0.0003133	0.01052	2.62965	2	1177.68	0.145733	54.7542
High	KEDALnETR	37	1	1	P10909	N6(Asn->Asp)	0	9.136e-05	0.004141	3.61438	2	1076.52	-0.906325	14.3145		High	LSSGnFSK	3	1	1	P11438	N5(Asn->Asp)	0	0.001155	0.01886	2.04613	2	840.41	0.544477	19.9498
High	EDALnETR	50	1	1	P10909	N5(Asn->Asp)	0	0.0002439	0.01002	2.93766	2	948.427	0.000191435	14.6943		High	nVTVVLR	1	1	1	P11438	N1(Asn->Asp)	0	0.007747	0.1058	2.02291	2	801.483	-0.0256776	31.4968
High	EDALnETRESETK	1	1	1	P10909	N5(Asn->Asp)	0	0.003208	0.05754	1.57624	3	1522.69	-0.765252	21.2567		High	VPGnQTSTTLK	2	1	1	P11627	N4(Asn->Asp)	0	3.981e-05	0.003039	3.3707	2	1146.6	-1.69647	19.4063
High	VAAAnVSVTQPESTGDPnNmTLLAEEAR	60	1	1	P11047	N5(Asn->Asp); N18(Asn->Asp); M20(Oxidation)	0	0	3.038e-06	6.12044	3	2903.36	-0.125847	44.1124		High	DLQAnDTGR	49	1	1	P11627	N5(Asn->Asp)	0	3.981e-05	0.002698	3.14617	2	990.448	-0.688228	10.6302
High	VAAAnVSVTQPESTGDPnNmTLLAEEARK	1	1	1	P11047	N5(Asn->Asp); N18(Asn->Asp); M20(Oxidation)	0	0	5.882e-09	5.11776	3	3031.45	-0.563245	42.0483		High	IYLRnESEFR	6	1	1	P11688	N5(Asn->Asp)	0	0.0001094	0.005595	2.86937	3	1327.66	-0.0765878	34.6055
High	VnNTLSSQISR	75	1	1	P11047	N2(Asn->Asp)	0	0	2.738e-05	4.81479	2	1219.63	-0.9124	27.4458		High	LnFTGPGEPDSLR	72	1	1	P11835	N2(Asn->Asp)	0	0	3.981e-06	4.84578	2	1403.68	-1.11908	41.8797
High	VNDnKTAAEEALR	3	1	1	P11047	N4(Asn->Asp)	0	0	2.12e-05	4.13612	3	1431.71	-0.82757	24.8198		High	VAnLTVVVNSLDGK	6	1	1	P12804	N3(Asn->Asp)	0	0	3.909e-05	3.99534	2	1429.79	1.42562	56.6296
High	LLNnLTSIK	40	1	1	P11047	N4(Asn->Asp)	0	5.07e-05	0.0008087	3.82946	2	1016.6	-0.117017	42.1667		High	AnSTGTLVITnPTR	48	1	1	P12960	N2(Asn->Asp); N11(Asn->Asp)	0	0	1.648e-05	5.01865	2	1446.74	-1.90293	35.1841
High	YHGFLnTSYHR	33	1	1	P11117	N6(Asn->Asp)	0	0	8.756e-06	3.81569	3	1395.64	-0.190131	33.8177		High	GKAnSTGTLVITnPTR	20	1	1	P12960	N4(Asn->Asp); N13(Asn->Asp)	0	0	0.0004179	4.273	3	1631.86	0.52067	32.9754
High	FNPnISWQPIPVHTVPITEDR	117	1	1	P11117	N4(Asn->Asp)	0	0	4.199e-05	3.72349	3	2461.25	-0.448206	59.2735		High	GTEWLVnSSR	5	1	1	P12960	N7(Asn->Asp)	0	0.0001094	0.004772	3.07946	2	1149.55	-0.542172	37.7668
High	QTPEYQnESSR	31	1	1	P11117	N7(Asn->Asp)	0	0	0.0003953	2.79214	2	1339.58	0.364581	14.9187		High	DGQLLPSSnYSNIK	64	1	1	P13595	N9(Asn->Asp)	0	0	0.000996	3.81076	2	1536.76	0.872873	39.8982
High	YEQLQnETR	58	1	1	P11117	N6(Asn->Asp)	0	5.07e-05	0.001258	3.82819	2	1181.54	-0.788209	20.8556		High	TELDLRPQGLALFSnVSEAR	34	1	1	P13597	N15(Asn->Asp)	0	0	1.867e-07	5.70727	3	2217.15	0.219717	64.0152
High	VIEEFYnQTWVHR	114	1	1	P11166	N7(Asn->Asp)	0	0	6.873e-06	2.69141	3	1721.83	0.515972	48.3679		High	ELDLRPQGLALFSnVSEAR	43	1	1	P13597	N14(Asn->Asp)	0	0	2.864e-07	5.44671	3	2116.1	0.495252	64.5073
High	EEFYnQTWVHR	3	1	1	P11166	N5(Asn->Asp)	0	0.0002439	0.008724	2.40282	2	1509.67	-0.842052	48.3793		High	ALFSnVSEAR	52	1	1	P13597	N5(Asn->Asp)	0	0	0.0001463	4.40158	2	1094.55	-0.168425	37.47
High	YSVQLmSFVYnLSDTHLFPnASSK	66	1	1	P11279	M6(Oxidation); N11(Asn->Asp); N20(Asn->Asp)	0	0	4.125e-11	5.79761	3	2766.3	0.124713	74.0152		High	nQTLELHVLYGPR	27	1	1	P13597	N1(Asn->Asp)	0	0	0.0008731	3.14549	3	1540.81	-1.11209	48.3922
High	nmTFDLPSDATVVLnR	66	1	1	P11279	N1(Asn->Asp); M2(Oxidation); N15(Asn->Asp)	0	0	3.893e-08	5.64987	2	1810.85	0.394799	56.5103		High	GDHGAnFSCR	1	1	1	P13597	N6(Asn->Asp)	0	0.0002128	0.008148	2.76842	2	1064.42	-0.604398	15.5526
High	EnTSDPSLVIAFGR	14	1	1	P11279	N2(Asn->Asp)	0	0	5.967e-06	4.54365	2	1506.74	0.75607	51.0536		High	GDHGAnFScR	3	1	1	P13597	N6(Asn->Asp); C9(Carbamidomethyl)	0	0.005682	0.07601	2.18614	3	1121.44	0.112831	14.2141
High	LLNINPnK	25	1	1	P11279	N7(Asn->Asp)	0	0.0001336	0.004412	2.76057	2	926.53	-0.16642	32.6388		High	YLQPLLAVQFTnLTVDTEIR	25	1	1	P14094	N12(Asn->Asp)	0	0	6.586e-09	5.28924	3	2335.26	0.528046	78.078
High	KDnTTVTR	11	1	1	P11279	N3(Asn->Asp)	0	0.001106	0.02877	2.13776	2	935.479	-0.839262	3.77198		High	VIEQSYnATWLGR	37	1	1	P14142	N7(Asn->Asp)	0	0	8.339e-06	4.81387	2	1537.77	0.388237	45.7459
High	DnTTVTR	6	1	1	P11279	N2(Asn->Asp)	0	0.005957	0.09763	2.34419	2	807.384	-0.368515	5.28895		High	YYnQSAGGSHTIQR	83	2	1	P14428	N3(Asn->Asp)	0	0	4.272e-06	3.74419	3	1582.73	0.677158	20.1347
High	HIEVnGSK	13	1	1	P11362	N5(Asn->Asp)	0	5.07e-05	0.001454	2.3011	2	884.447	0.270258	5.58981		High	nQSAGGSHTIQR	1	2	1	P14428	N1(Asn->Asp)	0	0.008143	0.1127	3.05003	2	1256.6	-0.211302	20.3243
High	DPNSGFVFNLNPLnSSQGYnVSGIGK	27	1	1	P11717	N14(Asn->Asp); N20(Asn->Asp)	0	0	8.735e-08	6.55387	3	2727.29	0.557556	67.0203		High	SnFTPAAnEAPQATVFPK	1	2	1	P14436	N2(Asn->Asp); N8(Asn->Asp)	0	0.0009939	0.01821	2.78703	2	1891.91	1.00638	47.3718
High	DAGVGFPEYQEEDnSTYNFR	27	1	1	P11717	N14(Asn->Asp)	0	0	2.358e-07	5.14838	3	2338.97	0.203455	48.8487		High	RSnSTPATNEAPQATVFPK	85	4	1	P14438	N3(Asn->Asp)	0	0	8.797e-07	4.64503	3	2017	-1.5269	33.4537
High	nmTLFSDLVAEK	54	1	1	P12110	N1(Asn->Asp); M2(Oxidation)	0	0	7.326e-05	4.23899	2	1384.67	0.102028	56.8006		High	LEPNSVDPEnITEILIANQK	8	1	1	P15209	N10(Asn->Asp)	0	0	1.688e-08	4.26807	2	2238.15	0.0477104	66.0105
High	nETHFDAGAK	49	1	1	P12821	N1(Asn->Asp)	0	0	0.0004474	2.98125	3	1090.48	0.492111	14.8944		High	ITnISSDDSGK	32	1	1	P15209	N3(Asn->Asp)	0	0	0.000157	3.52733	2	1137.53	-0.332628	15.8514
High	AASTYSIDSVSFSYNTGDnTTFPDAEDK	64	1	1	P13473	N19(Asn->Asp)	0	0	3.25e-09	7.00449	3	3004.29	1.10682	54.0609		High	LAAPnLTVEEGK	1	1	1	P15209	N5(Asn->Asp)	0	0.004158	0.05364	2.08574	2	1242.66	0.363216	37.8188
High	IAVQFGPGFSWIAnFTK	62	1	1	P13473	N14(Asn->Asp)	0	0	1.258e-08	5.81384	2	1883.97	0.208454	79.7265		High	GFQWVTGDnHTSYSR	71	1	1	P15306	N9(Asn->Asp)	0	0	0.0005684	3.60785	3	1755.77	-0.554713	41.2891
High	VASVININPnTTHSTGScR	33	1	1	P13473	N10(Asn->Asp); C18(Carbamidomethyl)	0	0	3.059e-06	4.10693	3	2028.98	-0.251271	35.6011		High	HIEVnGSK	13	1	1	P16092	N5(Asn->Asp)	0	0	0.001329	2.3011	2	884.447	0.270258	5.58981
High	VASVININPnTTHSTGS	4	1	1	P13473	N10(Asn->Asp)	0	0	2.267e-06	3.74881	2	1712.85	-0.00525332	37.3358		High	GGITLNAnLSGDAFLK	17	1	1	P16406	N8(Asn->Asp)	0	0	1.952e-06	5.78439	2	1591.83	0.915136	57.6073
High	VASVININPnTTHSTGSCR	32	1	1	P13473	N10(Asn->Asp)	0	0	0.0002881	3.08456	3	1971.95	-1.25932	37.9544		High	EALGnASQLFDSWLK	69	1	1	P16406	N5(Asn->Asp)	0	0	9.205e-08	5.36038	2	1679.83	0.336522	70.9683
High	YETTnKTYK	47	1	1	P13473	N5(Asn->Asp)	0	0	0.0003308	2.85792	3	1148.55	-1.06857	12.4723		High	IALnLTmYLK	73	1	1	P16406	N4(Asn->Asp); M7(Oxidation)	0	0	0.0004423	4.41362	2	1196.66	-0.288314	60.2564
High	WQmnFTVR	38	1	1	P13473	M3(Oxidation); N4(Asn->Asp)	0	5.07e-05	0.001815	3.20785	2	1098.5	-0.0296693	37.606		High	VNYEGGTWDWIAEALSSnHTR	35	1	1	P16406	N18(Asn->Asp)	0	0	9.415e-08	3.90985	3	2407.09	-0.486941	73.7865
High	VQPFnVTQGK	38	1	1	P13473	N5(Asn->Asp)	0	9.136e-05	0.003951	2.46846	2	1118.58	-0.494918	31.167		High	QnITQK	4	1	1	P16406	N2(Asn->Asp)	0	0.006783	0.09062	2.0321	2	732.388	-0.678797	4.37924
High	YETTnK	9	1	1	P13473	N5(Asn->Asp)	0	0.002729	0.05003	1.57713	2	756.341	0.0988335	3.55205		High	mYVTnDTEVAENNYEALKDFFR	5	1	1	P16675	M1(Oxidation); N5(Asn->Asp)	0	0	0.0009274	3.03533	3	2686.2	-0.610959	66.3701
High	VIGGnFTGSQR	30	3	1	P13497	N5(Asn->Asp)	0	0	1.833e-05	4.10497	2	1136.57	-0.547301	26.9115		High	VPFIFNINPATTnFTGScQPQSAQLR	93	1	1	P17047	N13(Asn->Asp); C18(Carbamidomethyl)	0	0	5.34e-11	7.2781	3	2909.43	0.829758	67.8751
High	VWPDGVIPFVIGGnFTGSQR	5	1	1	P13497	N14(Asn->Asp)	0	0	6.579e-05	3.91422	3	2147.09	0.601111	75.5963		High	EVNVYmYLAnGSAFnISNK	86	1	1	P17047	M6(Oxidation); N10(Asn->Asp); N15(Asn->Asp)	0	0	1.603e-10	7.18211	3	2151.99	0.256327	64.3974
High	DGQLLPSSnYSNIK	62	1	1	P13591	N9(Asn->Asp)	0	0	0.0002525	3.60552	2	1536.75	-0.398068	40.2514		High	VPFIFNINPATTnFTGS	9	1	1	P17047	N13(Asn->Asp)	0	0	7.999e-05	5.23456	2	1840.92	3.91301	70.4769
High	DmSDGFISnLTIQR	16	1	1	P13674	M2(Oxidation); N9(Asn->Asp)	0	0	1.246e-06	4.96127	2	1613.75	1.03664	52.5951		High	LIVnLTDSK	87	1	1	P17047	N4(Asn->Asp)	0	0	0.001076	3.78622	2	1003.57	0.0776585	38.863
High	LSQGnTTLSINPVK	14	1	1	P13688	N5(Asn->Asp)	0	0	4.497e-06	5.02091	2	1472.8	-0.316239	39.1252		High	LAnGSAFnISNK	2	1	1	P17047	N3(Asn->Asp); N8(Asn->Asp)	0	0	2.902e-05	3.74532	2	1237.6	-0.952948	35.2692
High	LSQGnTTLSINPVKR	1	1	1	P13688	N5(Asn->Asp)	0	0.0005108	0.01708	2.06003	3	1628.9	0.801813	35.5102		High	EVnVYmYLAnGSAFnISNK	1	1	1	P17047	N3(Asn->Asp); M6(Oxidation); N10(Asn->Asp); N15(Asn->Asp)	0	0	0.000471	3.71516	2	2152.98	1.81831	102.178
High	LQLSNGnR	47	3	2	P13688	N7(Asn->Asp)	0	0.0001336	0.004209	2.95505	2	902.469	-0.490662	17.4813		High	YLAnGSAFnISNK	1	1	1	P17047	N4(Asn->Asp); N9(Asn->Asp)	0	0	2.117e-05	3.16416	2	1400.67	-0.294473	40.9984
High	LQLSnGnR	116	3	2	P13688	N5(Asn->Asp); N7(Asn->Asp)	0	0.0004784	0.01467	2.87915	2	903.453	-0.430551	19.1149		High	VPFIFNINPATTnFTGScQPQ	3	1	1	P17047	N13(Asn->Asp); C18(Carbamidomethyl)	0	0.0003746	0.01151	3.56425	3	2354.11	-1.62215	68.8438
High	ETIYPnASLLIQnVTQnDTGFYTLQVIK	54	2	2	P13688	N6(Asn->Asp); N13(Asn->Asp); N17(Asn->Asp)	0	0	2.35e-08	6.64586	3	3186.6	-1.8454	81.1714		High	VQPFnVTKGQ	23	1	1	P17047	N5(Asn->Asp)	0	0.001421	0.02342	2.46846	2	1118.58	-0.494918	31.167
High	PSISSnNSNPVEDK	31	3	2	P13688	N6(Asn->Asp)	0	0	1.007e-05	4.28914	2	1488.68	-1.80081	23.5124		High	LnnSQIK	21	1	1	P17047	N2(Asn->Asp); N3(Asn->Asp)	0	0.001694	0.02569	2.57686	2	818.426	0.0859858	15.0076
High	ISSnNSNPVEDK	13	3	2	P13688	N4(Asn->Asp)	0	0	4.54e-05	3.67145	2	1304.6	1.00308	16.6349		High	LnNSQIK	114	1	1	P17047	N2(Asn->Asp)	0.0276	0.001722	0.02619	2.46701	2	817.441	-0.353086	8.26184
High	ETIYPnASLLIQnVTQNDTGFYTLQVIK	6	2	2	P13688	N6(Asn->Asp); N13(Asn->Asp)	0	0	0.0002024	2.69491	3	3185.63	0.685358	80.6997		High	VYTYADTPNDFQLSnFSLPEEDTK	10	1	1	P17439	N15(Asn->Asp)	0	0	9.82e-08	5.17048	3	2795.26	0.981487	62.5369
High	VnVTVEDER	8	1	1	P13726	N2(Asn->Asp)	0	0	0.0005281	4.04569	2	1061.51	-0.655476	23.4668		High	DLGPALAnSSHDVK	2	1	1	P17439	N8(Asn->Asp)	0	0.004231	0.05592	1.14229	3	1424.7	-0.238087	30.9477
High	NFPDAFEYNnVSR	65	1	1	P14384	N10(Asn->Asp)	0	0	0.0001858	3.68757	2	1573.69	-0.0758158	46.5151		High	VIEEFYnQTWNHR	81	1	1	P17809	N7(Asn->Asp)	0	0	8.803e-06	2.82666	3	1736.8	1.06073	45.2057
High	GPSTPLPEDPNWnVTEFHTTPK	120	1	1	P15144	N13(Asn->Asp)	0	0	8.088e-07	5.01802	3	2465.16	-0.0600014	51.0069		High	KSPGYVLDLIVTPQnK	46	1	1	P18181	N15(Asn->Asp)	0	0	0.0005968	5.0782	3	1772.98	1.09931	56.6099
High	VPVTLALnNTLFLIEER	116	1	1	P15144	N8(Asn->Asp)	0	0	6.371e-08	3.66188	3	1943.08	-0.326611	78.9383		High	ITLEVFDPVPKPSIEInK	23	1	1	P18181	N17(Asn->Asp)	0	0	4.116e-05	3.59643	3	2040.13	-0.0595107	60.6979
High	AEFnITLIHPK	35	1	1	P15144	N4(Asn->Asp)	0	0	2.362e-05	3.59874	3	1283.7	-1.54586	49.4701		High	ILEYNYnSTK	46	1	1	P18181	N7(Asn->Asp)	0	0	0.001513	3.37012	2	1245.6	-0.390605	30.3476
High	PDSnVTRPSEFNYVWIVPITSIR	7	1	1	P15144	N4(Asn->Asp)	0	5.07e-05	0.001577	4.3621	3	2691.39	3.645	72.3255		High	YYHGELSYLnVTR	54	1	1	P18242	N10(Asn->Asp)	0	0	9.331e-05	5.21134	3	1615.78	2.07902	45.183
High	nATLVNEADKLR	59	1	1	P15144	N1(Asn->Asp)	0	5.07e-05	0.0009422	3.99034	2	1344.71	-1.17841	38.1958		High	LGnFSFQSKCAFNCSEGR	1	1	1	P18337	N3(Asn->Asp)	0	0.002211	0.03313	2.68187	3	1995.87	2.45763	56.6277
High	nATLVNEADK	54	1	1	P15144	N1(Asn->Asp)	0	9.136e-05	0.003652	3.67564	2	1075.53	-0.783677	21.0568		High	ISEEFLKnISASAR	54	1	1	P18581	N8(Asn->Asp)	0	0	5.109e-07	4.5903	3	1565.82	0.476349	50.0621
High	VPVTLALnNTLF	10	1	1	P15144	N8(Asn->Asp)	0	0.0001336	0.004529	2.26485	2	1302.73	1.18512	68.1504		High	LDELKnLTSQFQESVDnITK	3	1	1	P19137	N6(Asn->Asp); N17(Asn->Asp)	0	0	8.426e-06	4.52597	3	2324.15	0.740699	70.561
High	NnTNNWR	39	1	1	P15144	N2(Asn->Asp)	0	0.0008349	0.02261	2.65725	2	919.402	0.0246487	14.3407		High	VATLnQTAR	5	1	1	P19137	N5(Asn->Asp)	0	0	0.001555	2.68186	2	974.526	-0.104131	16.8059
High	PVDKPInTTLIcnVTNALGAR	34	1	1	P15151	N7(Asn->Asp); C12(Carbamidomethyl); N13(Asn->Asp)	0	0	6.758e-08	5.57975	3	2269.18	-1.61524	70.6895		High	AFnLTWISTDFK	52	1	1	P20352	N3(Asn->Asp)	0	0	1.132e-05	5.15567	2	1443.71	-0.43357	68.6466
High	mnGSEIQYK	10	1	1	P15260	M1(Oxidation); N2(Asn->Asp)	0	0.0002439	0.008308	2.70269	2	1086.48	-0.132465	18.8021		High	KnGTFLTLR	1	1	1	P20352	N2(Asn->Asp)	0	0.00653	0.08638	2.61715	2	1050.59	-3.23569	38.9149
High	GPGIKPnQTSK	56	1	1	P15586	N7(Asn->Asp)	0	0	0.0005162	2.86826	3	1127.61	-0.246559	11.1661		High	nNTIPDSQmSASSSYK	39	1	1	P21956	N1(Asn->Asp); M9(Oxidation)	0	0	7.13e-07	3.49825	2	1746.75	-0.161223	23.7867
High	DHVnVSmVEVTDFPFnTSEWEGYLPK	10	1	1	P15907	N4(Asn->Asp); M7(Oxidation); N16(Asn->Asp)	0	0	0.0003267	4.00124	3	3058.36	-1.76311	72.6692		High	DDEPLETTGDFnTTK	35	1	1	P21995	N12(Asn->Asp)	0	0	1.122e-06	4.8849	2	1683.72	-0.836209	35.8111
High	AFnSTLPTmAQmEK	76	1	1	P16070	N3(Asn->Asp); M9(Oxidation); M12(Oxidation)	0	0	8.651e-06	4.18417	2	1601.72	-0.598316	32.2394		High	KDDEPLETTGDFnTTK	66	1	1	P21995	N13(Asn->Asp)	0	0	3.099e-08	4.73669	3	1811.82	0.260182	33.505
High	HNIIPIFAVTnYSYSYYEK	41	1	1	P16144	N11(Asn->Asp)	0	0	2.143e-10	6.36608	3	2323.13	-0.503641	66.3585		High	DLNLmnVTWK	47	1	1	P21995	M5(Oxidation); N6(Asn->Asp)	0	0	0.001208	3.73117	2	1250.61	0.355097	50.5891
High	nnLTLIENLTEITTDVEK	11	1	1	P16234	N1(Asn->Asp); N2(Asn->Asp)	0	5.07e-05	0.001266	4.78967	3	2062.04	0.258681	81.4223		High	YIInGSHAnETR	7	1	1	P21995	N4(Asn->Asp); N9(Asn->Asp)	0	0.0002128	0.008694	1.80915	3	1376.64	0.121632	24.7581
High	NNVITLnITGK	30	1	1	P16278	N7(Asn->Asp)	0	0	0.0003266	3.83685	2	1187.66	0.458478	45.0765		High	YSnLSLK	20	1	1	P21995	N3(Asn->Asp)	0	0.001421	0.02272	2.41677	2	825.435	-0.0594077	27.7582
High	NnVITLnITGK	2	1	1	P16278	N2(Asn->Asp); N7(Asn->Asp)	0	9.136e-05	0.003984	2.812	2	1188.65	0.246638	47.0618		High	DTnGSQFFITTVK	43	1	1	P24369	N3(Asn->Asp)	0	0	3.356e-06	4.95658	2	1458.71	0.551419	48.2064
High	IVPILWLnETGTIGDEK	37	1	1	P16671	N8(Asn->Asp)	0	0	7.773e-06	5.80969	2	1899.01	0.23955	69.9603		High	YEQLQnETR	58	1	1	P24638	N6(Asn->Asp)	0	0	0.0007407	3.82819	2	1181.54	-0.788209	20.8556
High	LnETGTIGDEK	9	1	1	P16671	N2(Asn->Asp)	0	0	0.0001074	3.82621	2	1177.56	0.457038	22.2583		High	YHGFLnTSYHR	33	1	1	P24638	N6(Asn->Asp)	0	0	9.662e-06	3.81569	3	1395.64	-0.190131	33.8177
High	VFnGKDnISK	13	1	1	P16671	N3(Asn->Asp); N7(Asn->Asp)	0	5.07e-05	0.001862	1.75679	3	1123.56	-0.145479	20.7323		High	FNPnISWQPIPVHTVPITEDR	118	1	1	P24638	N4(Asn->Asp)	0	0	1.449e-05	3.72349	3	2461.25	-0.448206	59.2735
High	FnGKDnISK	5	1	1	P16671	N2(Asn->Asp); N6(Asn->Asp)	0	0.0005108	0.01684	2.68693	2	1024.49	0.299997	20.3398		High	QTPEYQnR	10	1	1	P24638	N7(Asn->Asp)	0	0.001211	0.02023	2.02607	2	1036.47	-0.734968	13.82
High	mAAALnATGR	14	1	1	P17050	M1(Oxidation); N6(Asn->Asp)	0	0	3.417e-05	4.04073	2	992.483	0.303951	17.0683		High	InETHIFnGSNWImLIYK	124	1	1	P24668	N2(Asn->Asp); N8(Asn->Asp); M14(Oxidation)	0	0	1.357e-09	5.89601	3	2211.08	0.215142	73.4318
High	LNLQTSTSIPnVTEmK	24	1	1	P17301	N11(Asn->Asp); M15(Oxidation)	0	0	1.196e-06	5.44768	2	1792.9	0.570101	43.9215		High	InETHIFnGSnWImLIYK	3	1	1	P24668	N2(Asn->Asp); N8(Asn->Asp); N11(Asn->Asp); M14(Oxidation)	0	0	0.0004439	4.96217	3	2212.07	4.51611	72.6368
High	YFFnVSDEAALLEK	39	1	1	P17301	N4(Asn->Asp)	0	0	2.678e-07	4.90402	2	1646.8	0.785086	63.4319		High	EASnHSSGAGLVQINK	89	1	1	P24668	N4(Asn->Asp)	0	0	2.966e-05	3.68162	3	1612.79	-0.814353	28.0879
High	GEYFVnVTTR	1	1	1	P17301	N6(Asn->Asp)	0	0.004269	0.07502	2.91032	2	1186.57	-0.425969	39.2245		High	EASnHSSGAGLVQInK	52	1	1	P24668	N4(Asn->Asp); N15(Asn->Asp)	0	0	0.0004935	3.43322	3	1613.78	-0.704861	29.0923
High	IIQQTWnR	6	1	1	P17342	N7(Asn->Asp)	0	0.001106	0.02932	2.84929	2	1059.56	0.179233	27.8852		High	NQTSVAPFPGnQnISASPnPSNATTR	108	1	1	P24807	N11(Asn->Asp); N13(Asn->Asp); N19(Asn->Asp)	0	0	2.123e-05	5.37976	3	2673.24	-0.70615	40.6811
High	YKVDYESQSTDTQnFSSESK	4	1	1	P17936	N14(Asn->Asp)	0	0	1.212e-08	5.89195	3	2344.01	-0.935015	32.3141		High	SPNPSnATTR	6	1	1	P24807	N6(Asn->Asp)	0	7.584e-05	0.004038	2.83933	2	1045.49	-0.374165	10.1063
High	AYLLPAPPAPGnASESEEDR	23	1	1	P17936	N12(Asn->Asp)	0	0	7.702e-05	4.29067	3	2084.98	-0.936904	44.5938		High	GnLTIER	6	2	1	P25918	N2(Asn->Asp)	0	0.005349	0.07088	2.46111	2	803.425	-0.568482	25.1869
High	nFTALIPGTTVEILDGDSK	4	1	1	P18084	N1(Asn->Asp)	0	0	5.268e-07	3.83284	2	1992.02	-0.744287	68.1193		High	GSNFnISK	21	1	1	P26262	N5(Asn->Asp)	0	0.001058	0.01854	2.3201	2	867.421	0.0641336	22.9239
High	IVnETLYEnTK	87	1	1	P19075	N3(Asn->Asp); N9(Asn->Asp)	0	0	4.866e-05	5.01004	2	1325.65	-1.38199	30.3117		High	DnLTLIEnLTEITTDVQK	13	1	1	P26618	N2(Asn->Asp); N8(Asn->Asp)	0	0	1.792e-07	6.03615	3	2062.04	0.169883	81.5459
High	IVnETLYENTK	158	1	1	P19075	N3(Asn->Asp)	0	0	8.056e-05	4.96874	2	1324.66	-0.179596	30.1333		High	IVQLnSSFSLR	17	1	1	P26618	N5(Asn->Asp)	0	0	0.0002175	3.8482	2	1264.69	-1.16183	49.4545
High	nSTSIYFK	27	1	1	P19256	N1(Asn->Asp)	0	0.0005108	0.01605	2.80883	2	960.467	-0.736066	32.4515		High	NnLSVVAR	34	1	1	P26618	N2(Asn->Asp)	0	0.001211	0.01964	2.91121	2	873.479	-0.242714	25.2239
High	LAFATmFnSSEQSQK	105	1	1	P19440	M6(Oxidation); N8(Asn->Asp)	0	0	6.605e-07	5.82585	2	1705.77	-0.573085	41.6333		High	DSVInLSESVEDGPR	21	1	1	P27046	N5(Asn->Asp)	0	0	3.034e-08	5.74246	2	1617.76	0.367518	45.9418
High	nmTSEFFAAQLR	58	3	1	P19440	N1(Asn->Asp); M2(Oxidation)	0	0	1.41e-05	4.89809	2	1431.66	0.705821	48.6867		High	DGSIVIHnLDYSDnGTFTcDVK	1	1	1	P27573	N8(Asn->Asp); N14(Asn->Asp); C19(Carbamidomethyl)	0	0.001211	0.01955	4.81526	3	2472.1	4.03901	49.8418
High	LHNQLLPnVTTVER	75	3	1	P19440	N8(Asn->Asp)	0	0	8.822e-06	4.11113	3	1634.89	-0.463767	44.1343		High	DDPQnHTFR	22	1	1	P28078	N5(Asn->Asp)	0	3.981e-05	0.002471	2.42661	2	1130.49	0.0763861	16.545
High	ATmFnSSEQSQK	13	1	1	P19440	M3(Oxidation); N5(Asn->Asp)	0	0	0.0001433	3.79084	2	1374.58	-0.508232	14.2802		High	PQnHTFR	48	1	1	P28078	N3(Asn->Asp)	0	0.00044	0.01438	2.43463	2	900.433	0.509223	16.684
High	LHnQLLPnVTTVER	15	3	1	P19440	N3(Asn->Asp); N8(Asn->Asp)	0	0	0.0002285	3.41784	3	1635.87	-0.915623	45.6972		High	DPQnHTFR	1	1	1	P28078	N4(Asn->Asp)	0	0.003825	0.05	1.59523	2	1015.46	-0.483035	12.9166
High	PnVTTVER	13	6	1	P19440	N2(Asn->Asp)	0	0.0001749	0.005654	3.05126	2	916.473	-0.177964	44.436		High	PAALSGnLSHLFnYTLQR	19	1	1	P28571	N7(Asn->Asp); N13(Asn->Asp)	0	0	3.238e-08	4.53207	3	2004.02	-1.61143	68.2217
High	FnSSEQSQK	1	3	1	P19440	N2(Asn->Asp)	0	0.00152	0.03609	1.99812	2	1055.46	0.702987	7.9364		High	mIEnGSLSFLPTLR	68	1	1	P28653	M1(Oxidation); N4(Asn->Asp)	0	0	4.413e-07	4.88678	2	1594.81	-0.75257	60.447
High	ADEGSLKnISIYTK	2	1	1	P20061	N8(Asn->Asp)	0	0	5.959e-05	3.496	3	1539.79	0.315128	40.2351		High	LLQVVYLHSnnITK	8	1	1	P28653	N10(Asn->Asp); N11(Asn->Asp)	0	0	0.001475	2.75981	3	1643.9	-0.0989496	47.1034
High	LnETHIFnGSNWImLIYK	121	1	1	P20645	N2(Asn->Asp); N8(Asn->Asp); M14(Oxidation)	0	0	1.344e-09	5.89601	3	2211.08	0.215142	73.4318		High	LLQVVYLHSNnITK	74	1	1	P28653	N11(Asn->Asp)	0	0	0.0003076	2.12932	3	1642.92	0.68554	46.8256
High	LnETHIFnGSnWImLIYK	3	1	1	P20645	N2(Asn->Asp); N8(Asn->Asp); N11(Asn->Asp); M14(Oxidation)	0	0	5.685e-05	4.07174	3	2212.07	1.61897	72.3485		High	ISDTnITAIPQGLPTSLTEVHLDGNK	20	1	1	P28654	N5(Asn->Asp)	0	0	4.728e-05	4.8569	3	2735.41	-1.76714	61.5462
High	EAGnHTSGAGLVQINK	74	1	1	P20645	N4(Asn->Asp)	0	0	0.0001097	3.36243	3	1596.8	-0.417133	28.4764		High	YLnETQQLTQK	71	1	1	P28665	N3(Asn->Asp)	0	0	0.0001721	4.43059	2	1366.68	-0.665655	30.0157
High	EAGnHTSGAGLVQInK	11	1	1	P20645	N4(Asn->Asp); N15(Asn->Asp)	0	0.0001336	0.00468	2.68747	3	1597.78	-0.07759	30.1622		High	nASFVYTK	25	1	1	P28665	N1(Asn->Asp)	0	0.0009939	0.01751	2.22691	2	930.457	-0.168447	26.2593
High	HYnYTGK	67	2	1	P21453	N3(Asn->Asp)	0	0.0005108	0.01587	2.91417	2	883.394	-0.276957	11.2763		High	IPnNTQWITWSPEGHK	73	1	1	P28843	N3(Asn->Asp)	0	0	0.000336	3.76597	3	1908.92	-1.07293	51.4592
High	GNVISSHGNPILLnSSIPEDPSIK	6	1	1	P21589	N14(Asn->Asp)	0	0	0.0005446	4.24406	3	2489.29	2.10297	53.4303		High	KLDFIVLnETR	14	1	1	P28843	N8(Asn->Asp)	0	0	0.0003867	3.54344	3	1348.75	-0.536959	52.3548
High	LDnYSTQELGK	47	1	1	P21589	N3(Asn->Asp)	0	0	0.0001997	4.17035	2	1268.6	-0.397379	28.2944		High	KLDNEVLQLLSGnATLTLIAmR	2	1	1	P29533	N13(Asn->Asp); M21(Oxidation)	0	0	0.001642	2.96689	3	2430.33	0.52879	79.3605
High	IKLDnYSTQELGK	59	1	1	P21589	N5(Asn->Asp)	0	0	0.0005606	4.10013	3	1509.78	-0.56076	37.5403		High	nTTISVHPSTR	9	1	1	P29533	N1(Asn->Asp)	0	0.001091	0.01861	1.69699	3	1213.62	-0.541812	21.3328
High	VLNnITNDLR	118	1	1	P21757	N4(Asn->Asp)	0	0	0.000197	4.04472	2	1172.63	-0.647263	40.6701		High	cPLLTPFNDTNVVHTVNTALAAFNTQnnGTYFK	19	1	1	P29699	C1(Carbamidomethyl); N27(Asn->Asp); N28(Asn->Asp)	0	0	5.541e-06	6.2567	3	3684.75	-4.50714	86.3458
High	VLNnITnDLR	78	1	1	P21757	N4(Asn->Asp); N7(Asn->Asp)	0	0	0.0001777	3.93021	2	1173.61	0.491274	34.1959		High	cPLLTPFNDTnVVHTVnTALAAFnTQNNGTYFK	3	1	1	P29699	C1(Carbamidomethyl); N11(Asn->Asp); N17(Asn->Asp); N24(Asn->Asp)	0	0	1.139e-05	5.98257	3	3685.76	4.43439	82.9802
High	mIEnGSLSFLPTLR	66	1	1	P21810	M1(Oxidation); N4(Asn->Asp)	0	0	4.127e-07	4.88678	2	1594.81	-0.75257	60.447		High	PTPLAncSVR	7	1	1	P29699	N6(Asn->Asp); C7(Carbamidomethyl)	0	0	0.0005683	2.83898	2	1115.55	-0.859362	25.4524
High	LLQVVYLHSNnITK	71	1	1	P21810	N11(Asn->Asp)	0	0	0.0001474	2.8221	3	1642.92	0.574089	46.5211		High	nISEGFSGIPDNVDAAFALPAHR	72	1	1	P29788	N1(Asn->Asp)	0	0	1.975e-07	4.52034	3	2399.16	0.261312	62.619
High	LLQVVYLHSnnITK	8	1	1	P21810	N10(Asn->Asp); N11(Asn->Asp)	0	9.136e-05	0.002627	2.75981	3	1643.9	-0.0989496	47.1034		High	nGSLFAFR	12	1	1	P29788	N1(Asn->Asp)	0	0.0006364	0.01631	1.96472	2	912.457	-0.25906	48.1474
High	NLnVTSLGFR	1	1	1	P21860	N3(Asn->Asp)	0	5.07e-05	0.001638	2.98684	2	1121.6	0.127561	50.1057		High	FQnFSmATDQR	87	1	1	P30204	N3(Asn->Asp); M6(Oxidation)	0	0	9.552e-05	4.31357	2	1361.58	-1.57935	28.9304
High	mnASFSLK	32	1	1	P22413	M1(Oxidation); N2(Asn->Asp)	0	9.136e-05	0.003725	2.3157	2	914.429	-0.0916023	30.6104		High	VLNnITNDLR	119	1	1	P30204	N4(Asn->Asp)	0	0	0.001207	4.21512	2	1172.63	1.33063	41.3377
High	HIVInGSSFGADGFPYVQVLK	9	1	1	P22455	N5(Asn->Asp)	0	0	0.0004057	4.71383	3	2249.16	-1.51829	64.5813		High	VLNnITnDLR	78	1	1	P30204	N4(Asn->Asp); N7(Asn->Asp)	0	0	0.0001492	3.93021	2	1173.61	0.491274	34.1959
High	HVEVnGSK	1	1	1	P22607	N5(Asn->Asp)	0	0.0002439	0.0105	2.28956	2	870.431	-0.608236	6.48036		High	NPSENTFELVPLGDEEEEEKnESVLLEGR	27	1	1	P30558	N21(Asn->Asp)	0	0	1.904e-09	6.33266	3	3303.55	2.16323	63.5567
High	LWnSTFLEEYSK	40	1	1	P23229	N3(Asn->Asp)	0	0	5.546e-06	4.89316	2	1517.72	0.463218	58.5608		High	RnWTETEVR	57	1	1	P31428	N2(Asn->Asp)	0	7.584e-05	0.004439	3.26568	2	1191.58	0.236512	25.6687
High	EINSLnLTESHNS	69	1	1	P23229	N6(Asn->Asp)	0	0	3.224e-06	4.7653	2	1458.67	-0.107958	34.5044		High	FVPNSNmnFTGQAYSGR	4	1	1	P31809	M7(Oxidation); N8(Asn->Asp)	0	0	4.727e-08	4.61045	2	1906.84	0.065321	35.2786
High	EINSLnLTESHnS	16	1	1	P23229	N6(Asn->Asp); N12(Asn->Asp)	0	0	0.0002777	4.59797	2	1459.65	-1.28364	34.4899		High	mTLSQnNSILR	142	1	1	P31809	M1(Oxidation); N6(Asn->Asp)	0	0	0.0003266	3.17395	2	1293.65	-0.57095	32.6381
High	AnHSGAVVLLK	20	1	1	P23229	N2(Asn->Asp)	0	0.0002168	0.006247	3.31474	3	1109.63	-0.995038	30.6289		High	AWGISVLNPnK	1	1	1	P31996	N10(Asn->Asp)	0	0	0.001326	3.39634	2	1199.64	0.45543	51.2133
High	DTnGSQFFITTVK	42	1	1	P23284	N3(Asn->Asp)	0	0	3.005e-06	4.95658	2	1458.71	0.551419	48.2064		High	mAQnSSLR	10	1	1	P31996	M1(Oxidation); N4(Asn->Asp)	0	0.0001094	0.004859	2.57712	2	923.425	-0.589279	0.980157
High	ATnATLDPR	1	1	1	P25116	N3(Asn->Asp)	0	0.005957	0.0974	2.2488	2	959.479	-0.765078	17.571		High	TFmAQnSSLR	1	1	1	P31996	M3(Oxidation); N6(Asn->Asp)	0	0.009175	0.1245	2.60816	2	1171.54	-3.80828	24.6577
High	DGSIVIHnLDYSDnGTFTcDVK	1	1	1	P25189	N8(Asn->Asp); N14(Asn->Asp); C19(Carbamidomethyl)	0	0.001452	0.03521	4.81526	3	2472.1	4.03901	49.8418		High	DFLnYTLEER	16	1	1	P32037	N4(Asn->Asp)	0	3.981e-05	0.002933	3.64495	2	1300.61	-0.0776187	52.5192
High	DLVVQQAGTnK	23	1	1	P25942	N10(Asn->Asp)	0	5.07e-05	0.001772	3.90623	2	1173.61	-0.13621	22.726		High	VTINNWVAnK	30	1	1	P32261	N9(Asn->Asp)	0	0	0.0008432	3.76119	2	1159.61	1.1545	40.0881
High	LRPIIISmnYSLPLR	51	1	1	P26006	M8(Oxidation); N9(Asn->Asp)	0	0	4.728e-09	5.98101	3	1803.02	0.184368	57.1085		High	LGVIEGQTPGDFHYLDGASVnYTNWYPGEPR	4	1	1	P35242	N21(Asn->Asp)	0	0	3.853e-11	5.99325	3	3453.6	0.118433	63.2576
High	nITIVTGAPR	73	1	1	P26006	N1(Asn->Asp)	0	0	0.0005439	3.75867	2	1042.59	0.558205	33.9076		High	GASVnYTNWYPGEPR	34	1	1	P35242	N5(Asn->Asp)	0	0	8.144e-05	3.70864	2	1711.77	0.806904	44.5882
High	LLLSInVTNTR	5	1	1	P26006	N6(Asn->Asp)	0	0	0.0002545	3.6388	2	1244.72	-0.14186	50.8909		High	AnDSGNLGLR	39	1	1	P35329	N2(Asn->Asp)	0	0	0.0001111	4.11422	2	1017.5	-0.477941	23.2251
High	VWnSTFIEDYRDFDR	16	1	1	P26006	N3(Asn->Asp)	0	0	0.000131	2.64226	3	1963.88	0.444251	59.1374		High	YnSSNPDVTSYR	6	1	1	P35329	N2(Asn->Asp)	0	0	0.0001744	3.25665	2	1403.61	-0.3763	25.0979
High	ELAVPDGYTnR	55	1	1	P26006	N10(Asn->Asp)	0	0	0.0005615	2.3168	2	1235.59	0.157334	33.6643		High	ETLKnQTFGGAETVPQEATATFnSTALK	98	1	1	P35330	N5(Asn->Asp); N23(Asn->Asp)	0	0	4.011e-09	6.92148	3	2956.44	0.358616	54.9055
High	TSIPTINmEnK	1	1	1	P26006	M8(Oxidation); N10(Asn->Asp)	0	0.0002439	0.009967	1.64265	2	1264.61	-2.46697	30.3244		High	nQTFGGAETVPQEATATFnSTALK	25	1	1	P35330	N1(Asn->Asp); N19(Asn->Asp)	0	0	2.119e-07	4.92882	3	2485.17	-1.27933	55.0904
High	AHCVWLECPIPDAPVVTnVTVK	1	1	1	P26006	N18(Asn->Asp)	0	0.0006967	0.02002	2.41464	3	2392.19	-4.4364	68.8173		High	nQTFGGAETVPQEATATFnSTALKK	54	1	1	P35330	N1(Asn->Asp); N19(Asn->Asp)	0	0	4.517e-05	4.16224	3	2613.27	0.0215146	52.8757
High	mnITVK	37	1	1	P26006	M1(Oxidation); N2(Asn->Asp)	0	0.002949	0.054	2.5628	2	722.375	-0.154485	15.2725		High	QFLVSnVSK	32	1	1	P35330	N6(Asn->Asp)	0	0	0.001485	2.3394	2	1022.55	0.195767	35.1711
High	HAnWTLTPLK	2	1	1	P27169	N3(Asn->Asp)	0	0.002427	0.04751	2.39343	2	1181.63	0.0151951	43.4551		High	LTLDNNVVnGSSPAIR	4	1	1	P35441	N9(Asn->Asp)	0	0	3.606e-07	4.98486	2	1670.87	-1.15103	42.6029
High	DYnSSREDSLQDAWDYVQAQVK	4	1	1	P27701	N3(Asn->Asp)	0	0	4.432e-06	4.27244	3	2618.17	1.14284	65.2246		High	VVnSTTGPGEHLR	8	1	1	P35441	N3(Asn->Asp)	0	0.0007686	0.01668	2.32309	3	1367.69	0.0095799	21.0649
High	ELSEYnATAIK	8	1	1	P29323	N6(Asn->Asp)	0	5.07e-05	0.001102	2.59831	2	1239.61	0.419601	32.6144		High	LTQnLTDLLVnVSDSLEmR	11	1	1	P35917	N4(Asn->Asp); N11(Asn->Asp); M18(Oxidation)	0	0	4.503e-09	4.89048	3	2179.08	1.24706	84.3485
High	YPVGNnQTAVQDNVK	54	1	1	P29972	N6(Asn->Asp)	0	0	3.008e-07	3.38927	2	1647.8	0.0385848	28.3836		High	LAnSTLSGNPAVR	6	1	1	P39098	N3(Asn->Asp)	0	0	1.782e-05	4.24726	2	1300.69	0.357853	28.7413
High	GYYnQSEDGSHTIQR	32	7	1	P30450	N4(Asn->Asp)	0	0	0.0004492	3.42563	3	1755.76	0.112163	20.827		High	LAnSTLSGNPAV	27	1	1	P39098	N3(Asn->Asp)	0	0	8.528e-05	3.65131	2	1144.58	-0.193245	34.2578
High	YYnQSEDGSHTLQR	156	8	1	P30450	N3(Asn->Asp)	0	0	0.0002146	2.99761	3	1698.73	-1.79681	20.9367		High	LAnSTLSGNPA	4	1	1	P39098	N3(Asn->Asp)	0	3.981e-05	0.002621	3.04447	2	1045.52	1.48101	25.5121
High	EESPFVGNPGnITGAR	25	1	1	P30530	N11(Asn->Asp)	0	0	7.336e-08	4.3716	2	1645.78	-0.780295	41.3224		High	nYTAnATSSR	68	1	1	P40237	N1(Asn->Asp); N5(Asn->Asp)	0	0	0.0006206	4.03559	2	1086.47	0.394988	15.6721
High	mILnSSTEDGIKR	40	1	1	P30556	M1(Oxidation); N4(Asn->Asp)	0	0	0.0004179	2.44346	3	1480.73	-0.265536	28.1367		High	EmGNTVmDIIRnYTAnATSSR	9	1	1	P40237	M2(Oxidation); M7(Oxidation); N12(Asn->Asp); N16(Asn->Asp)	0	0	0.0006418	3.3973	3	2378.05	-2.5677	60.1372
High	NWQLTEEDFGnTSGR	14	1	1	P30825	N11(Asn->Asp)	0	0	1.532e-07	5.2882	2	1754.76	-0.175045	47.2588		High	NYTAnATSSR	36	1	1	P40237	N5(Asn->Asp)	0	0	0.0004169	3.29623	2	1085.49	-0.272752	14.4829
High	LcLNnDTK	11	1	1	P30825	C2(Carbamidomethyl); N5(Asn->Asp)	0	0.001106	0.02907	2.65798	2	978.456	-0.196349	21.2175		High	YTAnATSSR	14	1	1	P40237	N4(Asn->Asp)	0	0	0.000622	3.02413	2	971.443	-0.219002	3.5649
High	VPGnQTSTTLK	2	1	1	P32004	N4(Asn->Asp)	0	9.136e-05	0.003883	3.3707	2	1146.6	-1.69647	19.4063		High	LQDFLVDnETFSGFLQHnLSLPR	33	1	1	P41233	N8(Asn->Asp); N18(Asn->Asp)	0	0	4.714e-10	5.43662	3	2692.33	0.695072	77.2734
High	DLQAnDTGR	49	1	1	P32004	N5(Asn->Asp)	0	9.136e-05	0.003099	3.14617	2	990.448	-0.688228	10.6302		High	EAFnETNQAIQTISR	89	1	1	P41233	N4(Asn->Asp)	0	0	2.579e-07	4.97176	2	1722.83	0.428611	42.788
High	PIVnGTQEHTK	39	1	1	P33527	N4(Asn->Asp)	0	0	4.25e-05	3.95238	3	1224.62	-0.336977	13.8095		High	YPTPGEAPGVVGNFnK	9	1	1	P41233	N15(Asn->Asp)	0	0	7.201e-07	4.80986	2	1647.8	0.550061	42.6837
High	AWGISVLNPnK	1	1	1	P34810	N10(Asn->Asp)	0	5.07e-05	0.001563	3.39634	2	1199.64	0.45543	51.2133		High	FLmQnLSLPnSTAQALLAAR	1	1	1	P41234	M3(Oxidation); N5(Asn->Asp); N10(Asn->Asp)	0	0.0003746	0.01181	2.83541	3	2177.12	-1.04552	65.1508
High	WTFSAQnASLR	1	1	1	P34810	N7(Asn->Asp)	0	0.0002439	0.008569	2.11599	2	1281.62	0.161375	45.6153		High	QnSSFTEK	3	1	1	P41234	N2(Asn->Asp)	0	0.005115	0.06639	2.33684	2	941.422	0.61732	7.6319
High	NYYADnQTcDGELLFnmTK	12	1	1	P35555	N6(Asn->Asp); C9(Carbamidomethyl); N16(Asn->Asp); M17(Oxidation)	0	0	1.069e-05	4.26717	2	2314.96	3.42376	48.9551		High	IEGLTnETYR	3	1	1	P42703	N6(Asn->Asp)	0	0	0.001403	2.73557	2	1196.58	0.200691	31.5652
High	ITDSEDKALmnGSESR	132	1	1	P35613	M10(Oxidation); N11(Asn->Asp)	0	0	1.039e-08	5.35309	3	1769.79	0.534557	22.9972		High	AnTTQPGIVEGGQVLK	63	1	1	P43406	N2(Asn->Asp)	0	0	3.104e-07	4.75952	2	1612.85	0.237149	35.7924
High	ILLTcSLnDSATEVTGHR	75	1	1	P35613	C5(Carbamidomethyl); N8(Asn->Asp)	0	0	6.989e-06	3.60864	3	1987.98	0.596261	47.1911		High	YKVDYESQSTDTQnFSSESK	4	1	1	P47878	N14(Asn->Asp)	0	0	7.551e-09	5.89195	3	2344.01	-0.935015	32.3141
High	ILLTCSLnDSATEVTGHR	11	1	1	P35613	N8(Asn->Asp)	0	0	0.0002006	2.67941	3	1930.95	-0.313339	53.2661		High	YLEnSTIVR	1	1	1	P48356	N4(Asn->Asp)	0	7.584e-05	0.003743	2.98793	2	1095.57	0.394082	31.0051
High	ALmnGSESR	150	1	1	P35613	M3(Oxidation); N4(Asn->Asp)	0	5.07e-05	0.001571	3.75155	2	981.43	-0.426846	7.35889		High	nGnmSGISDQR	5	1	1	P49182	N1(Asn->Asp); N3(Asn->Asp); M4(Oxidation)	0	0	0.0003114	3.21648	2	1196.48	-0.168461	11.6223
High	ALMnGSESR	14	1	1	P35613	N4(Asn->Asp)	0	0.0002439	0.007047	2.96975	2	965.435	-0.643345	17.0031		High	EQLTNEnLTTSFLPANFHK	7	1	1	P49182	N7(Asn->Asp)	0	0	0.000237	2.25974	3	2205.08	-0.806218	55.7787
High	LmnGSESR	4	1	1	P35613	M2(Oxidation); N3(Asn->Asp)	0	0.001015	0.02581	1.8028	2	910.392	-1.92342	0.258782		High	DFVnASSK	14	1	1	P49182	N4(Asn->Asp)	0	0.0003133	0.0106	2.4384	2	868.405	-0.0894174	18.4818
High	mnGSESR	1	1	1	P35613	M1(Oxidation); N2(Asn->Asp)	0	0.004102	0.06866	2.19088	2	797.308	-1.24677	1.02347		High	DnSTLAVDIYK	39	1	1	P49282	N2(Asn->Asp)	0	0	0.001455	4.12368	2	1239.61	-0.368196	40.9966
High	AGHFQnTSSPSAR	48	1	1	P36941	N6(Asn->Asp)	0	0	0.0002573	3.75844	3	1360.62	0.0377217	15.9956		High	ATLDnTTSK	76	1	1	P49300	N5(Asn->Asp)	0	0	0.0007766	3.33818	2	951.462	-0.928643	11.4891
High	YDLPASINFILnK	29	1	1	P38571	N12(Asn->Asp)	0	0	0.0001073	3.78166	2	1508.8	1.07222	68.1337		High	QSnGSIAVISSLAGK	44	1	1	P50172	N3(Asn->Asp)	0	0	5.331e-08	5.11283	2	1432.76	-0.723153	48.1396
High	LTVnLTNDR	14	1	1	P40189	N4(Asn->Asp)	0	5.07e-05	0.00119	3.2992	2	1046.55	-0.166595	33.5774		High	LYLDHNnLTR	7	1	1	P50608	N7(Asn->Asp)	0	0	0.0009266	2.04944	3	1259.64	-0.746862	32.813
High	VKPnPPHnLSVINSEELSSILK	4	1	1	P40189	N4(Asn->Asp); N8(Asn->Asp)	0	0.0004784	0.01454	3.10647	3	2417.29	-2.82868	60.9654		High	cVPFnGTVK	1	1	1	P51576	C1(Carbamidomethyl); N5(Asn->Asp)	0	0.008094	0.1114	2.4069	2	1022.5	0.0145648	31.9242
High	RNDAGSYEcEIQNPASAnR	10	1	1	P40199	C9(Carbamidomethyl); N18(Asn->Asp)	0	0	5.334e-07	5.54246	3	2152.93	-1.25331	32.0681		High	AFEnVTDLQWLILDHNLLENSK	10	1	1	P51885	N4(Asn->Asp)	0	0	0.0006743	3.05493	3	2613.32	1.56364	77.0256
High	LQLSnGnmTLTLLSVK	130	1	1	P40199	N5(Asn->Asp); N7(Asn->Asp); M8(Oxidation)	0	0	1.402e-05	5.43429	2	1749.93	-0.286372	57.7356		High	HAnWTLTPLK	2	1	1	P52430	N3(Asn->Asp)	0	0.001741	0.02706	2.39343	2	1181.63	0.0151951	43.4551
High	LQLSNGnmTLTLLSVK	69	1	1	P40199	N7(Asn->Asp); M8(Oxidation)	0	0	0.0003821	5.2742	2	1748.95	-0.701189	57.1752		High	VLEHYnYTK	37	1	1	P52592	N6(Asn->Asp)	0	3.981e-05	0.002407	2.23259	3	1167.57	-0.330325	22.9667
High	NSATGLnR	11	1	1	P40199	N7(Asn->Asp)	0	0.0002439	0.0121	2.19855	2	833.411	-0.691382	10.8132		High	FLGITPFLnYTR	31	1	1	P52850	N9(Asn->Asp)	0	0	0.0002	3.16432	2	1442.77	0.417888	69.2635
High	GnmTLTLLSVK	1	1	1	P40199	N2(Asn->Asp); M3(Oxidation)	0	0.004269	0.07472	2.05658	2	1193.64	-0.683515	47.6052		High	KPNnLSDTVK	8	1	1	P54751	N4(Asn->Asp)	0	7.584e-05	0.004071	2.76649	2	1116.59	0.937202	17.3375
High	LLGGGDEEAIRPQmQQILDFETALAnITIPQEK	6	1	1	P42892	M14(Oxidation); N26(Asn->Asp)	0	0	1.256e-09	6.53452	3	3655.85	0.0196808	79.264		High	ELSEYnATAIK	10	1	1	P54763	N6(Asn->Asp)	0	0	0.001104	2.88531	2	1239.61	-0.663621	32.5143
High	LGGWnITGPWAK	28	1	1	P42892	N5(Asn->Asp)	0	0	2.42e-05	4.39294	2	1300.67	0.928778	58.067		High	FQIYSnQSALESLALIPLQAPLK	9	1	1	P55065	N6(Asn->Asp)	0	0	2.356e-06	4.62689	3	2545.39	-0.474373	79.6236
High	DYYLnKTENEK	12	1	1	P42892	N5(Asn->Asp)	0	0.0001336	0.004676	3.67446	2	1417.65	-0.399742	24.3752		High	DINFnVSGIFPGLAPQEK	1	1	1	P55194	N5(Asn->Asp)	0	0.005578	0.07498	2.04646	3	1946.99	-0.116287	54.7901
High	FFnFSWR	32	1	1	P42892	N3(Asn->Asp)	0	0.0001336	0.004616	2.98308	2	1004.46	0.0544697	60.2187		High	NEDSnFTLInNHDNTANITVK	96	1	1	P55284	N5(Asn->Asp); N10(Asn->Asp)	0	0	0.0001001	3.56585	3	2376.1	0.202379	46.4289
High	nSSVEAFK	25	1	1	P42892	N1(Asn->Asp)	0	0.0005108	0.01657	2.88587	2	882.42	-0.116328	21.3826		High	NEDSnFTLInnHDNTANITVK	12	1	1	P55284	N5(Asn->Asp); N10(Asn->Asp); N11(Asn->Asp)	0	0	0.000145	2.84843	3	2377.08	0.969557	47.6756
High	VVTQnSSSGnVTHEK	90	1	1	P43007	N5(Asn->Asp); N10(Asn->Asp)	0	0	1.39e-05	3.65989	3	1588.74	-0.233692	14.4198		High	AnYTILK	1	1	1	P55292	N2(Asn->Asp)	0	0.005682	0.07623	2.40579	2	823.456	0.251448	31.7747
High	VVTQNSSSGnVTHEK	48	1	1	P43007	N10(Asn->Asp)	0	0	0.0002923	2.53552	3	1587.76	-1.03656	14.0338		High	VIDLWDLAQSAnFTEK	48	1	1	P55302	N12(Asn->Asp)	0	0	1.336e-05	5.85093	2	1850.92	1.38744	71.5031
High	TQnSSSGnVTHEK	16	1	1	P43007	N3(Asn->Asp); N8(Asn->Asp)	0	5.07e-05	0.001037	3.52301	2	1390.61	-0.565146	14.1667		High	QETFGALDLGGASTQITFVPQnSTIESPENSLQFR	3	1	1	P55772	N22(Asn->Asp)	0	0	3.777e-09	5.51706	3	3783.84	1.24939	68.9568
High	NPVGLIGAEnATGETDPSHSK	40	1	1	P43251	N10(Asn->Asp)	0	0	1.659e-07	5.27075	3	2094.99	-0.634578	37.5303		High	QETFGALDLGGASTQITFVPQnSTIESPEnSLQFR	1	1	1	P55772	N22(Asn->Asp); N30(Asn->Asp)	0	0	1.101e-09	4.86656	3	3784.84	4.82718	69.0333
High	FnDTEVLQR	11	1	1	P43251	N2(Asn->Asp)	0	5.07e-05	0.001258	3.53945	2	1122.54	0.8903	33.3198		High	VVnVSELYGTPcTK	25	1	1	P55772	N3(Asn->Asp); C12(Carbamidomethyl)	0	0	3.838e-06	4.85921	2	1567.76	-1.73325	41.9862
High	DLNGnVFQDAVFnQTVTVIER	50	1	1	P43307	N5(Asn->Asp); N13(Asn->Asp)	0	0	5.978e-07	6.49897	3	2381.17	2.24228	70.8896		High	nSTFGSVEVFSLDPNK	37	1	1	P56528	N1(Asn->Asp)	0	0	3.476e-07	5.34863	2	1741.83	0.380967	57.2658
High	DLNGNVFQDAVFnQTVTVIER	50	1	1	P43307	N13(Asn->Asp)	0	0	1.779e-08	5.69977	3	2380.18	0.0152943	69.8266		High	EPFYKnSTFGSVEVFSLDPNK	10	1	1	P56528	N6(Asn->Asp)	0	0	0.0002609	4.2134	3	2406.15	-0.286815	60.9094
High	YPQDYQFYIQnFTALPLNTVVPPQR	69	1	1	P43307	N11(Asn->Asp)	0	0	2.266e-06	3.72827	3	3013.51	0.0532293	74.0061		High	LVTQTIPcnK	53	1	1	P56528	C8(Carbamidomethyl); N9(Asn->Asp)	0	0	0.000502	3.69714	2	1174.61	0.115638	27.0775
High	YPQDYQFYIQnFTALPLnTVVPPQR	1	1	1	P43307	N11(Asn->Asp); N18(Asn->Asp)	0	0.0002439	0.009961	3.22404	3	3014.49	-0.556597	75.9561		High	VPIQSnETLLGAVInNVSEAmETLTR	39	1	1	P56564	N6(Asn->Asp); N15(Asn->Asp); M21(Oxidation)	0	0	1.196e-08	6.42016	3	2817.42	1.41808	95.9381
High	PASnVSHTVVLRPLK	56	1	1	P43308	N4(Asn->Asp)	0	0	1.919e-05	3.65718	3	1618.93	-1.05679	40.357		High	VPIQSnETLLGAVInnVSEAmETLTR	1	1	1	P56564	N6(Asn->Asp); N15(Asn->Asp); N16(Asn->Asp); M21(Oxidation)	0	0	0.0001058	4.7191	3	2818.4	-1.89833	69.724
High	IAPASnVSH	15	1	1	P43308	N6(Asn->Asp)	0	9.136e-05	0.004146	2.34272	2	896.447	-0.550387	14.8806		High	ALYELAGGTnFSSSIQADPQTVTR	24	1	1	P57716	N10(Asn->Asp)	0	0	1.288e-12	6.83368	3	2527.23	-1.52666	52.9607
High	IAPASnVSHTVVLRPLK	1	1	1	P43308	N6(Asn->Asp)	0	0.008997	0.1348	1.11078	3	1803.05	0.758002	40.4813		High	AnNSWFQSILK	76	1	1	P57716	N2(Asn->Asp)	0	0	0.0001555	3.44214	2	1308.66	0.40788	61.9048
High	nSTIEAANLAGLK	16	1	1	P48723	N1(Asn->Asp)	0	0	7.03e-05	3.97011	2	1302.69	0.056633	42.7209		High	KIYIPLnK	6	1	1	P57716	N7(Asn->Asp)	0	0.004073	0.05287	2.38968	2	989.603	0.048143	36.3037
High	GDKnVTmGQSSAR	31	1	1	P48960	N4(Asn->Asp); M7(Oxidation)	0	0	2.025e-05	4.174	3	1367.62	-0.066117	9.02994		High	IYIPLnK	1	1	1	P57716	N6(Asn->Asp)	0	0.007365	0.1001	1.75137	2	861.507	-0.724831	40.1911
High	LSAVNSIFLSHnNTK	45	1	1	P48960	N12(Asn->Asp)	0	0	0.0002779	2.63061	3	1645.85	0.11004	45.7775		High	nLTIVELPDEVIVPR	4	1	1	P57757	N1(Asn->Asp)	0	0.0001094	0.006652	3.42395	2	1707.95	-0.649635	65.3544
High	DnSTLAVDIYK	39	1	1	P49281	N2(Asn->Asp)	0	0	0.0003509	4.0703	2	1239.61	0.124177	40.8955		High	VFPYISAmVNnGSLSYDHER	4	1	1	P59481	M8(Oxidation); N11(Asn->Asp)	0	0.001272	0.02098	1.30355	3	2316.06	-1.18048	51.2491
High	AnLTSmLIQR	22	1	1	P49641	N2(Asn->Asp); M6(Oxidation)	0	0	0.0005528	3.11238	2	1163.61	-1.37065	38.313		High	IIQQTWnR	6	1	1	P70180	N7(Asn->Asp)	0	0.0007354	0.01664	2.84929	2	1059.56	0.179233	27.8852
High	VLSLPLnSSAVVncSVHGLPTPALR	5	1	1	P50895	N7(Asn->Asp); N13(Asn->Asp); C14(Carbamidomethyl)	0	0.0001336	0.004653	2.03792	3	2603.39	1.03053	64.8268		High	DGEAFEmnGTEDGR	12	1	1	P70232	M7(Oxidation); N8(Asn->Asp)	0	0	2.064e-05	4.22874	2	1544.58	-0.97317	21.8322
High	AFEnVTDLQWLILDHNLLENSK	9	1	1	P51884	N4(Asn->Asp)	0	5.07e-05	0.001216	3.00866	3	2613.32	-0.818615	77.0145		High	IIAAnNSGTFK	55	1	1	P70232	N5(Asn->Asp)	0	0	0.0008836	3.04826	2	1136.59	-0.335581	26.3512
High	ISEEFLKnISASAR	54	1	1	P52569	N8(Asn->Asp)	0	0	8.717e-07	4.5903	3	1565.82	0.476349	50.0621		High	LAVTnTTmTGTVLK	54	1	1	P70302	N5(Asn->Asp); M8(Oxidation)	0	0	7.089e-07	5.42688	2	1466.78	-0.412771	35.2324
High	GVLPGEDWTVFQSnHSTYEPVLLAK	44	1	1	P52848	N14(Asn->Asp)	0	0	2.593e-05	3.31079	3	2788.38	0.0733501	66.2437		High	LEnLSSTESGYTATLTR	22	1	1	P70699	N3(Asn->Asp)	0	0	3.292e-10	6.05461	2	1843.89	0.31912	42.4644
High	FLGITPFLnYTR	30	1	1	P52849	N9(Asn->Asp)	0	0	0.0001226	3.16432	2	1442.77	0.417888	69.2635		High	GVFITnETGQPLIGK	68	1	1	P70699	N6(Asn->Asp)	0	0	4.538e-06	4.99099	2	1574.84	0.186518	49.0561
High	VnGTKEPIEFK	9	1	1	P53708	N2(Asn->Asp)	0	5.07e-05	0.001754	3.0124	3	1262.66	0.456506	30.2854		High	QVVEnmTR	13	1	1	P70699	N5(Asn->Asp); M6(Oxidation)	0	0.0002128	0.008165	2.50739	2	993.467	-0.424742	8.79606
High	IDVNSWIEnFTK	22	1	1	P54289	N9(Asn->Asp)	0	0	3.751e-06	4.9959	2	1466.72	0.0742424	68.5402		High	ITSnATSDLNIK	32	1	1	P82349	N4(Asn->Asp)	0	0	7.759e-05	4.39481	2	1277.66	-0.29798	32.3352
High	DDLDPEKnDSEPGSQR	12	1	1	P54289	N8(Asn->Asp)	0	0	2.79e-05	3.46611	3	1802.77	-0.0932611	21.7543		High	DTYVnASQSLYGSSPR	13	1	1	P97290	N5(Asn->Asp)	0	0	7.103e-08	4.88288	2	1745.8	0.0984428	36.0587
High	DAVNnITAK	41	1	1	P54289	N5(Asn->Asp)	0	5.07e-05	0.00116	2.44278	2	946.484	0.00960165	21.0596		High	KKEnGVFEEISnSSGR	59	1	1	P97300	N4(Asn->Asp); N12(Asn->Asp)	0	0	3.224e-08	5.28429	3	1782.85	0.49373	36.2815
High	DATGNVnDTIVTELTncTSAAcK	37	1	1	P55011	N7(Asn->Asp); N16(Asn->Asp); C17(Carbamidomethyl); C22(Carbamidomethyl)	0	0	4.224e-10	6.94989	3	2457.08	0.486804	57.7272		High	ENGVFEEISnSSGR	47	1	1	P97300	N10(Asn->Asp)	0	0	4.077e-07	4.74424	2	1525.68	0.629578	41.997
High	VDLEDFEnnTAYAK	69	1	1	P55083	N8(Asn->Asp); N9(Asn->Asp)	0	0	4.686e-06	5.74883	2	1630.71	1.2777	45.4105		High	EnGVFEEISnSSGR	46	1	1	P97300	N2(Asn->Asp); N10(Asn->Asp)	0	0	1.232e-07	4.56147	2	1526.66	1.02424	42.8339
High	FnGSVSFFR	59	1	1	P55083	N2(Asn->Asp)	0	0	0.0004655	4.22764	2	1061.51	-0.0610628	48.5006		High	AnATIEVK	63	1	1	P97300	N2(Asn->Asp)	0	0.0002128	0.008372	2.51419	2	846.457	-0.136684	19.2983
High	VDLEDFEnNTAYAK	408	1	1	P55083	N8(Asn->Asp)	0	0	5.84e-06	4.1345	2	1629.73	-1.7881	45.1449		High	KnASNmEYR	4	1	1	P97300	N2(Asn->Asp); M6(Oxidation)	0	0.0002462	0.009372	2.52996	2	1129.49	-0.200219	5.99857
High	LEDFEnNTAYAK	2	1	1	P55083	N6(Asn->Asp)	0.0062	5.07e-05	0.0008142	3.23006	2	1415.63	0.379293	32.9006		High	nASNmEYR	10	1	1	P97300	N1(Asn->Asp); M5(Oxidation)	0	0.001155	0.01893	2.3444	2	1001.4	-0.348433	0.54225
High	AQAALDKAnASR	21	1	1	P55268	N9(Asn->Asp)	0	0	0.0002797	2.65081	3	1216.63	-0.418921	14.594		High	EGFSAnYSVLQSSISEDFK	10	1	1	P97333	N6(Asn->Asp)	0	0	3.068e-08	4.9157	2	2108.97	1.00422	64.4702
High	QEDLSVGSVLLTVnATDPDSLQHQTIR	53	1	1	P55290	N14(Asn->Asp)	0	0	4.933e-10	5.3752	3	2937.48	0.550235	64.7971		High	IAYSNnGSDWK	43	1	1	P97333	N6(Asn->Asp)	0	0	0.0005214	3.57181	2	1255.56	-1.74186	28.7979
High	HFFnVSDELALVTIVK	23	1	1	P56199	N4(Asn->Asp)	0	0	3.558e-06	4.3423	3	1832.98	0.258713	71.8962		High	EEnATIATYPEFGVLDLK	99	1	1	P97370	N3(Asn->Asp)	0	0	3.939e-10	5.93896	2	2010.99	0.511945	63.865
High	LDLPVnTSIPnVTEVK	25	1	1	P56199	N6(Asn->Asp); N11(Asn->Asp)	0	0	7.315e-06	4.27892	2	1740.93	3.31279	56.9966		High	VILRPYLTPNNQGLYIFQGnSTVR	14	1	1	P97449	N20(Asn->Asp)	0	0	2.975e-10	6.8222	3	2764.49	2.92022	61.7963
High	VETGVLKPGmVVTFAPVnVTTEVK	22	2	1	P68104	M10(Oxidation); N18(Asn->Asp)	0	0	1.514e-07	4.54362	3	2532.36	-0.442145	56.926		High	PSAIDEGQGDYALnVTGPILnFFAQHYnTSYPLPK	2	1	1	P97449	N14(Asn->Asp); N21(Asn->Asp); N28(Asn->Asp)	0	0	4.383e-10	6.66118	3	3840.85	4.93634	85.5706
High	VTNSNANAASPLIVAGYnVSGSVR	32	3	1	P69849	N18(Asn->Asp)	0	0	2.22e-08	6.34525	3	2362.2	-0.139809	53.9418		High	PSAIDEGQGDYALNVTGPILnFFAQHYnTSYPLPK	12	1	1	P97449	N21(Asn->Asp); N28(Asn->Asp)	0	0	5.6e-09	6.20241	3	3839.85	1.02928	85.9937
High	ENVGIYnLSK	32	3	1	P69849	N7(Asn->Asp)	0	5.07e-05	0.001683	3.04585	2	1137.58	-0.971409	38.1844		High	KQVTPLFFYFQnR	70	1	1	P97449	N12(Asn->Asp)	0	0	0.0006334	5.25215	3	1688.88	-0.473689	61.8516
High	LEnITTGTYTIHAQK	16	3	1	P69849	N3(Asn->Asp)	0	5.07e-05	0.001196	2.59096	3	1690.86	-1.28062	36.5545		High	FTcnQTTDVIIIHSK	54	1	1	P97449	C3(Carbamidomethyl); N4(Asn->Asp)	0	0	1.49e-07	4.99183	3	1777.88	-1.21894	39.8638
High	IHnVTASDSGK	11	3	1	P78410	N3(Asn->Asp)	0	0.001716	0.04041	2.4314	3	1129.55	-0.434289	9.45168		High	nATLVNEADKLR	57	1	1	P97449	N1(Asn->Asp)	0	0	0.00134	3.99034	2	1344.71	-1.17841	38.1958
High	LnQTVLnR	8	1	1	P78411	N2(Asn->Asp); N7(Asn->Asp)	0	0.0008349	0.02352	2.31767	2	959.516	-0.127952	23.6117		High	NPNnNTIHPNLR	121	1	1	P97449	N4(Asn->Asp)	0	0	0.001206	3.61853	3	1404.7	-0.664354	24.9233
High	cGAnGTIER	58	1	1	P98088	C1(Carbamidomethyl); N4(Asn->Asp)	0	0	0.0003389	3.4098	2	978.431	-0.452505	11.4129		High	QVTPLFFYFQnR	55	1	1	P97449	N11(Asn->Asp)	0	0	1.504e-05	3.56247	2	1560.78	0.00397056	67.4133
High	nVTLHcTDGSSR	37	1	1	P98088	N1(Asn->Asp); C6(Carbamidomethyl)	0	0	0.0002775	2.92679	3	1347.59	-0.749534	17.9806		High	NPNnnTIHPNLR	41	1	1	P97449	N4(Asn->Asp); N5(Asn->Asp)	0	0	0.0007936	3.01283	3	1405.68	-0.213105	24.4754
High	CGAnGTIER	2	1	1	P98088	N4(Asn->Asp)	0	0.00199	0.04329	2.07769	2	921.408	-1.09879	15.2999		High	PLFFYFQnR	4	1	1	P97449	N8(Asn->Asp)	0	0	0.0002669	2.84209	2	1232.61	-0.0961296	75.1398
High	GAnGTIER	2	1	1	P98088	N3(Asn->Asp)	0	0.007886	0.124	1.95486	2	818.4	-0.448873	10.0694		High	nATLVNEADK	52	1	1	P97449	N1(Asn->Asp)	0	3.981e-05	0.001775	3.2477	2	1075.53	-0.556681	21.2852
High	NLHQSnTSR	6	1	1	P98160	N6(Asn->Asp)	0	9.136e-05	0.002363	3.03459	2	1057.5	-0.706314	4.17666		High	PNnNTIHPNLR	10	1	1	P97449	N3(Asn->Asp)	0	0.0001094	0.005638	2.85837	3	1290.65	-0.161954	23.776
High	ALVnFTR	17	1	1	P98160	N4(Asn->Asp)	0	0.00477	0.08142	2.25019	2	821.452	-0.0384871	35.7859		High	FFYFQnR	1	1	1	P97449	N6(Asn->Asp)	0	0.001829	0.0297	1.73394	2	1022.47	1.13688	46.5325
High	WPQEnEnETLHnR	73	1	1	Q01118	N5(Asn->Asp); N7(Asn->Asp); N12(Asn->Asp)	0	0	5.421e-07	4.60514	3	1669.71	-0.0196699	31.6173		High	KLnYTLK	13	1	1	P97449	N3(Asn->Asp)	0	0.002356	0.03503	2.56337	2	880.513	-0.514475	26.789
High	PQEnEnETLHnR	6	1	1	Q01118	N4(Asn->Asp); N6(Asn->Asp); N11(Asn->Asp)	0	0	2.858e-05	4.13766	3	1483.63	-0.491992	16.8553		High	NPNnNTIHPN	2	1	1	P97449	N4(Asn->Asp)	0	0.00469	0.0613	3.08081	2	1135.51	-3.51623	13.3796
High	WPQENEnETLHnR	5	1	1	Q01118	N7(Asn->Asp); N12(Asn->Asp)	0	0	8.735e-06	3.90346	3	1668.72	-1.00291	30.7002		High	GIAnLSNFIR	30	1	1	P97797	N4(Asn->Asp)	0	0	0.001173	3.9711	2	1105.6	-0.0579914	56.1041
High	AnYTILK	1	1	1	Q02487	N2(Asn->Asp)	0	0.008941	0.1336	2.40579	2	823.456	0.251448	31.7747		High	nVSYnISSTVR	9	1	1	P97797	N1(Asn->Asp); N5(Asn->Asp)	0	0	8.065e-05	3.7044	2	1241.6	0.609534	35.5161
High	EQInITLDHR	2	1	1	Q02809	N4(Asn->Asp)	0	0.0002832	0.01255	1.72293	2	1239.63	-3.13275	36.1453		High	NTDGTYnYTSLFLVnSSAHR	8	1	1	P97797	N7(Asn->Asp); N15(Asn->Asp)	0	0	0.0001621	3.12311	3	2262.03	0.375843	56.9563
High	YIHQnYTK	4	1	1	Q02809	N5(Asn->Asp)	0	0.002159	0.04478	2.15734	3	1067.51	-0.751392	13.872		High	nLTEVVPQLLDQLR	11	1	1	P97927	N1(Asn->Asp)	0	0	3.757e-06	4.55671	3	1638.91	-0.574008	75.1337
High	DPQGWVAGnLSAR	1	1	1	Q04912	N9(Asn->Asp)	0	0.0002439	0.01073	4.01243	2	1371.67	0.520428	42.5049		High	RPASnISASIQR	1	1	1	P97927	N5(Asn->Asp)	0	0	0.0001108	3.74192	3	1300.7	0.183636	25.2703
High	VPNNALEGLEnLTALYLQHNEIQEVGSSmR	9	1	1	Q06828	N11(Asn->Asp); M29(Oxidation)	0	0	4.265e-06	6.03154	3	3356.65	2.31051	81.3843		High	DAVRnLTEVVPQLLDQLR	4	1	1	P97927	N5(Asn->Asp)	0	0	1.93e-05	2.90805	3	2080.14	0.0915639	80.121
High	LYLDHNnLTR	11	1	1	Q06828	N7(Asn->Asp)	0	0	0.0005425	2.04944	3	1259.64	-0.746862	32.813		High	LFIEEAnK	1	1	1	P97927	N7(Asn->Asp)	0	0.009074	0.1233	1.96444	2	964.498	-0.942498	32.9762
High	VPNNALEGLEnLTALYLQHnEIQEVGSSmR	1	1	1	Q06828	N11(Asn->Asp); N20(Asn->Asp); M29(Oxidation)	0	0.003748	0.06495	2.74862	3	3357.63	1.32608	81.2001		High	VIGGnFTGSQR	30	2	1	P98063	N5(Asn->Asp)	0	0	1.74e-05	4.10497	2	1136.57	-0.547301	26.9115
High	LnGTDPIVAADSK	44	1	1	Q07954	N2(Asn->Asp)	0	0	2.129e-06	4.83787	2	1301.66	-1.15188	30.3791		High	VWPDGVIPFVIGGnFTGSQR	5	1	1	P98063	N14(Asn->Asp)	0	0	2.903e-05	3.91422	3	2147.09	0.601111	75.5963
High	mHLnGSNVQVLHR	73	1	1	Q07954	M1(Oxidation); N4(Asn->Asp)	0	0	3.503e-07	4.82507	3	1521.76	-0.905006	27.6202		High	VLTNQESPYQnHTGR	71	1	1	P98086	N11(Asn->Asp)	0	0	6.153e-05	4.34968	3	1744.83	0.546502	22.9738
High	FnSTEYQVVTR	58	1	1	Q07954	N2(Asn->Asp)	0	0	8.53e-05	4.51835	2	1344.64	0.314519	33.9337		High	VKPTPPYnLSVTNSEELSSILK	45	1	1	Q00560	N8(Asn->Asp)	0	0	9.297e-08	5.47911	3	2417.28	-1.50929	60.9882
High	IETILLnGTDR	38	1	1	Q07954	N7(Asn->Asp)	0	0	0.0003084	4.41459	2	1245.67	-1.52025	43.1846		High	LTVnLTNDR	14	1	1	Q00560	N4(Asn->Asp)	0	0	0.001673	3.44834	2	1046.55	0.299969	34.3408
High	WTGHnVTVVQR	20	1	1	Q07954	N5(Asn->Asp)	0	0	3.853e-05	4.40987	3	1297.66	-0.0302551	27.8188		High	EQVTVInR	21	1	1	Q00560	N7(Asn->Asp)	0	0.0002803	0.009964	2.59462	2	959.515	-0.386562	23.6036
High	KLNLDGSnYTLLK	16	1	1	Q07954	N8(Asn->Asp)	0	0	9.463e-07	4.05476	3	1479.81	-0.0786125	46.5588		High	ELVHQSnTSnIFFSPVSIATAFAmLSLGSK	8	5	1	Q00896	N7(Asn->Asp); N10(Asn->Asp); M24(Oxidation)	0	0	2.81e-07	5.55446	3	3214.61	4.88401	93.2023
High	LNLDGSnYTLLK	28	1	1	Q07954	N7(Asn->Asp)	0	0	1.568e-05	4.05346	2	1351.71	0.0588273	50.1701		High	ELVHQSnTSNIFFSPVSIATAFAmLSLGSK	37	5	1	Q00896	N7(Asn->Asp); M24(Oxidation)	0	0	4.337e-06	5.03131	3	3213.61	-0.0123386	93.756
High	GVTHLnISGLK	27	1	1	Q07954	N6(Asn->Asp)	0	0	0.0001731	2.74333	3	1139.64	-0.0324022	39.3234		High	ELVHQSnTSNIFFSPVSIATAF	10	5	1	Q00896	N7(Asn->Asp)	0	0	0.0005395	4.27541	2	2410.2	1.04085	77.0252
High	DnATDSVPLR	30	1	1	Q07954	N2(Asn->Asp)	0	5.07e-05	0.001498	3.44705	2	1088.52	0.225099	25.707		High	ELVHQSnTSNIFFSPVSIATAFAm	3	5	1	Q00896	N7(Asn->Asp); M24(Oxidation)	0.0261	0.0007354	0.01655	2.23918	3	2628.26	-1.82372	78.5438
High	ALGFEnATQALGR	101	1	1	Q08380	N6(Asn->Asp)	0	0	5.239e-05	5.05667	2	1348.68	-0.567403	47.0209		High	VLnSTGHDVAR	7	1	1	Q00941	N3(Asn->Asp)	0	0	0.0008813	3.23581	2	1169.59	1.47202	16.2485
High	DAGVVcTnETR	52	1	1	Q08380	C6(Carbamidomethyl); N8(Asn->Asp)	0	0	2.428e-05	3.89508	2	1222.54	-0.689517	17.96		High	LLAPTTPDAGSALnLTFDPWTR	2	1	1	Q00941	N14(Asn->Asp)	0	0.0002128	0.008472	3.18722	3	2358.21	3.57584	69.5423
High	AAIPSALDTnSSK	54	1	1	Q08380	N10(Asn->Asp)	0	0	4.912e-05	3.86957	2	1275.64	-0.190999	30.7964		High	EAGSPFVGnPGnITGAR	15	1	1	Q00993	N9(Asn->Asp); N12(Asn->Asp)	0	0	2.377e-05	4.26328	2	1645.78	-0.116395	41.395
High	nLTEDTYKPR	27	1	1	Q08380	N1(Asn->Asp)	0	0	0.0002635	3.03009	2	1237.6	-1.13729	35.5118		High	NISFAcnPGFFLnGTSSSK	71	1	1	Q01339	C6(Carbamidomethyl); N7(Asn->Asp); N13(Asn->Asp)	0	0	3.775e-09	6.91696	2	2049.92	-1.02623	61.0515
High	GLnLTEDTYKPR	30	1	1	Q08380	N3(Asn->Asp)	0	0	0.0004736	2.02259	3	1407.71	0.284064	35.5117		High	DYRPSAGnnSLYQDTVVFK	83	1	1	Q01339	N8(Asn->Asp); N9(Asn->Asp)	0	0	1.358e-07	5.77651	3	2176.03	4.68829	48.1968
High	DIYTFDGALnK	48	1	1	Q08722	N10(Asn->Asp)	0	0	0.000514	4.05625	2	1257.6	0.948192	46.4615		High	YTSFEYPKnISFAcnPGFFLNGTSSSK	16	1	1	Q01339	N9(Asn->Asp); C14(Carbamidomethyl); N15(Asn->Asp)	0	0	3.243e-05	5.09753	3	3065.39	0.855193	65.9566
High	EAQnTTEVYVK	13	1	1	Q08722	N4(Asn->Asp)	0	9.136e-05	0.002076	2.42704	2	1282.62	-0.0318365	23.3482		High	DYRPSAGnNSLYQDTVVFK	214	1	1	Q01339	N8(Asn->Asp)	0	0	6.996e-09	4.64731	3	2175.04	0.231945	47.9789
High	QnQSLVYGK	19	1	1	Q09328	N2(Asn->Asp)	0	9.136e-05	0.004104	2.48499	2	1037.53	-0.407571	21.593		High	PGFFLnGTSSSK	34	1	1	Q01339	N6(Asn->Asp)	0	0	9.085e-05	4.29401	2	1242.6	0.391305	42.6875
High	RQnQSLVYGK	15	1	1	Q09328	N3(Asn->Asp)	0	0.0001749	0.005905	3.26824	2	1193.63	-0.597161	19.7846		High	PSAGnNSLYQDTVVFK	20	1	1	Q01339	N5(Asn->Asp)	0	0	4.94e-07	4.00865	2	1740.85	2.1464	47.4573
High	VSnVSAASLVPAVPQPEADnLTLR	5	1	1	Q10469	N3(Asn->Asp); N20(Asn->Asp)	0	0.001042	0.02768	1.82525	3	2450.28	0.226486	58.8061		High	nQTLVQDNVK	52	1	1	Q02013	N1(Asn->Asp)	0	0	0.0003203	2.76046	2	1159.59	-0.739292	23.2553
High	INQFNLmASEmIALnR	11	1	1	Q10472	M7(Oxidation); M11(Oxidation); N15(Asn->Asp)	0	0	3.518e-05	4.99073	2	1897.92	0.178807	52.2679		High	EADDYnLTISEVK	53	1	1	Q02496	N6(Asn->Asp)	0	0	1.941e-06	4.73241	2	1497.7	0.513696	41.8004
High	ASEmIALnR	34	1	1	Q10472	M4(Oxidation); N8(Asn->Asp)	0	5.07e-05	0.0009978	3.51492	2	1021.5	0.364685	25.8712		High	nmTLFSDLVAEK	54	1	1	Q02788	N1(Asn->Asp); M2(Oxidation)	0	0	6.118e-05	4.23899	2	1384.67	0.102028	56.8006
High	nVTLPEIF	27	1	1	Q10472	N1(Asn->Asp)	0	0.0002439	0.008477	2.85924	2	933.493	0.226307	62.9852		High	VPGnLTSVLLSNLVPR	28	1	1	Q02858	N4(Asn->Asp)	0	0	2.545e-07	4.91441	2	1679.97	-1.43151	75.3716
High	ELGDnVSmILVPFK	29	1	1	Q11201	N5(Asn->Asp); M8(Oxidation)	0	0	0.0004316	3.5545	2	1578.81	3.28343	62.3185		High	YTGnASALFILPDQGR	33	2	1	Q03734	N4(Asn->Asp)	0	0	1.165e-07	5.42804	2	1723.86	-0.217928	57.1724
High	KPNNLnDTIK	12	1	1	Q11201	N6(Asn->Asp)	0	9.136e-05	0.002885	3.82133	2	1157.62	-0.730231	20.674		High	RnFTAADWGHSR	4	1	1	Q04857	N2(Asn->Asp)	0	0.0001094	0.006202	3.31797	3	1418.66	-0.349323	29.5174
High	nSSLGDAINK	10	1	1	Q11206	N1(Asn->Asp)	0	0	0.0005233	2.9353	2	1019.5	-0.791513	24.5251		High	LTVPSSQnSSFR	21	1	1	Q05793	N8(Asn->Asp)	0	0	2.547e-05	2.56685	2	1323.65	-0.360607	33.4651
High	LVQLFPnDTSLKNDLGVGYLLIGDNDNAK	9	1	1	Q12797	N7(Asn->Asp)	0	0	0.0003251	3.87401	3	3147.63	3.75149	75.8719		High	ALVnFTR	16	1	1	Q05793	N4(Asn->Asp)	0	0.005115	0.06685	2.35594	2	821.452	0.110116	35.8637
High	LVQLFPnDTSLK	66	1	1	Q12797	N7(Asn->Asp)	0	0	3.346e-05	3.77545	2	1375.75	-0.047683	52.4413		High	DLFTnQSDFADTTK	40	1	1	Q06770	N5(Asn->Asp)	0	0	0.000227	4.82189	2	1603.71	0.101416	44.8946
High	LVQLFPnDTSLKnDLGVGYLLIGDNDNAK	1	1	1	Q12797	N7(Asn->Asp); N13(Asn->Asp)	0	9.136e-05	0.002907	4.62966	3	3148.62	4.7948	75.7073		High	GSTQYLENLGFnmSK	1	1	1	Q06770	N12(Asn->Asp); M13(Oxidation)	0	0	0.001547	4.01428	2	1705.77	-1.21129	48.5352
High	AnSTGTLVITDPTR	48	1	1	Q12860	N2(Asn->Asp)	0	0	1.182e-05	5.01865	2	1446.74	-1.90569	35.1841		High	VPmmVQSGnISYFR	5	1	1	Q06770	M3(Oxidation); M4(Oxidation); N9(Asn->Asp)	0	0	2.72e-05	3.89626	2	1661.76	-1.75358	41.3822
High	GKAnSTGTLVITDPTR	20	1	1	Q12860	N4(Asn->Asp)	0	0	0.0003867	2.50492	3	1631.86	0.854838	33.1932		High	LPFSPENTREEDFYVnETSTVK	2	1	1	Q06770	N16(Asn->Asp)	0	0.0003746	0.01165	2.96369	3	2603.21	-1.28546	51.1661
High	GTEWLVnSSR	5	1	1	Q12860	N7(Asn->Asp)	0	0.0001749	0.005822	3.07946	2	1149.55	-0.542172	37.7668		High	QELnDSLQVAER	63	1	1	Q06890	N4(Asn->Asp)	0	0	9.787e-06	3.96444	2	1402.68	-0.501839	35.0531
High	VGnVTAKDPEGLDISYSLR	25	1	1	Q12864	N3(Asn->Asp)	0	0	4.462e-06	5.52368	3	2035.03	-0.710668	47.5736		High	DAGVGFPEYQEEDnSTYNFR	28	1	1	Q07113	N14(Asn->Asp)	0	0	1.279e-07	5.14838	3	2338.97	0.203455	48.8487
High	PVEmVEnSTDPHPIK	39	1	1	Q12864	M4(Oxidation); N7(Asn->Asp)	0	0	4.044e-05	4.32211	3	1709.8	-0.757479	26.0234		High	HQnQTLR	3	1	1	Q07113	N3(Asn->Asp)	0	0.0002128	0.008966	2.17986	2	897.454	-0.00600014	5.32343
High	APKPVEmVEnSTD	1	1	1	Q12864	M7(Oxidation); N10(Asn->Asp)	0	0.0002439	0.01075	3.43314	2	1433.65	-0.851696	26.1471		High	AGInASYSEK	7	1	1	Q07113	N4(Asn->Asp)	0	0.0002803	0.01019	2.8348	2	1040.49	0.148317	20.3396
High	YnASSFAK	1	1	1	Q12864	N2(Asn->Asp)	0	0.004206	0.0739	2.04403	2	888.41	-0.298103	23.4845		High	ALGYEnATQALGR	56	1	1	Q07797	N6(Asn->Asp)	0	0	3.728e-06	5.02386	2	1364.68	0.224544	39.9547
High	ISVmVNnGSLSYDHSK	89	1	1	Q12907	M4(Oxidation); N7(Asn->Asp)	0	0	5.025e-05	5.05513	3	1767.82	1.08174	36.3144		High	VVIRPFYLTnSTDmV	2	1	1	Q07797	N10(Asn->Asp); M14(Oxidation)	0	0	0.0006642	4.09634	2	1771.9	1.80813	56.7595
High	VFPYISVmVNnGSLSYDHSK	20	1	1	Q12907	M8(Oxidation); N11(Asn->Asp)	0	5.07e-05	0.00173	1.17712	3	2274.07	-0.125439	55.2898		High	APIPTALDTnSSK	46	1	1	Q07797	N10(Asn->Asp)	0	0	0.0003787	3.67893	2	1315.67	-0.130409	32.1018
High	VNnGSLSYDHSK	1	1	1	Q12907	N3(Asn->Asp)	0	0.004364	0.07611	2.00361	3	1321.6	0.311572	18.6325		High	nLTEDTYKPR	30	1	1	Q07797	N1(Asn->Asp)	0	0	0.0006125	3.10701	2	1237.61	-0.545482	35.3615
High	YnATVYSQAAnGTEGQPQAIEFR	1	1	1	Q12913	N2(Asn->Asp); N11(Asn->Asp)	0	0	1.333e-06	5.52113	3	2517.15	0.704739	45.3148		High	GLnLTEDTYKPR	27	1	1	Q07797	N3(Asn->Asp)	0	0	0.0007433	2.53037	3	1407.71	-0.366302	35.356
High	IHVAGETDSSNLnVSEPR	49	1	1	Q12913	N13(Asn->Asp)	0	0	1.443e-06	5.09347	3	1925.92	0.353675	33.1653		High	VVIRPFYLTnST	12	1	1	Q07797	N10(Asn->Asp)	0	0.0003746	0.01335	2.98085	2	1410.76	0.57423	53.2383
High	VSDnESSSnYTYK	32	1	1	Q12913	N4(Asn->Asp); N9(Asn->Asp)	0	0	2.092e-05	4.80142	2	1495.6	-3.27149	21.3869		High	LDQGELLDLScSVSGTPVAnFTIQK	20	1	1	Q08481	C11(Carbamidomethyl); N20(Asn->Asp)	0	0	6.975e-08	6.24067	3	2693.33	-0.454645	66.0337
High	LAFQNmnGSEYFVK	18	1	1	Q13421	M6(Oxidation); N7(Asn->Asp)	0	0	0.0005184	3.80392	2	1664.76	-0.0321544	45.4568		High	EETVLSQYQnFSK	71	1	1	Q08481	N10(Asn->Asp)	0	0	0.0005837	4.90917	2	1573.74	-0.544617	44.794
High	DFQHLLnR	1	1	1	Q13444	N7(Asn->Asp)	0	0.001429	0.03296	2.69755	2	1043.53	-0.238013	42.5116		High	VLFYKDDAmVYnVTSR	51	1	1	Q08481	M9(Oxidation); N12(Asn->Asp)	0	0	6.106e-05	4.79507	3	1937.93	-0.148013	44.9797
High	mQPSnQTEADnR	39	1	1	Q13563	M1(Oxidation); N5(Asn->Asp); N11(Asn->Asp)	0	0	0.0005006	3.60964	2	1408.56	-0.575053	6.4768		High	DDAmVYnVTSR	49	1	1	Q08481	M4(Oxidation); N7(Asn->Asp)	0	0	6.701e-05	4.39974	2	1287.55	-0.505634	26.4616
High	LAVTnTTmTGTVLK	54	1	1	Q13586	N5(Asn->Asp); M8(Oxidation)	0	0	8.221e-07	5.42688	2	1466.78	-0.412771	35.2324		High	ASSImVnITELFPKPK	38	1	1	Q08481	M5(Oxidation); N7(Asn->Asp)	0	0	0.0005876	2.86584	3	1791.96	0.691598	65.2461
High	RPPLAELAALnLSGSR	31	1	1	Q13641	N11(Asn->Asp)	0	0	3.665e-05	4.31177	3	1665.93	-0.0116789	57.9065		High	IVPILWLnETGTIGDEK	37	1	1	Q08857	N8(Asn->Asp)	0	0	5.097e-06	5.80969	2	1899.01	0.23955	69.9603
High	nLTHLESLHLEDNALK	7	1	1	Q13641	N1(Asn->Asp)	0	0	5.873e-06	3.89829	3	1847.95	0.377359	50.776		High	RPYIVPILWLnETGTIGDEK	74	1	1	Q08857	N11(Asn->Asp)	0	0	2.139e-06	5.18314	3	2315.22	-3.8367	73.8943
High	nLTEVPTDLPAYVR	22	1	1	Q13641	N1(Asn->Asp)	0	0	1.088e-05	3.79855	2	1588.82	-0.507829	52.4324		High	VISnncTSYGVLDIGK	1	1	1	Q08857	N4(Asn->Asp); N5(Asn->Asp); C6(Carbamidomethyl)	0	0	0.0001061	4.78113	2	1741.83	0.204002	46.4292
High	PQSWLLVGAPQALALPGQQAnR	19	1	1	Q13683	N21(Asn->Asp)	0	0	0.000285	4.58975	3	2316.25	1.13245	65.6212		High	EnITQDPEDHTVSFVQPN	55	1	1	Q08857	N2(Asn->Asp)	0	0	8.661e-06	4.69804	2	2070.92	-0.496124	41.1106
High	IIISPEEnVTLTcTAENQLER	25	1	1	Q13740	N8(Asn->Asp); C13(Carbamidomethyl)	0	0	2.314e-07	5.67534	3	2431.2	0.393983	57.0169		High	QFWIFDVQNPDDVAKnSSK	89	1	1	Q08857	N16(Asn->Asp)	0	0	1.043e-07	4.47749	3	2239.07	0.271361	63.6998
High	LNLSEnYTLSISNAR	24	1	1	Q13740	N6(Asn->Asp)	0	0	1.369e-07	5.20853	2	1695.86	0.316642	50.1173		High	DPFLSLVPYPISTTVGVFYPYnDTVDGVYK	2	1	1	Q08857	N22(Asn->Asp)	0	0	0.0002663	4.00211	3	3367.66	-2.91363	85.2573
High	IIISPEEnVTLTCTAENQLER	2	1	1	Q13740	N8(Asn->Asp)	0	0	0.0003635	4.06735	3	2374.17	-2.51013	56.8537		High	LnETGTIGDEK	9	1	1	Q08857	N2(Asn->Asp)	0	0	8.52e-05	3.82621	2	1177.56	0.457038	22.2583
High	DSYPDGnITWYR	32	1	1	Q13740	N7(Asn->Asp)	0	5.07e-05	0.000604	3.48465	2	1487.64	-0.124367	45.6617		High	VISNncTSYGVLDIGK	107	1	1	Q08857	N5(Asn->Asp); C6(Carbamidomethyl)	0	0	0.0003504	3.37428	2	1740.85	-0.422831	45.9011
High	NAIKEGDnITLK	38	1	1	Q13740	N8(Asn->Asp)	0	5.07e-05	0.001165	3.1425	3	1316.7	-0.877081	30.0781		High	VFnGKDnISK	10	1	1	Q08857	N3(Asn->Asp); N7(Asn->Asp)	0	3.981e-05	0.001921	1.75679	3	1123.56	-0.145479	20.7323
High	EGDnITLK	4	1	1	Q13740	N4(Asn->Asp)	0	0.003844	0.06589	1.56818	2	890.446	-0.292706	23.6302		High	FnGKDnISK	6	1	1	Q08857	N2(Asn->Asp); N6(Asn->Asp)	0	0.0001446	0.007253	2.68693	2	1024.49	0.299997	20.3398
High	LLLSTDnR	42	1	1	Q14002	N7(Asn->Asp)	0	0.0002439	0.01046	3.1992	2	932.504	-0.752148	29.9702		High	YLAKEnITQD	19	1	1	Q08857	N6(Asn->Asp)	0	0.0002128	0.008072	3.34944	2	1195.58	-0.0964602	25.3224
High	nISQENAPGPAHnGR	11	1	1	Q14002	N1(Asn->Asp); N13(Asn->Asp)	0	0.0004784	0.01456	1.78614	3	1563.71	-0.623558	18.5387		High	IVPILWLnETGTIGDEKAEmFK	2	1	1	Q08857	N8(Asn->Asp); M20(Oxidation)	0	0.001694	0.02594	2.03084	3	2521.29	-0.0755454	70.1497
High	ANIQFGDnGTTISAVSNK	71	1	1	Q14108	N8(Asn->Asp)	0	0	2.892e-08	6.19221	2	1837.89	-0.98513	41.9481		High	YLAKEnITQDPEDHTVSFVQPN	4	1	1	Q08857	N6(Asn->Asp)	0	0.006033	0.07971	2.47911	3	2546.2	-1.46353	43.7055
High	AnIQFGDnGTTISAVSNK	30	1	1	Q14108	N2(Asn->Asp); N8(Asn->Asp)	0	0	0.0001295	5.61005	2	1838.88	1.2685	42.5712		High	IIISDTnR	2	1	1	Q0V8T8	N7(Asn->Asp)	0	0.003936	0.05162	2.09291	2	932.504	-0.752148	29.4531
High	NGTnDGDYVFLTGEDSYLnFTK	2	1	1	Q14108	N4(Asn->Asp); N19(Asn->Asp)	0	0	1.835e-06	4.36224	3	2472.07	-1.60418	64.7832		High	NLPAnVSFVLVPFK	30	1	1	Q11204	N5(Asn->Asp)	0	0	4.987e-05	3.42297	2	1545.87	0.858277	70.625
High	InATDADEPNTLNSK	87	1	1	Q14126	N2(Asn->Asp)	0	0	1.817e-08	6.11041	2	1603.74	0.0119751	25.2636		High	FSLGAITSnNSGIYR	36	1	1	Q19LI2	N9(Asn->Asp)	0	0	1.678e-07	4.29303	2	1600.8	0.0382048	52.1437
High	InATDADEPnTLNSK	46	1	1	Q14126	N2(Asn->Asp); N10(Asn->Asp)	0	0	2.096e-08	5.47288	2	1604.73	0.463889	25.2013		High	LLPAFnTTSGLPYPR	2	1	1	Q2HXL6	N6(Asn->Asp)	0	0.0001094	0.005076	2.72336	2	1647.88	0.694494	56.1798
High	DTGELnVTSILDR	21	1	1	Q14126	N6(Asn->Asp)	0	0	1.624e-05	4.11942	2	1433.71	-0.551109	54.81		High	LILnWTQGQTSGVLR	7	3	1	Q2YFS2	N4(Asn->Asp)	0	0	1.8e-08	5.33936	2	1686.92	0.49984	56.8279
High	YVQnGTYTVK	64	1	1	Q14126	N4(Asn->Asp)	0	5.07e-05	0.001877	3.48427	2	1173.58	-0.092444	22.9125		High	LFCSGLAnSSWTWVA	1	1	1	Q32NY4	N8(Asn->Asp)	0	0.002758	0.03944	2.54071	3	1642.76	1.65726	59.2943
High	QnNTILR	1	1	1	Q14152	N2(Asn->Asp)	0	0.002494	0.04794	2.11392	2	859.463	-0.34798	22.351		High	ISNAnESGPYK	11	1	1	Q3TB92	N5(Asn->Asp)	0	0	0.0007466	3.41437	2	1180.55	-0.684844	17.2815
High	LEIITnETAGALnLLAQQATK	1	1	1	Q14264	N6(Asn->Asp); N13(Asn->Asp)	0	0.004492	0.07705	2.79749	3	2214.19	1.27851	80.8971		High	VnVSNLmK	1	1	1	Q3TB92	N2(Asn->Asp); M7(Oxidation)	0	0.00385	0.05089	2.31739	2	921.471	-0.0514782	24.5613
High	LDGSTnFTR	1	1	1	Q14314	N6(Asn->Asp)	0	0.007714	0.1201	2.48264	2	1011.47	-1.30537	23.0897		High	nVTHLYSTILGHQIGLSGR	12	1	1	Q3TBN1	N1(Asn->Asp)	0	0	7.757e-07	5.29304	3	2067.1	-0.584532	60.3947
High	InSSVTDIEEIIGVR	6	1	1	Q14517	N2(Asn->Asp)	0	0	1.774e-06	4.56529	2	1645.86	0.246917	65.9745		High	VmSWWDYGYQIAGmAnR	11	1	1	Q3TDQ1	M2(Oxidation); M14(Oxidation); N16(Asn->Asp)	0	0	4.409e-06	5.21566	2	2080.89	-1.54423	62.0334
High	LAGAGnSTAR	73	1	1	Q14542	N6(Asn->Asp)	0	0	0.0003534	3.54081	2	918.464	-0.145405	10.2289		High	AmSSnETAAYK	81	1	1	Q3TDQ1	M2(Oxidation); N5(Asn->Asp)	0	0	0.0004201	4.35567	2	1189.5	-0.610955	11.5088
High	GnTTTLISEnGHAADTLTATNFR	30	1	1	Q14766	N2(Asn->Asp); N10(Asn->Asp)	0	0	1.171e-09	6.62057	3	2407.14	1.96026	47.1771		High	TLVDNNTWnNSHIALVGK	3	1	1	Q3TDQ1	N9(Asn->Asp)	0.0107	0.001421	0.02297	1.85101	3	1997.01	1.59173	48.0078
High	YVQDQVAAPFQLSnHTGR	8	1	1	Q14766	N14(Asn->Asp)	0	0	9.937e-05	2.9345	3	2031.99	0.464897	43.746		High	AALnSSNPK	11	1	1	Q3TWI9	N4(Asn->Asp)	0	0.0006364	0.01585	2.51876	2	902.457	-0.423555	6.05459
High	GnVTQHVQGHR	62	1	1	Q15043	N2(Asn->Asp)	0	0	0.0004559	2.49368	3	1233.61	-0.0792923	8.39453		High	mQGPGGnVSR	77	1	1	Q3UF25	M1(Oxidation); N7(Asn->Asp)	0	0	0.000212	3.55757	2	1019.46	-0.744148	11.607
High	HTNmnLTQLK	47	1	1	Q15165	M4(Oxidation); N5(Asn->Asp)	0	9.136e-05	0.002224	3.69363	2	1216.6	-0.739907	22.8821		High	FnSTQIAAmAPEHEEPR	36	1	1	Q3UHH8	N2(Asn->Asp); M9(Oxidation)	0	0	4.252e-06	4.41604	3	1944.87	-1.38431	32.429
High	VSTVYANnGSVLQGTSVASVYHGK	8	1	1	Q15166	N8(Asn->Asp)	0	0	0.0001699	3.53042	3	2439.21	-0.298325	45.1328		High	KFnSTQIAAmAPEHEEPR	1	1	1	Q3UHH8	N3(Asn->Asp); M10(Oxidation)	0	0	0.001046	3.85783	3	2072.97	1.41036	30.8484
High	EIPAnGTDIVYDmK	1	1	1	Q15198	N5(Asn->Asp); M13(Oxidation)	0	0	2.471e-05	2.56506	2	1582.73	0.491897	36.7811		High	GVLPGEDWTVFQSnHSTYEPVLLAK	45	1	1	Q3UHN9	N14(Asn->Asp)	0	0	1.072e-05	3.31079	3	2788.38	0.0733501	66.2437
High	NPnGTVTVISR	27	1	1	Q15223	N3(Asn->Asp)	0	0	0.0003867	3.59207	2	1158.61	-0.00136046	26.5763		High	ETVYSnGSLLLQR	1	1	1	Q3UKK2	N6(Asn->Asp)	0	0	0.0009076	3.24629	2	1480.76	-0.438893	43.4942
High	LTDVETQVLnQTSR	2	1	1	Q15389	N10(Asn->Asp)	0	0	1.923e-05	2.8457	2	1604.81	0.686062	41.8475		High	RGDVnQTLSSHR	63	1	1	Q3UP23	N5(Asn->Asp)	0	0	2.981e-06	5.23883	3	1370.68	0.0601371	16.9897
High	YSTTYEERnITGTR	15	1	1	Q15758	N9(Asn->Asp)	0	0.0002439	0.007501	2.95559	3	1691.79	0.136168	29.1695		High	mAQnFSR	87	1	1	Q3UP23	M1(Oxidation); N4(Asn->Asp)	0	0.0002462	0.009441	3.07489	2	870.377	-0.822307	8.35999
High	LnASLPALLLIR	45	1	1	Q15904	N2(Asn->Asp)	0	0	0.0002214	4.19553	2	1294.81	0.382104	71.9512		High	LnDTTLEVISTWVTK	2	1	1	Q3UZZ4	N2(Asn->Asp)	0	0	3.242e-05	4.14676	3	1720.9	1.80735	71.1913
High	ELKLnASLPALLLIR	12	1	1	Q15904	N5(Asn->Asp)	0	0	0.0005028	2.69211	3	1665.03	-0.27361	75.13		High	GELQSEnSSLTLSSSNR	37	1	1	Q3V3R4	N7(Asn->Asp)	0	0	4.388e-08	6.22898	2	1809.84	-1.91085	34.6865
High	nLTEVVPQLLDQLR	10	1	1	Q16363	N1(Asn->Asp)	0	0	1.007e-05	4.55671	3	1638.91	-0.574008	75.1337		High	LDLPVnTSIPnVTEIK	52	1	1	Q3V3R4	N6(Asn->Asp); N11(Asn->Asp)	0	0	7.173e-08	6.10506	2	1754.95	2.50695	59.4549
High	DAVRnLTEVVPQLLDQLR	4	1	1	Q16363	N5(Asn->Asp)	0	0	5.457e-05	2.90805	3	2080.14	0.0915639	80.121		High	LDLPVnTSIPNVTEIK	32	1	1	Q3V3R4	N6(Asn->Asp)	0	0	4.964e-08	5.32301	2	1753.96	0.424567	59.5837
High	GQTEIQVNcPPAVTEnK	44	1	1	Q16563	C9(Carbamidomethyl); N16(Asn->Asp)	0	0	2.739e-08	5.51633	2	1885.9	0.746189	33.8867		High	LDLPVnTSIPnVTEIKENmTFGSTLVTNPK	118	1	1	Q3V3R4	N6(Asn->Asp); N11(Asn->Asp); M19(Oxidation)	0	0	3.99e-09	5.10418	3	3290.67	-0.855778	63.9196
High	PAVTEnKTVTATFGYPFR	7	1	1	Q16563	N6(Asn->Asp)	0	5.07e-05	0.001696	4.17727	3	2000.02	4.87125	50.3883		High	VYVYAVnQTR	69	1	1	Q3V3R4	N7(Asn->Asp)	0	0	2.987e-05	4.82915	2	1213.62	-0.641365	31.2929
High	ITSnATSDLNIK	32	1	1	Q16585	N4(Asn->Asp)	0	0	8.774e-05	4.39481	2	1277.66	-0.29798	32.3352		High	ANQIVIPHnTTFQTEPTK	64	1	1	Q3V3R4	N9(Asn->Asp)	0	0	2.24e-06	4.40972	3	2040.04	-0.00504701	41.2907
High	ITnISSDDSGK	32	1	1	Q16620	N3(Asn->Asp)	0	0	0.0002325	3.52733	2	1137.53	-0.332628	15.8514		High	HFFnVSDELALVTIVK	23	1	1	Q3V3R4	N4(Asn->Asp)	0	0	3.059e-06	4.3423	3	1832.98	0.258713	71.8962
High	LAAPnLTVEEGK	1	1	1	Q16620	N5(Asn->Asp)	0	0.005786	0.09445	2.08574	2	1242.66	0.363216	37.8188		High	YnHTGQVVIYK	31	1	1	Q3V3R4	N2(Asn->Asp)	0	0	5.546e-05	4.14417	3	1322.67	-0.0642809	27.5386
High	DSVInLSESVEDGPK	47	1	1	Q16706	N5(Asn->Asp)	0	0	1.493e-07	5.57862	2	1589.75	0.249661	45.7274		High	QTQVGIVQYGAnVTHEFNLNK	51	1	1	Q3V3R4	N12(Asn->Asp)	0	0	2.378e-07	3.85033	3	2361.19	1.17063	58.2148
High	NLPAnVSFVLVPFK	28	1	1	Q16842	N5(Asn->Asp)	0	0	0.0001418	3.42297	2	1545.87	0.858277	70.625		High	EnmTFGSTLVTNPK	6	1	1	Q3V3R4	N2(Asn->Asp); M3(Oxidation)	0	0.0002128	0.008303	2.5517	2	1555.73	-2.30103	37.0932
High	YLYLASnHSNK	13	1	1	Q16853	N7(Asn->Asp)	0	9.136e-05	0.00264	3.13862	2	1310.63	-4.23589	27.4326		High	LLGGGDEDAIRPQmQQILDFETALAnITIPQEK	7	1	1	Q4PZA2	M14(Oxidation); N26(Asn->Asp)	0	0	4.717e-08	4.71794	3	3641.84	1.63552	79.86
High	NQAIITDETnDSLVAPQEK	4	1	1	Q3T906	N10(Asn->Asp)	0	0	3.056e-08	5.46727	2	2087.01	0.344385	41.4002		High	LGGWnITGPWAK	29	1	1	Q4PZA2	N5(Asn->Asp)	0	0	2.634e-05	4.39294	2	1300.67	0.928778	58.067
High	VPmLVLDPALPAnITLK	45	1	1	Q3T906	M3(Oxidation); N13(Asn->Asp)	0	0	3.235e-06	5.0411	2	1822.04	0.0977752	66.3668		High	QVSTLInNTDK	43	1	1	Q4PZA2	N7(Asn->Asp)	0	0	0.00032	3.36593	2	1233.63	-0.526879	28.4779
High	AQEEVKIPLVnISLLPK	10	1	1	Q3T906	N11(Asn->Asp)	0	0	2.897e-07	4.61606	3	1892.11	1.1927	67.6404		High	DYYLnKTENEK	13	1	1	Q4PZA2	N5(Asn->Asp)	0	7.584e-05	0.003384	3.67446	2	1417.65	-0.399742	24.3752
High	IPLVnISLLPK	45	1	1	Q3T906	N5(Asn->Asp)	0	0	0.0001026	3.89933	2	1207.77	0.76014	64.2003		High	FFnFSWR	33	1	1	Q4PZA2	N3(Asn->Asp)	0	7.584e-05	0.003971	2.98308	2	1004.46	0.0544697	60.2187
High	VnISLLPK	28	1	1	Q3T906	N2(Asn->Asp)	0	0.0002439	0.01213	3.02141	2	884.545	-0.522265	45.1763		High	nSSVEAFK	25	1	1	Q4PZA2	N1(Asn->Asp)	0	0.0004081	0.01381	2.88587	2	882.42	-0.116328	21.3826
High	ESRPPPGPGPGnTTR	42	1	1	Q3ZCQ3	N12(Asn->Asp)	0	0	0.0001233	3.30814	3	1520.75	0.41886	15.92		High	LLAnSSmLGEGQVLR	25	1	1	Q4V9Z5	N4(Asn->Asp); M7(Oxidation)	0	0	1.619e-07	5.27566	2	1604.83	-1.27806	41.9476
High	nATSPFLPK	3	1	1	Q499Y3	N1(Asn->Asp)	0	0.002023	0.04343	2.69702	2	975.515	0.14328	38.1656		High	GSEnASSNSGLLLPLPLR	6	1	1	Q5DU41	N4(Asn->Asp)	0	0	2.285e-07	3.80618	2	1825.97	0.331196	62.7429
High	FnSTQIAAmAPEHEEPR	36	1	1	Q4G148	N2(Asn->Asp); M9(Oxidation)	0	0	7.613e-06	4.41604	3	1944.87	-1.38431	32.429		High	GDPSIISVnGTDFTFR	28	1	1	Q5FWI3	N9(Asn->Asp)	0	0	6.439e-08	4.9481	2	1726.83	0.0460031	58.1563
High	KFnSTQIAAmAPEHEEPR	1	1	1	Q4G148	N3(Asn->Asp); M10(Oxidation)	0	5.07e-05	0.001574	3.85783	3	2072.97	1.41036	30.8484		High	QLnISDSLAVLGLAK	20	1	1	Q5FWI3	N3(Asn->Asp)	0	0	2.105e-08	4.86518	2	1542.88	0.790925	68.8247
High	NInGTDPIQK	46	1	1	Q4KMQ2	N3(Asn->Asp)	0	9.136e-05	0.002745	3.09758	2	1100.56	-0.334715	23.5962		High	FGnETFIIHLDnGR	37	1	1	Q5MJS3	N3(Asn->Asp); N12(Asn->Asp)	0	0	3.902e-06	4.99196	3	1634.78	0.557386	53.9687
High	NKPTSnDTmASGWR	15	1	1	Q53R12	N6(Asn->Asp); M9(Oxidation)	0	0	0.0002895	4.19839	3	1581.69	-0.893933	20.478		High	FGnETFIIHLDNGR	29	1	1	Q5MJS3	N3(Asn->Asp)	0	0	3.021e-05	4.32981	3	1633.8	0.786282	53.3441
High	MSAGnSSLR	4	1	1	Q53SF7	N5(Asn->Asp)	0	0.001652	0.03941	2.33413	2	923.425	0.330658	1.04383		High	NSEILMSFFKnLSR	1	1	1	Q5SSE9	N11(Asn->Asp)	0	0.005012	0.06494	3.06006	2	1686.85	1.69469	64.8562
High	AEHGAEPPAPEPSAGASSnWTTLPPPLFSK	1	1	1	Q5H8A4	N19(Asn->Asp)	0	0.0002439	0.009013	3.66388	3	3044.46	-2.43864	58.8089		High	GLNcnLSR	1	1	1	Q5U431	C4(Carbamidomethyl); N5(Asn->Asp)	0	0.009351	0.1266	2.54471	2	934.441	-0.438629	21.819
High	VQSLQTLAAnNSALAK	140	1	1	Q5KU26	N10(Asn->Asp)	0	0	3.371e-07	6.21199	3	1629.88	-1.34007	43.2552		High	EnGTFSK	2	1	1	Q60590	N2(Asn->Asp)	0	0.003474	0.04473	2.10766	2	783.352	-0.209479	9.703
High	ETLENNSFLITTVnK	85	1	1	Q5KU26	N14(Asn->Asp)	0	0	1.846e-06	5.11323	2	1723.87	-0.219263	51.2364		High	ILYGLEnTTQELK	3	1	1	Q60675	N7(Asn->Asp)	0	0	4.559e-06	4.36824	2	1522.8	-0.396175	47.8549
High	ETLENnSFLITTVnK	7	1	1	Q5KU26	N6(Asn->Asp); N14(Asn->Asp)	0	0	8.319e-07	4.19598	2	1724.86	0.413622	49.3599		High	NSGLLGALnDTmDKLSAITnDTAAK	1	1	1	Q60675	N9(Asn->Asp); M12(Oxidation); N20(Asn->Asp)	0	0.0001094	0.005266	3.25811	3	2552.24	-0.294452	64.8663
High	nFTILQGPPGPR	7	1	1	Q5KU26	N1(Asn->Asp)	0	0	0.0002866	3.5115	2	1297.69	-0.179115	47.5499		High	LnETLGNQDK	14	1	1	Q60675	N2(Asn->Asp)	0	0.0002128	0.008543	3.08305	2	1132.55	0.35514	20.4095
High	LQLTWLEnGnVSR	35	3	1	Q5TFQ8	N8(Asn->Asp); N10(Asn->Asp)	0	0	1.453e-06	5.34657	2	1531.78	0.259172	55.2512		High	LSAITnDTAAK	1	1	1	Q60675	N6(Asn->Asp)	0	0.00418	0.05455	2.17827	2	1105.57	-1.27187	23.9337
High	LQLTWLENGnVSR	25	3	1	Q5TFQ8	N10(Asn->Asp)	0	0	2.655e-06	4.62769	2	1530.79	0.104563	55.7355		High	DVSELPILGEISFnK	3	1	1	Q60677	N14(Asn->Asp)	0	0	9.744e-05	3.35201	2	1661.86	-1.32124	70.4395
High	GTAnLSETIR	36	2	1	Q5TFQ8	N4(Asn->Asp)	0	0	0.0004736	4.09053	2	1062.54	-1.24224	28.2342		High	DmSDGFISnLTIQR	16	1	1	Q60715	M2(Oxidation); N9(Asn->Asp)	0	0	5.162e-07	4.96127	2	1613.75	1.03664	52.5951
High	GHEVEDVDLELFnTSVQLQPPTTAPGPETAAFIER	1	1	1	Q5UCC4	N13(Asn->Asp)	0	0	8.292e-08	6.09837	3	3808.86	1.87317	69.8007		High	DVmQVAnTTmSSR	22	1	1	Q60751	M3(Oxidation); N7(Asn->Asp); M10(Oxidation)	0	0	6.029e-06	4.50665	2	1472.64	-0.317706	21.1123
High	GLDGnGTGnSTR	66	1	1	Q5VUB5	N5(Asn->Asp); N9(Asn->Asp)	0	0	8.763e-06	4.24243	2	1150.5	-1.6136	10.3639		High	TnASVPSIPLDVLSASnSSSQLIVK	2	1	1	Q60751	N2(Asn->Asp); N17(Asn->Asp)	0	3.981e-05	0.002602	2.96736	3	2529.34	2.77056	67.3074
High	ASQLQEQSSnSSGK	43	1	1	Q5VV43	N10(Asn->Asp)	0	0	4.618e-05	4.8756	2	1451.66	-0.652764	7.89933		High	LNPGnYTAR	3	1	1	Q60751	N5(Asn->Asp)	0	0.0006364	0.01607	1.85727	2	1006.5	0.868407	24.3814
High	VLGQSQEPNVNPASAGnQTQK	105	1	1	Q5VW38	N17(Asn->Asp)	0	0	1.429e-07	6.25534	3	2168.05	-1.44121	29.4539		High	APTnLTDSGLDQEPFLYLVGR	28	1	1	Q60755	N4(Asn->Asp)	0	0	7e-06	4.40871	3	2307.16	2.48998	69.6174
High	VLGQSQEPNVnPASAGnQTQK	14	1	1	Q5VW38	N11(Asn->Asp); N17(Asn->Asp)	0	0	8.255e-07	5.90483	3	2169.05	1.67958	30.4557		High	LAnISGEEQK	19	1	1	Q60767	N3(Asn->Asp)	0	3.981e-05	0.002589	3.50827	2	1089.54	-1.13266	19.7898
High	QLVHSFAEGQDQGSAYAnR	45	1	1	Q5ZPR3	N18(Asn->Asp)	0	0	3.583e-06	5.50188	3	2078.95	-0.511809	32.7322		High	EAGnITTDGYEILGK	4	1	1	Q60847	N4(Asn->Asp)	0	0	7.533e-06	3.80577	2	1581.77	1.1592	46.8074
High	DQGSAYAnR	31	1	1	Q5ZPR3	N8(Asn->Asp)	0	0.0001336	0.00426	2.60465	2	982.422	-0.522857	5.12528		High	EQLQGInASSAAWAR	28	1	1	Q61001	N7(Asn->Asp)	0	0	6.322e-08	4.8524	2	1602.79	-0.29237	42.7338
High	FGEFGnYSLLVK	26	1	1	Q68CP4	N6(Asn->Asp)	0	0	2.249e-05	4.39502	2	1374.69	-0.909787	59.082		High	LnASIADLQSK	56	1	1	Q61001	N2(Asn->Asp)	0	0	8.659e-05	4.75179	2	1160.62	0.292229	36.9502
High	RQnITNQLEK	21	1	1	Q68CQ7	N3(Asn->Asp)	0	5.07e-05	0.001326	3.25928	3	1244.66	0.228419	22.8212		High	EALNQAVnTTR	45	1	1	Q61001	N8(Asn->Asp)	0	0	0.0003544	4.43227	2	1217.61	1.40425	24.4825
High	QnITNQLEK	14	1	1	Q68CQ7	N2(Asn->Asp)	0	0.003012	0.05525	2.25402	2	1088.56	0.231479	26.1288		High	LnVTSPDLFR	14	1	1	Q61001	N2(Asn->Asp)	0	0	0.0001586	3.51288	2	1162.61	-0.454572	49.006
High	NQnESVSEIGGK	4	1	1	Q68CR1	N3(Asn->Asp)	0	0	0.0001427	3.90959	2	1262.58	-1.71828	21.0732		High	QLLAnSSALEETILGHQGR	11	1	1	Q61001	N5(Asn->Asp)	0	0	0.0006721	2.80377	3	2038.06	1.63895	60.0571
High	ELGGAIDFGAAYVLEQASSHIGnSTQATVR	2	1	1	Q6DD88	N23(Asn->Asp)	0	0	6.925e-05	4.00767	3	3063.51	3.44964	73.6679		High	LTYnESR	3	1	1	Q61009	N4(Asn->Asp)	0	0.004579	0.06026	1.97402	2	883.416	0.0324622	15.6687
High	VnDSVPFHLGWnSTER	1	1	1	Q6NSJ0	N2(Asn->Asp); N12(Asn->Asp)	0	0.0005481	0.01772	2.32925	3	1859.85	-0.827501	53.0429		High	ASSnESLVANR	6	1	1	Q61029	N4(Asn->Asp)	0	0.002673	0.03851	3.28916	2	1148.55	-0.327972	20.7781
High	LQNnISYQmADIHHLK	18	1	1	Q6P4E1	N4(Asn->Asp); M9(Oxidation)	0	0	1.573e-06	3.17081	3	1941.95	-0.166253	34.6052		High	AQEALSmGnATFYEVENILK	3	1	1	Q61092	M7(Oxidation); N9(Asn->Asp)	0	3.981e-05	0.001783	4.01943	3	2245.06	-2.32073	68.0871
High	nNTYLVK	29	1	1	Q6P4E1	N1(Asn->Asp)	0	0.0008349	0.02342	2.36574	2	852.446	-0.242654	22.9275		High	RPAnHSSTR	1	1	1	Q61112	N4(Asn->Asp)	0	0.003825	0.04926	2.72081	2	1026.51	-0.428271	2.35811
High	KnNTYLVK	16	1	1	Q6P4E1	N2(Asn->Asp)	0	0.003748	0.06529	3.23187	2	980.54	-0.894949	18.6518		High	LLPnETSTDNAR	7	1	1	Q61143	N4(Asn->Asp)	0	0.001722	0.02613	2.57313	2	1331.64	-1.43732	24.285
High	LEnSTAPIR	33	1	1	Q6P9A2	N3(Asn->Asp)	0	5.07e-05	0.00101	3.72055	2	1001.53	0.0453467	21.58		High	EYEGAVYPDnTTDFQR	74	1	1	Q61147	N10(Asn->Asp)	0	0	5.957e-07	4.51105	2	1905.81	-2.12367	37.1967
High	LnWTSLLPASFTK	30	1	1	Q6PIU2	N2(Asn->Asp)	0	0	7.617e-06	4.80573	2	1478.79	0.145301	71.7698		High	PDnTTDFQR	1	1	1	Q61147	N3(Asn->Asp)	0	0	0.001472	2.99881	2	1094.47	-1.03686	19.1668
High	ELnESENSVFQAVYGLQR	90	1	1	Q6UWJ1	N3(Asn->Asp)	0	0	1.872e-06	5.1203	3	2084	1.53779	59.9681		High	FSELIVNnATEELLVK	68	1	1	Q61207	N8(Asn->Asp)	0	0	1.218e-06	4.83524	2	1819.97	0.570851	63.6261
High	NmQHQnQSLSmLDEILEDVR	39	1	1	Q6UWJ1	M2(Oxidation); N6(Asn->Asp); M11(Oxidation)	0	0	4.303e-06	4.62932	3	2433.1	1.04071	64.8313		High	RAnASTFAVPSPVSNSADTR	10	1	1	Q61292	N3(Asn->Asp)	0	0	0.000622	2.72854	3	2049	0.596068	38.3424
High	VEEEEANSKQnITK	75	1	1	Q6UWJ1	N11(Asn->Asp)	0	0	0.0005321	2.89383	3	1619.78	-0.291082	15.9105		High	AQAALDKAnASR	20	1	1	Q61292	N9(Asn->Asp)	0	0	0.0008075	2.65081	3	1216.63	-0.418921	14.594
High	VEEEEAnSKQnITK	1	1	1	Q6UWJ1	N7(Asn->Asp); N11(Asn->Asp)	0	0.002822	0.05128	1.68424	3	1620.76	0.269521	16.8546		High	LQNnFSLEVnGK	41	1	1	Q61391	N4(Asn->Asp); N10(Asn->Asp)	0	0	0.0002072	4.57739	2	1364.67	-1.47243	41.6652
High	LLAnSSmLGEGQVLR	24	1	1	Q6UXD5	N4(Asn->Asp); M7(Oxidation)	0	0	4.004e-07	5.27566	2	1604.83	-1.27806	41.9476		High	LQNnFSLEVNGK	24	1	1	Q61391	N4(Asn->Asp)	0	0	0.0001079	4.29675	2	1363.69	-0.125474	40.4653
High	LVSGnLTDR	2	1	1	Q6UY14	N5(Asn->Asp)	0	0.001106	0.02918	1.9766	2	975.511	0.322453	24.772		High	EIAnATTKPEDR	62	1	1	Q61391	N4(Asn->Asp)	0	0	0.0001294	3.90486	2	1345.66	-1.0855	15.4858
High	GISDnYTLALITYALSSVGSPK	1	1	1	Q6YHK3	N5(Asn->Asp)	0	0	2.64e-06	4.80112	2	2271.17	-1.59596	88.46		High	ALSQHnVSmDIATFK	29	1	1	Q61468	N6(Asn->Asp); M9(Oxidation)	0	0	1.841e-06	4.50643	3	1678.81	-0.68557	42.3896
High	HLnGTITAK	22	1	1	Q6YHK3	N3(Asn->Asp)	0	0	0.0005028	3.27567	2	955.52	-0.339039	16.5185		High	IIISPEEnVTLTcTAENQLER	27	1	1	Q61490	N8(Asn->Asp); C13(Carbamidomethyl)	0	0	8.932e-08	5.67534	3	2431.2	0.393983	57.0169
High	InYTVPQSGTFK	3	1	1	Q6YHK3	N2(Asn->Asp)	0	5.07e-05	0.001146	3.5536	2	1355.68	-3.92179	38.2646		High	LSLSEnYTLSIANAK	25	1	1	Q61490	N6(Asn->Asp)	0	0	0.0001567	4.66569	2	1624.84	-0.422574	51.3061
High	DHmGnSSQGAPWLFLTSALAR	5	1	1	Q6ZMB5	M3(Oxidation); N5(Asn->Asp)	0	0	0.0001488	2.74804	3	2276.08	-0.313032	73.8841		High	PAIHWTITGSGSVInQTEESPYInGR	1	1	1	Q61490	N15(Asn->Asp); N24(Asn->Asp)	0	0	2.626e-05	4.61364	3	2829.38	2.72882	56.2344
High	VQDALQnQSDSLLALAGAVQR	73	1	1	Q6ZMJ2	N7(Asn->Asp)	0	0	1.587e-07	5.06171	3	2198.15	1.89368	63.9316		High	IIISPEEnVTLTCTAENQLER	2	1	1	Q61490	N8(Asn->Asp)	0	0	0.0003061	4.06735	3	2374.17	-2.51013	56.8537
High	VLVSnASEDTR	47	1	1	Q6ZMJ2	N5(Asn->Asp)	0	0	4.66e-06	4.6028	2	1191.59	-0.0811469	21.8262		High	DSYPDGnITWYR	36	1	1	Q61490	N7(Asn->Asp)	0	0	0.0009303	3.47582	2	1487.64	-0.616704	45.6713
High	LVnGSGPHEGR	5	1	1	Q6ZMJ2	N3(Asn->Asp)	0	0.0001749	0.005315	3.08027	2	1123.55	-0.323659	11.387		High	VEFDDKGNVITSYGNPILLnSSIPEDATIK	6	1	1	Q61503	N20(Asn->Asp)	0	0	9.218e-08	6.46096	3	3250.64	2.21701	63.5137
High	VnGSGPHEGR	1	1	1	Q6ZMJ2	N2(Asn->Asp)	0	0.006137	0.1012	1.97512	2	1010.47	0.026873	10.8989		High	VEFDDKGNVITSYGnPILLnSSIPEDATIK	1	1	1	Q61503	N15(Asn->Asp); N20(Asn->Asp)	0	0	2.182e-05	5.21125	3	3251.64	4.46659	63.7028
High	ISnLTIVQAEIK	28	1	1	Q70UQ0	N3(Asn->Asp)	0	0	8.167e-06	5.19562	2	1329.76	0.390861	49.7142		High	IKLDnYSTQELGR	51	1	1	Q61503	N5(Asn->Asp)	0	0	1.425e-06	4.94618	3	1537.78	-0.779228	38.3671
High	QDILnNSLTTLSQDITK	79	1	1	Q70UQ0	N5(Asn->Asp)	0	0	9.694e-07	4.28425	3	1904.98	-0.0441191	66.2258		High	LDnYSTQELGR	4	1	1	Q61503	N3(Asn->Asp)	0	0	0.0005051	3.78567	2	1296.61	-0.236355	29.2406
High	GSVALVIHnITAQEnGTYR	5	1	1	Q7KYR7	N9(Asn->Asp); N15(Asn->Asp)	0	0	4.782e-05	3.70327	3	2045.03	0.804385	57.5187		High	NLnVTSLGFR	1	1	1	Q61526	N3(Asn->Asp)	0	0	0.0005409	2.98684	2	1121.6	0.127561	50.1057
High	LYSDYLYFASSnK	1	1	1	Q7LFX5	N12(Asn->Asp)	0	0	1.884e-05	3.62414	2	1571.72	-1.05505	51.9038		High	DIVGnLTELESEDIQIEALLmR	13	1	1	Q61543	N5(Asn->Asp); M21(Oxidation)	0	0	1.481e-11	5.64698	3	2518.26	0.420474	85.8978
High	YHVLHInTTK	47	1	1	Q7LGA3	N7(Asn->Asp)	0	0	3.838e-05	4.29004	3	1226.65	-0.233815	28.5356		High	nDTLQEAK	40	1	1	Q61543	N1(Asn->Asp)	0	0.0001094	0.006578	3.25379	2	919.437	-0.136201	10.2837
High	DAAALTnR	26	1	1	Q7LGC8	N7(Asn->Asp)	0	0.0008349	0.02245	2.90303	2	832.416	-0.0314105	16.1727		High	LnLTTDPK	54	1	1	Q61543	N2(Asn->Asp)	0	0.001211	0.01988	3.08346	2	902.483	-0.156917	27.174
High	mVnHSLHPTEPVK	64	1	1	Q7Z3C6	M1(Oxidation); N3(Asn->Asp)	0	0	0.0002981	4.17685	3	1505.74	-0.762468	21.082		High	NYYADnQTcDGELLFnmTK	12	1	1	Q61554	N6(Asn->Asp); C9(Carbamidomethyl); N16(Asn->Asp); M17(Oxidation)	0	0	0.001319	4.58455	3	2314.95	-1.1433	48.4735
High	KLnFSESHLVIITK	39	1	1	Q7Z7M9	N3(Asn->Asp)	0	0	1.224e-06	5.20602	3	1629.92	-0.400628	48.7068		High	DIWnVTGAK	1	1	1	Q61581	N4(Asn->Asp)	0	0.006217	0.08243	1.85726	2	1004.5	-0.829714	41.8851
High	APSTEYnQSHIK	54	1	1	Q7Z7M9	N7(Asn->Asp)	0	0	2.06e-05	4.04654	3	1375.65	0.045154	19.231		High	AnLSSQVLK	16	1	1	Q61702	N2(Asn->Asp)	0	3.981e-05	0.002859	3.47174	2	960.536	-0.337452	29.7151
High	ELQQFnYTWLR	54	1	1	Q7Z7M9	N6(Asn->Asp)	0	0	0.0001555	3.855	2	1498.73	-0.051928	57.3205		High	GDEKEnITAEALDLSLK	43	1	1	Q61704	N6(Asn->Asp)	0	0	5.704e-06	5.00071	3	1846.93	-0.623863	52.7073
High	HKAnTSLPFPK	3	1	1	Q7Z7M9	N4(Asn->Asp)	0	0.0002439	0.01123	3.18335	3	1240.67	0.831391	31.5152		High	SYIFIYDGNKnSTTTDQnFTSAK	9	1	1	Q61735	N11(Asn->Asp); N18(Asn->Asp)	0	0	3.477e-07	5.84438	3	2617.2	1.36126	48.5909
High	NnESLDEGLR	14	1	1	Q86SQ4	N2(Asn->Asp)	0.0069	5.07e-05	0.0009054	2.86877	2	1147.52	0.00288148	26.8183		High	nSTTTDQnFTSAK	54	1	1	Q61735	N1(Asn->Asp); N8(Asn->Asp)	0	0	7.532e-05	4.51574	2	1416.61	-0.228068	20.6524
High	YLETLPnTSIIIPFHNEGWSSLLR	20	1	1	Q86SR1	N7(Asn->Asp)	0	0	0.0004543	4.20281	3	2801.45	0.284868	77.2318		High	IYDGNKnSTTTDQnFTSAK	4	1	1	Q61735	N7(Asn->Asp); N14(Asn->Asp)	0	0	8.999e-06	3.86318	3	2106.95	-0.261249	26.5084
High	mQGPAGnASR	6	1	1	Q86TL2	M1(Oxidation); N7(Asn->Asp)	0	9.136e-05	0.00335	2.13727	2	1005.44	-1.03318	7.09142		High	GNKnSTTTDQnFTSAK	36	1	1	Q61735	N4(Asn->Asp); N11(Asn->Asp)	0	0	0.000458	3.73891	3	1715.77	-0.271486	19.1734
High	LnSInWSR	1	1	1	Q86YJ6	N2(Asn->Asp); N5(Asn->Asp)	0	0.006621	0.1079	2.31633	2	991.481	-3.82853	14.5124		High	PQSWLLVGAPQALALPGQQAnR	19	1	1	Q61738	N21(Asn->Asp)	0	0	0.0006231	4.84124	3	2316.25	2.7135	65.6141
High	DnHTHSDIQVK	50	1	1	Q8IV08	N2(Asn->Asp)	0	0	0.0003948	3.91303	3	1294.6	-0.298153	13.4063		High	LWnSTFLEEYmAVK	2	1	1	Q61738	N3(Asn->Asp); M11(Oxidation)	0	0	1.918e-06	3.74718	2	1747.82	-1.29586	62.9058
High	KnITDLVEGAKK	24	1	1	Q8IWA5	N2(Asn->Asp)	0	0	0.0001443	4.40903	3	1316.74	-0.353903	34.0946		High	LWnSTFLEEYSK	41	1	1	Q61739	N3(Asn->Asp)	0	0	2.83e-06	4.89316	2	1517.72	0.463218	58.5608
High	KnITDLVEGAK	90	1	1	Q8IWA5	N2(Asn->Asp)	0	0	0.0004487	4.40097	2	1188.65	-0.0732303	37.1885		High	AnHSGAVVLLK	18	1	1	Q61739	N2(Asn->Asp)	0	0.000573	0.01515	2.99663	3	1109.63	-0.91253	30.1601
High	nITDLVEGAK	19	1	1	Q8IWA5	N1(Asn->Asp)	0	0.0002439	0.01081	3.03115	2	1060.55	-0.773343	42.0272		High	IESINQQLLPLGnISDNVDR	18	1	1	Q61789	N13(Asn->Asp)	0	0	1.613e-07	4.54636	3	2239.16	0.69129	60.636
High	GWAAPGPEPTYPnSTILPTPDTGPTGIK	3	1	1	Q8IWT6	N13(Asn->Asp)	0	0.0002439	0.011	3.7483	3	2836.41	0.878586	56.3471		High	LTnQTLGFSFAVEQDIPVK	63	1	1	Q61838	N3(Asn->Asp)	0	0	2.156e-09	6.02934	2	2108.09	0.812932	63.9405
High	FGnETFIIHLDnGR	37	1	1	Q8IXL6	N3(Asn->Asp); N12(Asn->Asp)	0	0	9.16e-06	4.99196	3	1634.78	0.557386	53.9687		High	InVSYTGERPSSNmVIVDVK	70	1	1	Q61838	N2(Asn->Asp); M14(Oxidation)	0	0	1.69e-07	5.22789	3	2225.11	1.06496	42.434
High	FGnETFIIHLDNGR	29	1	1	Q8IXL6	N3(Asn->Asp)	0	0	6.07e-05	4.32981	3	1633.8	0.786282	53.3441		High	InVSYTGERPSSN	27	1	1	Q61838	N2(Asn->Asp)	0	0	3.426e-06	4.41043	2	1424.66	-1.06229	28.2386
High	NmIVGAnGTGK	8	1	1	Q8IY18	M2(Oxidation); N7(Asn->Asp)	0	9.136e-05	0.001975	3.28148	2	1078.52	-1.4522	14.903		High	VnLSFPSAQSLPASDTHLK	73	1	1	Q61838	N2(Asn->Asp)	0	0	2.513e-07	4.08405	3	2013.03	-0.507768	50.2569
High	mTQESALIFPFLnK	2	1	1	Q8N126	M1(Oxidation); N13(Asn->Asp)	0	0	0.000412	3.21804	2	1655.84	1.8468	68.0353		High	InVSYTGER	53	1	1	Q61838	N2(Asn->Asp)	0	0	0.0005149	3.68401	2	1039.51	-0.193051	26.9672
High	LLncTAPGPDAAAR	16	1	1	Q8N697	N3(Asn->Asp); C4(Carbamidomethyl)	0	0	0.0003422	4.14727	2	1427.7	0.548394	28.7552		High	HVEVnGSK	1	1	1	Q61851	N5(Asn->Asp)	0	0.0001094	0.005243	2.28956	2	870.431	-0.608236	6.48036
High	FINYnQTVSR	70	1	1	Q8N766	N5(Asn->Asp)	0	0	0.0004535	3.76745	2	1242.61	-0.279884	31.6882		High	GVnETLLVNELK	18	1	1	Q62009	N3(Asn->Asp)	0	0	0.0004164	4.06477	2	1329.73	-0.341246	51.3745
High	LQQDVLQFQKnQTNLER	71	1	1	Q8NBJ4	N11(Asn->Asp)	0	0	0.0002434	4.93116	3	2103.08	-1.1639	42.6244		High	ITTTGATGGLnESTGK	11	1	1	Q62011	N11(Asn->Asp)	0	0	0.000251	4.23458	2	1508.74	-1.60705	25.2178
High	AVLVNnITTGER	121	1	1	Q8NBJ4	N6(Asn->Asp)	0	0	6.201e-05	4.67362	2	1287.69	-0.104182	36.3921		High	DGSGnITR	11	1	1	Q62035	N5(Asn->Asp)	0	0.0003746	0.01349	2.6071	2	820.379	-0.46236	7.45228
High	AVLVnnITTGER	116	1	1	Q8NBJ4	N5(Asn->Asp); N6(Asn->Asp)	0	0	0.000122	4.46596	2	1288.67	-0.0149728	39.0871		High	VSTLYANnGSVLQGSTVASVYHK	17	1	1	Q62087	N8(Asn->Asp)	0	0	4.876e-05	2.35676	3	2396.21	-0.0653959	46.8736
High	nQTNLER	6	1	1	Q8NBJ4	N1(Asn->Asp)	0	0.00125	0.0313	2.50258	2	875.421	-0.868415	10.5875		High	ILPnGSLLLPATGIVDEGTFR	142	1	1	Q62151	N4(Asn->Asp)	0	0	2.075e-09	5.90924	3	2184.19	-0.354591	69.1082
High	FVnSTGYLTEAEK	1	1	1	Q8NBK3	N3(Asn->Asp)	0	0	4.624e-05	3.73383	2	1459.69	-0.620564	39.0506		High	nLSHLQSLnLSYNEPLSLK	20	1	1	Q62192	N1(Asn->Asp); N9(Asn->Asp)	0	0	2.581e-07	5.02303	3	2172.12	1.13687	59.2705
High	FLSYnVTR	47	1	1	Q8NBL1	N5(Asn->Asp)	0	0.0001749	0.006064	2.7735	2	1000.51	-0.0340589	35.6564		High	LInLTFLDLTR	39	1	1	Q62192	N3(Asn->Asp)	0	0	2.233e-05	4.77563	2	1319.76	-0.0786234	70.8027
High	VFIDQInR	1	1	1	Q8NBL1	N7(Asn->Asp)	0	0.0007675	0.02126	2.52156	2	1005.54	-1.02467	37.491		High	AnTSLELLLEGVR	31	1	1	Q62230	N2(Asn->Asp)	0	0	4.962e-06	3.94815	2	1415.77	0.164073	65.1992
High	EnGTnLTFIGDK	35	1	1	Q8NBN3	N2(Asn->Asp); N5(Asn->Asp)	0	0	1.439e-05	4.15646	2	1310.61	0.20023	41.3632		High	QKnITAFnETLFR	37	1	1	Q62351	N3(Asn->Asp); N8(Asn->Asp)	0	0	3.442e-05	4.72433	3	1583.81	-0.483068	52.8916
High	QEAKEnGTnLTFIGDK	72	1	1	Q8NBN3	N6(Asn->Asp); N9(Asn->Asp)	0	0	0.000268	3.97388	3	1766.84	0.0754306	38.1412		High	NITAFnETLFR	1	1	1	Q62351	N6(Asn->Asp)	0	0.008382	0.115	1.85648	2	1326.67	0.992194	58.0771
High	LFQncSELFK	34	1	1	Q8NBN3	N4(Asn->Asp); C5(Carbamidomethyl)	0	0	0.000557	3.60484	2	1286.61	0.163956	47.9665		High	LNLQNSASISnVTEIK	25	1	1	Q62469	N11(Asn->Asp)	0	0	5.444e-08	5.38558	2	1731.91	0.783288	47.7123
High	EnGTNLTFIGDK	28	1	1	Q8NBN3	N2(Asn->Asp)	0	0	0.0004923	2.94078	2	1309.62	-3.42931	39.4561		High	LRPIVIAmnYSLPLR	37	1	1	Q62470	M8(Oxidation); N9(Asn->Asp)	0	0	9.101e-08	5.1984	3	1773.01	-0.259514	57.0923
High	QEAKEnGTNLTFIGDK	2	1	1	Q8NBN3	N6(Asn->Asp)	0	0.005266	0.0876	2.55054	3	1765.86	1.53124	36.5316		High	VWnSTFIEDYKDFDR	28	1	1	Q62470	N3(Asn->Asp)	0	0	2.405e-05	3.27616	3	1935.88	0.916088	58.8763
High	IFYAnDTGAQQFEK	24	1	1	Q8NBW4	N5(Asn->Asp)	0	0	4.994e-08	5.17688	2	1632.75	0.067793	39.2935		High	DLAVGDDYTnR	77	1	1	Q62470	N10(Asn->Asp)	0	0	0.001361	3.20707	2	1239.55	-0.4614	28.8828
High	AnDTGAQQFEK	4	1	1	Q8NBW4	N2(Asn->Asp)	0	5.07e-05	0.0006371	3.4175	2	1209.54	-1.93548	19.0698		High	TSIPTINmEnK	1	1	1	Q62470	M8(Oxidation); N10(Asn->Asp)	0	0.0001094	0.005183	1.64265	2	1264.61	-2.46697	30.3244
High	YILDFSLFAYPLPnVTK	7	1	1	Q8NCH0	N14(Asn->Asp)	0	0	0.000147	4.66706	2	2002.06	0.0815889	81.367		High	KLnASIVTSFVELPLVSnVSLR	30	1	1	Q63961	N3(Asn->Asp); N18(Asn->Asp)	0	0	3.547e-08	5.07493	3	2388.34	1.29153	80.6237
High	RnGQnVTTVSHR	5	1	1	Q8NDA2	N2(Asn->Asp); N5(Asn->Asp)	0	0.003272	0.05823	3.42065	3	1370.68	-0.20412	17.3418		High	VnITVLPSLTSR	47	1	1	Q63961	N2(Asn->Asp)	0	0	3.26e-05	4.39442	2	1300.75	-0.210286	52.3211
High	HLnASNPTEPATIIFTAAR	32	1	1	Q8NFQ8	N3(Asn->Asp)	0	0	7.024e-05	4.30614	3	2025.04	0.545445	53.9173		High	mVLAnSTELPSK	11	1	1	Q64314	M1(Oxidation); N5(Asn->Asp)	0	0	0.001298	4.10075	2	1306.66	-0.677611	30.6503
High	PNnmTILnR	1	1	1	Q8TB96	N3(Asn->Asp); M4(Oxidation); N8(Asn->Asp)	0	0.003012	0.05521	2.82389	2	1090.52	-1.19951	26.5412		High	VLAnSTELPSK	43	1	1	Q64314	N4(Asn->Asp)	0	0	0.001131	3.95391	2	1159.62	-0.119326	27.9726
High	GSEGGnGSNPVAGLETDDHGGK	58	1	1	Q8TBP5	N6(Asn->Asp)	0	0	1.674e-08	5.25742	3	2055.88	-1.42617	31.0323		High	KKPnATVEPIQPDR	49	1	1	Q64449	N4(Asn->Asp)	0	0	6.321e-05	4.25715	3	1593.86	0.392324	22.8609
High	VmSWWDYGYQIAGmAnR	11	1	1	Q8TCJ2	M2(Oxidation); M14(Oxidation); N16(Asn->Asp)	0	0	1.551e-05	5.21566	2	2080.89	-1.54423	62.0334		High	ASnASKPGTLER	14	1	1	Q64449	N3(Asn->Asp)	0	7.584e-05	0.003641	1.78532	3	1231.63	0.233912	13.3201
High	AmSSnETAAYK	78	1	1	Q8TCJ2	M2(Oxidation); N5(Asn->Asp)	0	0	0.0004614	4.35567	2	1189.5	-0.610955	11.5088		High	GPDGTEGLSSTVnGSTDPSAVTDIR	21	1	1	Q64455	N13(Asn->Asp)	0	0	5.348e-07	5.41458	3	2434.12	0.510104	43.1676
High	TLVDNNTWnNSHIALVGK	5	1	1	Q8TCJ2	N9(Asn->Asp)	0	0.0005481	0.01755	1.90998	3	1997.01	0.766525	48.0702		High	PPTPDGSPnITSVSHNSVK	1	1	1	Q64455	N9(Asn->Asp)	0	0	1.976e-06	4.43645	3	1934.94	-0.514299	31.531
High	LVPPGGnKTQYDEIGIPVALLSYK	17	1	1	Q8TCT7	N7(Asn->Asp)	0	0	4.67e-05	1.94715	3	2573.39	-0.155408	66.6035		High	VTnVSTR	7	1	1	Q64455	N3(Asn->Asp)	0	0.003825	0.05032	2.17051	2	777.41	0.321136	7.71698
High	DmnQTLGDnITVK	68	1	1	Q8TCT8	M2(Oxidation); N3(Asn->Asp); N9(Asn->Asp)	0	0	7.578e-06	5.21857	2	1466.67	0.518502	34.5238		High	IHVAGGTHSVnQTVnK	1	1	1	Q64455	N11(Asn->Asp); N15(Asn->Asp)	0	0.00418	0.05395	1.77918	3	1663.84	0.730422	22.8831
High	DmnQTLGDNITVK	1	1	1	Q8TCT8	M2(Oxidation); N3(Asn->Asp)	0	0	0.0003537	2.78076	2	1465.68	-2.05809	33.493		High	LSmLnDSVLWIPAFmVK	2	1	1	Q64692	M3(Oxidation); N5(Asn->Asp); M15(Oxidation)	0	0	0.001514	3.50503	2	1997.02	3.98793	73.637
High	nFTFIQLnGEFSR	16	1	1	Q8TDX6	N1(Asn->Asp); N8(Asn->Asp)	0	0	1.414e-06	5.34105	2	1574.75	-0.251949	61.4074		High	HQGnASLGK	4	1	1	Q64695	N4(Asn->Asp)	0	0	0.0006946	3.05791	2	912.453	-0.190329	6.28393
High	GILEnTSK	10	1	1	Q8TDX6	N5(Asn->Asp)	0	0.001784	0.0413	2.25946	2	862.452	0.389159	22.0511		High	QLNAYnR	7	1	1	Q64695	N6(Asn->Asp)	0	0.0003133	0.01042	1.93275	2	879.432	-0.20245	15.521
High	LPnSTIYVVEPGYLGFTVHPGDR	17	1	1	Q8TEM1	N3(Asn->Asp)	0	0	6.851e-10	7.52617	3	2532.28	0.72482	63.0527		High	AAnFTLK	62	2	1	Q64695	N3(Asn->Asp)	0	0.001664	0.02552	1.84612	2	765.414	-0.234215	29.1976
High	IETVLPAEFFEVLSSSQnGSYHR	19	1	1	Q8TEM1	N18(Asn->Asp)	0	0	4.779e-05	2.90974	3	2611.27	0.718437	77.4207		High	InYTcNQGYR	12	1	1	Q64735	N2(Asn->Asp); C5(Carbamidomethyl)	0	0	0.001587	3.34822	2	1289.56	-0.0173495	23.7831
High	GPTnNTcVVR	1	1	1	Q8TEM1	N4(Asn->Asp); C7(Carbamidomethyl)	0	0.006137	0.1012	2.61589	2	1118.53	-0.549962	17.2843		High	YPSCILKVLEVNnVTLLCDN	6	1	1	Q66X19	N13(Asn->Asp)	0.046	0.001694	0.02583	3.73185	3	2251.13	-0.0428617	54.0905
High	LLnETLGEVGSPGLL	1	1	1	Q8TEX9	N3(Asn->Asp)	0	0.006925	0.1113	2.70947	2	1512.82	0.855907	86.6664		High	mVnHSLHPTEPVK	65	1	1	Q68FE2	M1(Oxidation); N3(Asn->Asp)	0	0	0.0001533	4.17685	3	1505.74	-0.762468	21.082
High	LGQAPANWYnDTYPLSPPQR	25	1	1	Q8WVQ1	N10(Asn->Asp)	0	0	0.0001348	4.39406	3	2289.1	0.9567	53.2772		High	LLINNPnK	23	1	1	Q69Z26	N7(Asn->Asp)	0	0.0003746	0.01206	2.92228	2	926.531	0.0970796	32.1837
High	LSmLnDSVLWIPAFmVK	2	1	1	Q92187	M3(Oxidation); N5(Asn->Asp); M15(Oxidation)	0	9.136e-05	0.00311	3.50503	2	1997.02	3.98793	73.637		High	HDVnATGR	1	1	1	Q69ZN6	N4(Asn->Asp)	0	3.981e-05	0.003048	2.05453	2	870.406	-0.814583	4.89658
High	DmVTYFmnLSQANAQGTPR	7	1	1	Q92485	M2(Oxidation); M7(Oxidation); N8(Asn->Asp)	0	0	5.654e-06	4.6575	3	2176.97	0.543742	46.0684		High	VnISLLPK	28	1	1	Q69ZN6	N2(Asn->Asp)	0	0.0001801	0.007553	2.63529	2	884.545	-0.177256	45.2575
High	ALYELAGGTnFSDTVQADPQTVTR	71	1	1	Q92542	N10(Asn->Asp)	0	0	8.021e-08	7.06229	3	2555.23	0.0959648	51.4445		High	VTLLPnQTHYVVPK	6	1	1	Q69ZN6	N6(Asn->Asp)	0	0.0008679	0.01686	1.81603	3	1609.9	0.494899	43.7616
High	ALAnLTGTVVnLTR	1	1	1	Q92542	N4(Asn->Asp); N11(Asn->Asp)	0	0	0.0004717	3.7864	2	1444.8	0.881907	58.9002		High	VnDSVPFHLGWnSTER	2	1	1	Q69ZQ1	N2(Asn->Asp); N12(Asn->Asp)	0	0.001977	0.03099	2.32925	3	1859.85	-0.827501	53.0429
High	AnNSWFQSILR	80	1	1	Q92542	N2(Asn->Asp)	0	0	0.0005508	3.18072	2	1336.66	0.0905837	62.8969		High	EnQTWNLQR	1	1	1	Q6AXF6	N2(Asn->Asp)	0	0.007461	0.1032	2.64461	2	1189.56	0.984661	30.0488
High	DLYEYSWVQGPLHSnETDR	4	1	1	Q92542	N15(Asn->Asp)	0	5.07e-05	0.001075	3.89116	3	2310.03	-0.27215	54.3151		High	LnLSEGEVAATVK	17	1	1	Q6DYE8	N2(Asn->Asp)	0	0	1.635e-06	5.13705	2	1331.7	-2.55718	41.5361
High	PVSQKnESVR	22	1	1	Q92542	N6(Asn->Asp)	0	5.07e-05	0.000992	2.30434	3	1144.6	-0.231244	10.9126		High	VTNSNANAAGPLIVAGYnVSGSVR	5	1	1	Q6GQT9	N18(Asn->Asp)	0	0	8.82e-06	4.72955	3	2332.19	1.40286	53.9308
High	RPnQSQPLPPSSLQR	17	1	1	Q92542	N3(Asn->Asp)	0	9.136e-05	0.003938	2.62871	3	1705.9	-0.555966	27.9698		High	LEnITTGTYTIHAQK	21	1	1	Q6GQT9	N3(Asn->Asp)	0	0	0.0002669	2.59096	3	1690.86	-1.28062	36.5545
High	KIYIPLnK	5	1	1	Q92542	N7(Asn->Asp)	0	0.002822	0.05187	2.41566	2	989.603	-0.198563	36.6821		High	RQnVTNQLEK	1	1	1	Q6NSU3	N3(Asn->Asp)	0	0.00224	0.03373	2.79823	2	1230.64	-2.19275	18.4159
High	IYIPLnK	1	1	1	Q92542	N6(Asn->Asp)	0	0.002978	0.05495	1.75137	2	861.507	-0.724831	40.1911		High	LQNnISYQmADIHHLK	19	1	1	Q6P2L7	N4(Asn->Asp); M9(Oxidation)	0	0	2.112e-06	3.17081	3	1941.95	-0.166253	34.6052
High	VEGLQGVYIATLInGSmNEENmR	1	1	1	Q92673	N14(Asn->Asp); M17(Oxidation); M22(Oxidation)	0	0	6.264e-05	5.09606	3	2571.2	-0.838274	64.7217		High	nNTYLVK	26	1	1	Q6P2L7	N1(Asn->Asp)	0	0.001211	0.01951	2.36574	2	852.446	-0.242654	22.9275
High	LTIVnSSVLDRPR	1	1	1	Q92673	N5(Asn->Asp)	0	0.0005848	0.01827	2.05531	3	1470.83	-0.573141	43.2408		High	KnNTYLVK	16	1	1	Q6P2L7	N2(Asn->Asp)	0	0.004502	0.05879	3.24421	2	980.541	-0.210238	18.1825
High	IFnSTDYPASQR	77	1	1	Q92887	N3(Asn->Asp)	0	0	7.073e-06	4.92587	2	1399.65	-0.280214	30.7173		High	VWDTAAALnR	1	1	1	Q6P5F7	N9(Asn->Asp)	0	0	0.000621	3.46502	2	1117.56	1.14687	37.741
High	DIVGnLTELESEDIQIEALLmR	13	1	1	Q92896	N5(Asn->Asp); M21(Oxidation)	0	0	2.01e-11	5.64698	3	2518.26	0.420474	85.8978		High	IFIFnQTGIEAK	41	1	1	Q6P6J9	N5(Asn->Asp)	0	0	1.65e-05	4.5897	2	1381.74	0.0857065	54.6184
High	nDTLQEAK	40	1	1	Q92896	N1(Asn->Asp)	0	0.0002439	0.007525	3.25379	2	919.437	-0.136201	10.2837		High	NPnGTDPIQK	26	1	1	Q6P9J9	N3(Asn->Asp)	0	0.0001094	0.005924	3.04446	2	1084.53	-0.0684469	16.6918
High	LnLTTDPK	54	1	1	Q92896	N2(Asn->Asp)	0	0.0008349	0.02316	2.76378	2	902.483	-0.0216569	26.7519		High	YLETLPnTSIIIPFHNEGWSSLLR	25	1	1	Q6P9S7	N7(Asn->Asp)	0	0	9.382e-05	4.20281	3	2801.45	0.284868	77.2318
High	VSANVQnVTTEDVEK	2	1	1	Q92932	N7(Asn->Asp)	0	0	2.903e-05	3.99682	2	1633.79	-1.00546	31.4365		High	EIPAnGTDIVYDmK	1	1	1	Q6PE55	N5(Asn->Asp); M13(Oxidation)	0	0	1.619e-05	2.56506	2	1582.73	0.491897	36.7811
High	VIYnLTEK	1	1	1	Q969V3	N4(Asn->Asp)	0	0.001015	0.02566	1.48327	2	980.531	1.03422	32.5131		High	FSTELGYnGTR	30	1	1	Q6PEM8	N8(Asn->Asp)	0	0	1.854e-05	3.9482	2	1245.57	-0.697857	34.2039
High	PSETcnETTK	3	1	1	Q96AY3	C5(Carbamidomethyl); N6(Asn->Asp)	0	0	0.0004477	3.25343	2	1167.48	-0.422743	7.32671		High	HLYTTTGGETDFTnVTSLR	36	1	1	Q6PHU5	N14(Asn->Asp)	0	0	3.079e-08	5.51659	3	2114.01	1.02943	47.0725
High	VFIVPVGnHSNIPFSR	24	1	1	Q96BZ4	N8(Asn->Asp)	0.0239	0	0.0002298	2.45336	3	1783.95	0.143859	53.688		High	DITnLInNTFIR	52	1	1	Q6PHU5	N4(Asn->Asp); N7(Asn->Asp)	0	0	5.386e-05	5.0791	2	1435.74	1.31166	67.4954
High	nQTQVLR	2	1	1	Q96CS3	N1(Asn->Asp)	0	0.005903	0.09673	2.1662	2	859.463	-0.703058	15.1667		High	DITNLInNTFIR	156	1	1	Q6PHU5	N7(Asn->Asp)	0	0	0.0001385	3.56902	2	1434.76	0.0413737	65.6614
High	AFGHIFNDALVFLPPnGSDND	2	1	1	Q96EU7	N16(Asn->Asp)	0	0.002853	0.05316	2.50668	3	2261.05	1.0042	69.3836		High	ELnFSALSLPnLTNLSASR	46	1	1	Q6R5N8	N3(Asn->Asp); N11(Asn->Asp)	0	0	3.43e-07	6.21871	2	2049.05	-0.411623	73.0182
High	LWLPVnLTWADLEDR	14	1	1	Q96G23	N6(Asn->Asp)	0	0	7.72e-06	4.1896	2	1841.95	2.56704	79.6093		High	GLEnLTLLNLVENK	18	1	1	Q6R5N8	N4(Asn->Asp)	0	0	3.329e-06	4.54687	2	1570.87	0.442471	70.1951
High	IFIFnQTGIEAK	41	1	1	Q96J42	N5(Asn->Asp)	0	0	2.578e-05	4.5897	2	1381.74	0.0857065	54.6184		High	nVTNAEGIK	1	1	1	Q6R5N8	N1(Asn->Asp)	0	0.003807	0.04917	2.35053	2	946.484	0.20306	17.802
High	VGSTnVSTLVNVHFAPR	12	1	1	Q96J84	N5(Asn->Asp)	0	0	2.719e-05	3.78426	3	1798.94	0.0216798	50.5165		High	YGKnDSLTLTQLK	41	1	1	Q75N73	N4(Asn->Asp)	0	0	0.0006743	4.21397	3	1481.78	0.181163	39.2962
High	VKDLmVInR	3	1	1	Q96KA5	M5(Oxidation); N8(Asn->Asp)	0	0.0007311	0.02038	2.77679	3	1104.61	-0.0582726	28.104		High	mnITSIAPLLEK	1	1	1	Q7TN73	M1(Oxidation); N2(Asn->Asp)	0	7.584e-05	0.004327	3.18111	2	1346.72	0.111516	53.9682
High	DAYEnLTAK	13	1	1	Q96L58	N5(Asn->Asp)	0	9.136e-05	0.003821	2.4189	2	1025.48	-0.409845	27.6034		High	YQIIEGPQnVTVLK	1	1	1	Q7TSN7	N9(Asn->Asp)	0	0.002211	0.03345	2.25841	2	1602.87	0.545325	49.9409
High	FEnISQLTEK	1	1	1	Q96LB8	N3(Asn->Asp)	0	0.006381	0.1049	2.30428	2	1209.6	-0.225196	30.1776		High	IGTYEVLnGSR	92	1	1	Q7TST5	N8(Asn->Asp)	0	0	7.436e-05	4.47241	2	1209.61	0.481613	35.6428
High	DSAAAASDPGTIVHnFSR	1	1	1	Q96MK3	N15(Asn->Asp)	0	0.001452	0.0353	2.34897	3	1816.85	0.966623	44.7556		High	LVSGnLTDR	2	1	1	Q80T21	N5(Asn->Asp)	0	0.001026	0.0183	1.9766	2	975.511	0.322453	24.772
High	FSADLGYnGTR	68	1	1	Q96NT5	N8(Asn->Asp)	0	0	4.028e-05	4.55544	2	1201.55	-1.97179	34.5029		High	QVALQTFGnQTSIIPAGGAGYK	43	1	1	Q80V26	N9(Asn->Asp)	0	0	4.764e-07	5.01297	3	2222.14	-0.425732	52.7258
High	mnITSIAPLLEK	1	1	1	Q96PB1	M1(Oxidation); N2(Asn->Asp)	0	0.0002439	0.006718	3.18111	2	1346.72	0.111516	53.9682		High	NFPDAFENNnVTK	58	1	1	Q80V42	N10(Asn->Asp)	0	0	9.688e-06	3.94399	2	1510.68	-0.385157	41.7074
High	AmYVnLTLTGEPIR	11	1	1	Q96PQ0	M2(Oxidation); N5(Asn->Asp)	0	0	0.0001342	4.07846	2	1594.82	2.39192	50.6647		High	YILDFSLFAYPLPnVTK	7	1	1	Q80V53	N14(Asn->Asp)	0	0	6.41e-05	4.66706	2	2002.06	0.0815889	81.367
High	AFSTLLVnVSGK	60	1	1	Q96T83	N8(Asn->Asp)	0	0	1.36e-05	5.02957	2	1236.68	0.321982	53.0346		High	VGSTnVSTLVNVHFAPR	12	1	1	Q80W68	N5(Asn->Asp)	0	0	1.149e-05	3.78426	3	1798.94	0.0216798	50.5165
High	HLYTTTGGETDFTnVTSLR	36	1	1	Q99523	N14(Asn->Asp)	0	0	3.206e-08	5.51659	3	2114.01	1.02943	47.0725		High	WQnDTGPSDK	16	1	1	Q80WQ6	N3(Asn->Asp)	0	0	0.0003544	3.31319	2	1148.48	-1.36962	16.5189
High	DITDLINnTFIR	96	1	1	Q99523	N8(Asn->Asp)	0	0	4.552e-05	3.99268	2	1435.74	1.30887	67.4727		High	AInASAnITSDGVEVLGR	40	1	1	Q80X19	N3(Asn->Asp); N7(Asn->Asp)	0	0	3.152e-09	6.60721	2	1788.9	0.144993	48.6743
High	AAEnFTLLVK	49	1	1	Q99571	N4(Asn->Asp)	0	0	0.0004684	4.21492	2	1106.61	0.0390639	49.0365		High	LNnITNIGPLDmK	18	1	1	Q80X71	N3(Asn->Asp); M12(Oxidation)	0	0	5.635e-05	4.50069	2	1459.75	-0.0280537	43.4153
High	GVAVTnTSK	36	1	1	Q99571	N6(Asn->Asp)	0	9.136e-05	0.003657	2.65443	2	877.462	-0.145143	7.60121		High	EPEIGNLnVSDVTPK	22	1	1	Q80YX1	N8(Asn->Asp)	0	0	6.094e-05	4.07207	2	1612.81	-0.133486	46.0805
High	NILPnITTTYLK	2	1	1	Q99571	N5(Asn->Asp)	0	0.0001336	0.004257	2.90907	2	1391.78	-0.50723	57.2744		High	LLQTAEHnISGAER	27	1	1	Q80YX1	N8(Asn->Asp)	0	0	3.685e-05	3.66298	3	1539.78	-0.283361	32.9697
High	NVGPnTTSTVISTDAFRPGVR	2	1	1	Q99650	N5(Asn->Asp)	0	0.008397	0.1276	1.74969	3	2190.11	-0.0337646	45.5723		High	ESGLnmTLPEENQPVVFNHIYNIK	2	1	1	Q80YX1	N5(Asn->Asp); M6(Oxidation)	0	3.981e-05	0.002395	3.56804	3	2803.36	-0.202848	56.3666
High	EAGnITTDGYEILGK	4	1	1	Q99715	N4(Asn->Asp)	0	0	2.666e-05	3.80577	2	1581.77	1.1592	46.8074		High	GPGIKPnQTSK	55	1	1	Q8BFR4	N7(Asn->Asp)	0	0	0.0008206	3.60138	3	1127.61	-0.00298198	12.6075
High	LDmSQnVSLVTAELSK	38	1	1	Q99808	M3(Oxidation); N6(Asn->Asp)	0	0	6.126e-07	5.7127	2	1751.87	0.891136	51.9483		High	nYTADYDK	13	2	1	Q8BFZ9	N1(Asn->Asp)	0	0.00044	0.01456	2.51652	2	990.405	-0.0206021	18.868
High	AASSGnATGPGPR	6	1	1	Q99835	N6(Asn->Asp)	0	5.07e-05	0.001797	3.3623	2	1143.54	-0.827112	6.70844		High	VFIVPVGnHSNIPFSR	27	1	1	Q8BG07	N8(Asn->Asp)	0	0	0.0007546	2.27113	3	1783.95	0.964982	53.4196
High	RPAnHSSTR	1	1	1	Q9BRK5	N4(Asn->Asp)	0	0.001716	0.04036	2.72081	2	1026.51	-0.428271	2.35811		High	NIGnTSEGPR	65	1	1	Q8BGT0	N4(Asn->Asp)	0	0	0.0004206	3.26248	2	1045.49	-0.500489	15.8598
High	EGEAALHYFEELPSAnGSVPIVWQATPR	2	1	1	Q9BRR3	N16(Asn->Asp)	0	0	0.0002047	3.98601	3	3069.5	1.87506	67.6374		High	AFnHSDLDSELRR	37	1	1	Q8BGV3	N3(Asn->Asp)	0	0	0.000443	3.65511	3	1560.74	-1.46671	33.9317
High	AAnYSSTSTR	2	1	1	Q9BTV4	N3(Asn->Asp)	0	0.004333	0.07596	2.01088	2	1058.48	1.36863	3.88114		High	RAFnHSDLDSELR	2	1	1	Q8BGV3	N4(Asn->Asp)	0	0	0.0003175	3.35505	3	1560.74	-0.293508	33.2552
High	nKTEDLEATSEHFK	1	1	1	Q9BV40	N1(Asn->Asp)	0	0.004522	0.07813	2.13903	3	1649.77	0.0167974	31.2528		High	ELnESENSIFQAIYGLQR	47	1	1	Q8BH01	N3(Asn->Asp)	0	0	5.997e-07	5.04959	3	2112.03	0.800132	68.4578
High	FGHFTGFnSSTLK	54	1	1	Q9BXP2	N8(Asn->Asp)	0	0	2.963e-07	4.50785	3	1443.69	-0.433529	44.389		High	FVLQnASR	33	1	1	Q8BH02	N5(Asn->Asp)	0	3.981e-05	0.001781	3.1825	2	935.494	-0.188105	29.7521
High	PGPnGSSLPPR	2	1	1	Q9BXP2	N4(Asn->Asp)	0	0	4.327e-05	3.34437	2	1079.55	-1.72954	21.2606		High	nFTFIQLnGEFSR	16	1	1	Q8BJQ9	N1(Asn->Asp); N8(Asn->Asp)	0	0	8.139e-07	5.34105	2	1574.75	-0.251949	61.4074
High	LTPRPGPnGSSLPPR	7	1	1	Q9BXP2	N8(Asn->Asp)	0	0.0002439	0.01148	2.3359	3	1546.83	-1.01554	26.3281		High	GILEnTSK	14	1	1	Q8BJQ9	N5(Asn->Asp)	0	0.002211	0.03304	2.25946	2	862.452	0.389159	22.0511
High	InVTEK	4	3	1	Q9BXX0	N2(Asn->Asp)	0	0.004151	0.07077	1.96865	2	704.382	-0.394037	11.226		High	ALSPnSTISSAPK	52	1	1	Q8BJS4	N5(Asn->Asp)	0	0	7.754e-05	4.14617	2	1273.66	-0.269902	28.6182
High	VDDEmPQHAVLSGPNLFINNLnK	175	1	1	Q9BY67	M5(Oxidation); N22(Asn->Asp)	0	0	1.317e-08	7.446	3	2582.26	0.637053	58.8869		High	nSTTPLWR	2	1	1	Q8BJU2	N1(Asn->Asp)	0	0.005349	0.07036	2.29128	2	975.49	0.0945698	34.3372
High	VSLTnVSISDEGR	88	1	1	Q9BY67	N5(Asn->Asp)	0	0	2.204e-06	5.61743	2	1377.69	-0.0601198	40.1386		High	IYVLDGTQnDTAFVFPR	9	1	1	Q8BK62	N9(Asn->Asp)	0	0	5.807e-09	5.00421	2	1956.97	0.319624	61.2948
High	FQLLnFSSSELK	86	1	1	Q9BY67	N5(Asn->Asp)	0	0	6.76e-06	4.60893	2	1413.73	-0.054857	62.4225		High	DnVTGEEVR	57	1	1	Q8BKG3	N2(Asn->Asp)	0	0	0.001452	3.58379	2	1019.46	-0.309593	15.6584
High	FLTQnLSLPnSTAQALLAAR	35	1	1	Q9BZC7	N5(Asn->Asp); N10(Asn->Asp)	0	0	9.871e-06	4.77576	3	2131.14	1.45365	67.3905		High	RQDVnITVATVPTWLR	12	1	1	Q8BKG3	N5(Asn->Asp)	0	0	0.00152	3.05238	3	1870.02	0.20403	58.6242
High	LHPEALnLSLDELPPALR	9	1	1	Q9BZC7	N7(Asn->Asp)	0	0	0.0002375	3.88367	3	1999.09	-0.181012	66.0252		High	nISSQEGSTDVVAR	12	1	1	Q8BKU8	N1(Asn->Asp)	0	0	2.257e-05	4.40306	2	1463.69	-2.41452	24.8951
High	LLPAFnTTSGLPYPR	2	1	1	Q9BZQ6	N6(Asn->Asp)	0	0.0002439	0.01093	2.72336	2	1647.88	0.694494	56.1798		High	GNYDFVEAmIVNnHTSLDVER	10	1	1	Q8BLF1	M9(Oxidation); N13(Asn->Asp)	0	0	0.0008203	3.20961	3	2440.11	0.618527	53.9384
High	VWDTAVGLnHTAEPSLQTLER	18	1	1	Q9C0H2	N9(Asn->Asp)	0	0	3.343e-08	4.42311	3	2338.16	-2.82509	53.4654		High	AFSTLLVnVSGK	60	1	1	Q8BLV3	N8(Asn->Asp)	0	0	1.281e-05	5.02957	2	1236.68	0.321982	53.0346
High	LPTTVLnATAK	1	1	1	Q9GZM5	N7(Asn->Asp)	0	5.07e-05	0.00108	2.33919	2	1129.65	-0.0703467	37.7934		High	nSTIQAAnLAGLK	14	1	1	Q8BM72	N1(Asn->Asp); N8(Asn->Asp)	0	0	0.0002701	3.61951	2	1302.69	0.0597036	42.7209
High	LATIAnFSALGLEPGR	43	2	1	Q9H015	N6(Asn->Asp)	0	0	0.0001271	5.06611	2	1630.88	-0.25943	62.2436		High	LQYIAAnQTVPQLIGK	33	1	1	Q8BPX9	N7(Asn->Asp)	0	0	8.305e-08	5.34211	2	1757.98	-0.0782226	51.9723
High	VPDAAnLSSAWR	28	2	1	Q9H015	N6(Asn->Asp)	0	0	2.579e-05	4.5981	2	1287.64	1.99301	45.5145		High	AnLTSmLIQR	22	1	1	Q8BRK9	N2(Asn->Asp); M6(Oxidation)	0	0	0.0009185	3.56332	2	1163.61	0.0980465	38.1662
High	VFPYISAmVNnGSLSYDHER	4	1	1	Q9H0V9	M8(Oxidation); N11(Asn->Asp)	0	0.0009453	0.02419	1.30355	3	2316.06	-1.18048	51.2491		High	InVTEVYDK	33	1	1	Q8BTJ4	N2(Asn->Asp)	0	0.0001094	0.006141	3.71846	2	1081.54	0.0832741	33.8465
High	YKPDTLAVAVEnGTGTDR	17	1	1	Q9H0X4	N12(Asn->Asp)	0	0	6.806e-08	5.0169	3	1907.93	-0.476098	41.4767		High	YKGnSSDSSAPR	2	1	1	Q8BTJ4	N4(Asn->Asp)	0	0.004556	0.05946	2.99201	3	1269.57	-1.37487	0.681937
High	NTnSSnnFSR	21	1	1	Q9H0X4	N3(Asn->Asp); N6(Asn->Asp); N7(Asn->Asp)	0	0	0.0003956	2.87655	2	1143.46	0.927815	7.80879		High	VKDLmVInR	3	1	1	Q8BXA5	M5(Oxidation); N8(Asn->Asp)	0	0.001664	0.02553	2.77679	3	1104.61	-0.0582726	28.104
High	NTnSSnNFSR	71	1	1	Q9H0X4	N3(Asn->Asp); N6(Asn->Asp)	0	5.07e-05	0.001416	2.75667	2	1142.47	-0.133549	10.8314		High	EnATnVTFTGDK	48	1	1	Q8BXN9	N2(Asn->Asp); N5(Asn->Asp)	0	0	9.723e-06	4.4012	2	1298.57	-0.633897	28.0206
High	FnSSSSSLEEK	1	1	1	Q9H173	N2(Asn->Asp)	0	0.006989	0.1122	2.28012	2	1215.54	-0.161398	21.1195		High	QEAKEnATnVTFTGDK	76	1	1	Q8BXN9	N6(Asn->Asp); N9(Asn->Asp)	0	0	0.0003163	4.09521	3	1754.81	-0.160089	26.8198
High	ILGDKVnNTAVIEK	49	1	1	Q9H330	N7(Asn->Asp)	0	0	0.0001167	2.2926	3	1514.84	0.587943	33.1214		High	LFQncSELYK	20	1	1	Q8BXN9	N4(Asn->Asp); C5(Carbamidomethyl)	0	0	0.001309	2.95492	2	1302.6	-0.139887	38.6164
High	VnNTAVIEK	48	1	1	Q9H330	N2(Asn->Asp)	0	5.07e-05	0.001538	3.31947	2	988.531	-0.31365	18.5257		High	LVAIAVIDEKnTSLEHTR	1	1	1	Q8BXZ1	N11(Asn->Asp)	0	0.0003746	0.01244	3.20504	3	2010.09	0.949642	46.4507
High	ADDKFVnVTIVTILAETTSDNEK	75	1	1	Q9H3R2	N7(Asn->Asp)	0	0	1.265e-07	5.80797	3	2524.27	0.696201	77.0946		High	KnITDLVEGAKK	24	1	1	Q8BY89	N2(Asn->Asp)	0	0	0.0006386	4.53987	3	1316.74	0.271864	33.6547
High	FVnVTIVTILAETTSDNEK	31	1	1	Q9H3R2	N3(Asn->Asp)	0	0	2.883e-08	4.82294	3	2095.08	-0.144108	75.8027		High	KnITDLVEGAK	91	1	1	Q8BY89	N2(Asn->Asp)	0	0	0.001581	4.50423	2	1188.65	0.337557	38.0197
High	DSKLnNTNIR	9	1	1	Q9H4F8	N5(Asn->Asp)	0	0.0002439	0.0112	2.79484	3	1175.6	-0.235064	19.1674		High	GVLmVGnETTYEDGHGAR	70	1	1	Q8BY89	M4(Oxidation); N7(Asn->Asp)	0	0	8.267e-07	3.14542	3	1922.85	-2.39038	33.905
High	LnNTNIR	4	1	1	Q9H4F8	N2(Asn->Asp)	0	0.001589	0.03749	2.21449	2	845.448	0.18117	15.145		High	nITDLVEGAK	19	1	1	Q8BY89	N1(Asn->Asp)	0	0.0003133	0.01079	3.03115	2	1060.55	-0.773343	42.0272
High	DFnETQLAR	40	1	1	Q9H6X2	N3(Asn->Asp)	0	0.0001749	0.005976	3.54682	2	1094.51	-0.156511	30.6205		High	FLSYnVTR	50	1	1	Q8BYB9	N5(Asn->Asp)	0	7.584e-05	0.004532	2.74022	2	1000.51	0.453973	36.219
High	InYTDPFSnQTVK	40	1	1	Q9H813	N2(Asn->Asp); N9(Asn->Asp)	0	0	3.777e-06	4.68337	2	1528.71	-1.3725	45.2055		High	HLnASNPSEPATIIFTAAR	8	1	1	Q8BYU6	N3(Asn->Asp)	0	0	0.000137	3.09684	3	2011.03	1.92744	52.2671
High	DLFnLSAPLAR	10	1	1	Q9H9S5	N4(Asn->Asp)	0	5.07e-05	0.001216	2.55772	2	1217.65	0.189101	59.6412		High	YKPDTLAVVIEnGTSIDR	4	1	1	Q8C0Z1	N12(Asn->Asp)	0	0	1.356e-05	4.68505	3	1992.03	-1.26665	57.4673
High	AQGLVLEASnGSVLInGQR	46	1	1	Q9HC84	N10(Asn->Asp); N16(Asn->Asp)	0	0	1.576e-08	7.52671	2	1928.02	4.06617	50.6812		High	NTnSSnNLTR	104	1	1	Q8C0Z1	N3(Asn->Asp); N6(Asn->Asp)	0	0	0.0001894	3.3239	2	1122.5	-0.0717201	8.00887
High	AQGLVLEASnGSVLINGQR	23	1	1	Q9HC84	N10(Asn->Asp)	0	0	9.64e-09	6.80415	2	1927.02	-0.235555	50.594		High	NTnSSnnLTR	36	1	1	Q8C0Z1	N3(Asn->Asp); N6(Asn->Asp); N7(Asn->Asp)	0	0	0.0001521	3.06168	2	1123.49	-0.0780756	1.88144
High	AFGQFFSPGEVIYnK	63	1	1	Q9HC84	N14(Asn->Asp)	0	0	9.975e-08	5.67661	2	1704.83	0.264429	60.8768		High	EETLLYDnATSSVADR	50	1	1	Q8C129	N8(Asn->Asp)	0	0	1.349e-09	5.97104	2	1784.82	-0.147016	42.5402
High	ATnSTATPSSTLGTTR	49	1	1	Q9HC84	N3(Asn->Asp)	0	0	1.537e-06	4.80973	2	1566.76	-0.909156	22.4571		High	nLSQDVnGTLVSVYAVPEK	1	1	1	Q8C129	N1(Asn->Asp); N7(Asn->Asp)	0	0	1.37e-05	3.96023	3	2035.03	1.30546	58.3346
High	AFGQFFSPGEVIYnKTDR	34	1	1	Q9HC84	N14(Asn->Asp)	0	0	3.606e-05	3.50317	3	2077	-1.74326	58.0987		High	DIILHSTGHnISR	18	1	1	Q8C129	N10(Asn->Asp)	0	0	1.523e-05	3.31304	3	1463.76	-0.793149	29.6987
High	nTTnTSVTAER	49	1	1	Q9HD43	N1(Asn->Asp); N4(Asn->Asp)	0	0	3.65e-05	4.49551	2	1195.54	-0.608051	15.6458		High	YELSLHPnLTSmTFR	1	1	1	Q8C129	N8(Asn->Asp); M12(Oxidation)	0	0.002156	0.03237	1.85803	3	1825.88	-0.284892	51.4751
High	GYNSTLTAATAPnEVTDLQnETQTK	1	1	1	Q9HD43	N13(Asn->Asp); N20(Asn->Asp)	0	0	4.626e-06	4.31716	3	2669.24	0.249102	46.9448		High	VSNGnFTAK	2	1	1	Q8C3K6	N5(Asn->Asp)	0	3.981e-05	0.003004	3.34014	2	938.458	-0.0170805	15.7447
High	nTTNTSVTAER	35	1	1	Q9HD43	N1(Asn->Asp)	0	0	7.762e-05	4.19924	2	1194.56	-0.0915724	14.037		High	VSnGnFTAK	25	1	1	Q8C3K6	N3(Asn->Asp); N5(Asn->Asp)	0	0.0002462	0.009511	2.73159	2	939.442	-0.284617	15.4715
High	QDWTnSTIALR	14	1	1	Q9HD43	N5(Asn->Asp)	0	5.07e-05	0.001243	3.54877	2	1305.64	-0.318131	43.043		High	FINYnQTVSR	70	1	1	Q8C7X2	N5(Asn->Asp)	0	0	0.0008808	3.89053	2	1242.61	-0.0834103	31.6858
High	nATTAPNPVR	18	1	1	Q9HD43	N1(Asn->Asp)	0	5.07e-05	0.0007812	3.30357	2	1041.53	-0.118228	17.4768		High	GnTTTLISEnGHAADTLTATNFR	30	1	1	Q8CG19	N2(Asn->Asp); N10(Asn->Asp)	0	0	6.933e-10	6.62057	3	2407.14	1.96026	47.1771
High	IVDVnLTSEGK	250	1	1	Q9HD45	N5(Asn->Asp)	0	0	0.0005077	4.77295	2	1175.62	-0.261477	33.9408		High	DLFnLSVPLAR	16	1	1	Q8CG64	N4(Asn->Asp)	0	0	0.001363	3.25595	2	1245.69	1.02666	64.2738
High	nmSFVNDLTVTQDGR	58	1	1	Q9HDC9	N1(Asn->Asp); M2(Oxidation)	0	0	6.513e-07	5.7111	2	1713.77	-0.126328	45.6076		High	APInGTPLAK	29	1	1	Q8CGQ8	N4(Asn->Asp)	0	0	0.0008376	3.29483	2	982.554	-2.6263	27.9556
High	AGPnGTLFVADAYK	73	1	1	Q9HDC9	N4(Asn->Asp)	0	0	6.278e-07	5.15521	2	1424.71	-0.39417	45.6908		High	FnDTEVLQR	11	1	1	Q8CIF4	N2(Asn->Asp)	0	0	0.0006832	3.53945	2	1122.54	0.8903	33.3198
High	AGPnGTLFVADAYKG	2	1	1	Q9HDC9	N4(Asn->Asp)	0	0.0001336	0.004887	2.32834	2	1481.73	0.454538	45.8825		High	mLYnVSK	18	1	1	Q8CJ26	M1(Oxidation); N4(Asn->Asp)	0	0.0003746	0.01226	2.73948	2	871.423	0.150331	21.4126
High	nmSFVNDLTVTQDGRK	6	1	1	Q9HDC9	N1(Asn->Asp); M2(Oxidation)	0	0.0001749	0.005669	2.46426	3	1841.87	0.339465	42.6056		High	IPISQGKnESmQAK	4	1	1	Q8CJ91	N8(Asn->Asp); M11(Oxidation)	0	0.001947	0.03034	2.27653	3	1547.77	0.00604245	17.2079
High	nLTNVLGTQSR	10	1	1	Q9NPC4	N1(Asn->Asp)	0	0	0.0001202	4.12843	2	1203.63	0.323196	37.7215		High	YTSDPnVTSVGPSK	2	1	1	Q8CJH3	N6(Asn->Asp)	0	0	8.063e-05	3.20102	2	1452.68	-0.908484	25.334
High	GLPGGnASLPR	36	1	1	Q9NPC4	N6(Asn->Asp)	0	0	0.0002943	3.54593	2	1039.55	-0.82113	31.8703		High	AGGGSSnSSVDAVVTR	2	1	1	Q8K064	N7(Asn->Asp)	0	0	1.088e-06	4.52577	2	1464.69	0.73996	25.4618
High	PGGnASLPR	5	1	1	Q9NPC4	N4(Asn->Asp)	0	5.07e-05	0.001458	2.93678	2	869.448	-0.0574337	32.6828		High	GnSTLAVPK	19	1	1	Q8K0B2	N2(Asn->Asp)	0	0.0001094	0.005808	2.63507	2	887.483	-0.0612622	24.2106
High	LDFLmFnYSVPSYLK	2	1	1	Q9NPF2	M5(Oxidation); N7(Asn->Asp)	0	0	7.1e-05	3.94893	2	1853.9	-0.427758	72.1918		High	GTAGNALmDGASQLVGEnR	124	1	1	Q8K0E8	M8(Oxidation); N18(Asn->Asp)	0	0	3.55e-09	6.118	2	1877.86	-1.17007	42.181
High	KnATQEALR	1	1	1	Q9NPF2	N2(Asn->Asp)	0	0.009058	0.1351	1.84836	2	1031.55	0.448077	9.11276		High	GTAGnALmDGASQLVGEnR	44	1	1	Q8K0E8	N5(Asn->Asp); M8(Oxidation); N18(Asn->Asp)	0	0	1.485e-09	5.82334	2	1878.85	1.29559	39.2903
High	ENSGHIYNKnISQK	1	1	1	Q9NQ34	N10(Asn->Asp)	0	0.004128	0.06902	2.19104	3	1632.8	0.507574	17.301		High	YKGTAGNALmDGASQLVGEnR	36	1	1	Q8K0E8	M10(Oxidation); N20(Asn->Asp)	0	0	1.4e-07	5.06192	3	2169.03	1.50143	41.9452
High	IYVLDGTQnDTAFVFPR	9	1	1	Q9NRN5	N9(Asn->Asp)	0	0	4.265e-09	5.00421	2	1956.97	0.319624	61.2948		High	ALmDGASQLVGEnR	32	1	1	Q8K0E8	M3(Oxidation); N13(Asn->Asp)	0	0	2.1e-05	4.37902	2	1477.69	-0.732834	33.0269
High	APDTAnLTTAALFR	26	1	1	Q9NS84	N6(Asn->Asp)	0	0	4.832e-07	5.33673	2	1462.75	-0.749426	52.8908		High	GASQLVGEnR	16	1	1	Q8K0E8	N9(Asn->Asp)	0	0	0.0003479	3.47559	2	1031.51	-0.0223183	19.6337
High	LFLPnLTLFLDSR	13	1	1	Q9NSC7	N5(Asn->Asp)	0	0	1.12e-05	3.30379	2	1549.86	0.35965	82.8052		High	DGASQLVGEnR	28	1	1	Q8K0E8	N10(Asn->Asp)	0	0.0001446	0.007433	3.6041	2	1146.54	-0.634872	23.3966
High	TSKPmVYLVnLSEKDYIR	1	1	1	Q9NTK5	M5(Oxidation); N10(Asn->Asp)	0	0.003305	0.05891	2.68074	3	2173.13	1.9069	64.0775		High	LEnSTAPIR	34	1	1	Q8K1B9	N3(Asn->Asp)	0	0	0.0007509	3.72055	2	1001.53	0.0453467	21.58
High	LNnITIIGPLDmK	54	1	1	Q9NUM4	N3(Asn->Asp); M12(Oxidation)	0	0	3.33e-05	5.28762	2	1458.79	1.05818	52.4289		High	VTnLSDPVVLTFQHQPQPK	3	1	1	Q8K209	N3(Asn->Asp)	0	3.981e-05	0.002681	2.727	3	2149.13	0.228161	50.8514
High	NQnGTFKDWAnANVSR	11	1	1	Q9NUN5	N3(Asn->Asp); N11(Asn->Asp)	0	0	0.0001683	3.73761	3	1823.83	-3.01717	38.9865		High	VQDALQnQTDSLLALAGLVQR	18	1	1	Q8K299	N7(Asn->Asp)	0	0	0.0002414	4.44933	3	2254.2	-1.04077	77.1296
High	HKGnSTLSVPK	36	1	1	Q9NUN5	N4(Asn->Asp)	0	5.07e-05	0.001824	3.54081	3	1168.63	-0.411893	18.5617		High	LnVTEK	2	3	1	Q8K482	N2(Asn->Asp)	0	0.00624	0.08254	1.96865	2	704.382	-0.394037	11.226
High	KGnSTLSVPK	7	1	1	Q9NUN5	N3(Asn->Asp)	0	5.07e-05	0.001486	3.08064	2	1031.57	-1.09369	22.1397		High	VQSLQTLAAnNSALAK	140	1	1	Q8K4Q8	N10(Asn->Asp)	0	0	1.87e-07	6.21199	3	1629.88	-1.34007	43.2552
High	DWANAnVSR	53	1	1	Q9NUN5	N6(Asn->Asp)	0	9.136e-05	0.003278	3.62425	2	1033.47	-0.494857	25.748		High	ETLQNnSFLITTVnK	85	1	1	Q8K4Q8	N6(Asn->Asp); N14(Asn->Asp)	0	0	1.185e-07	5.37954	2	1723.87	-0.216943	51.2364
High	GnSTLSVPK	52	1	1	Q9NUN5	N2(Asn->Asp)	0	9.136e-05	0.002292	3.21347	2	903.478	-0.573969	24.4149		High	ETLQnnSFLITTVnK	7	1	1	Q8K4Q8	N5(Asn->Asp); N6(Asn->Asp); N14(Asn->Asp)	0	0	1.519e-07	4.52657	2	1724.86	-0.0794574	49.6619
High	nVTHLYSTILGHQIGLSGR	12	1	1	Q9NWD8	N1(Asn->Asp)	0	0	4.813e-07	5.29304	3	2067.1	-0.584532	60.3947		High	HTDDLTSLnNTLVNIR	66	1	1	Q8K4Q8	N9(Asn->Asp)	0	0	8.211e-06	4.22776	3	1826.92	0.302462	53.8336
High	HLTnDTTTPESTmTSGQAR	10	1	1	Q9NWD8	N4(Asn->Asp); M13(Oxidation)	0	0	4.817e-05	3.64643	3	2064.92	0.670757	19.2109		High	DLQDLHKDTEnR	70	1	1	Q8K4Q8	N11(Asn->Asp)	0	0	4.108e-05	3.93812	3	1484.7	-0.412327	23.1786
High	QVALQTFGnQTTIIPAGGAGYK	79	1	1	Q9NX62	N9(Asn->Asp)	0	0	1.289e-10	5.85082	3	2236.16	0.138943	52.3879		High	nFTILQGPPGPR	7	1	1	Q8K4Q8	N1(Asn->Asp)	0	0	0.0001535	3.5115	2	1297.69	-0.179115	47.5499
High	FVLQnASR	33	1	1	Q9NXH8	N5(Asn->Asp)	0	9.136e-05	0.002948	3.1945	2	935.493	-1.36249	29.3264		High	mDnVTDGmETSHQTYDNK	1	1	1	Q8K4Q8	M1(Oxidation); N3(Asn->Asp); M8(Oxidation)	0	0.0003468	0.011	2.77948	3	2118.82	-1.1571	19.44
High	SPVQEnSSDLNK	17	1	1	Q9NY35	N6(Asn->Asp)	0	0.0002439	0.0116	3.29069	2	1318.61	-0.137436	19.8155		High	FVnSTGYLTEAEK	1	1	1	Q8R0F3	N3(Asn->Asp)	0	0	4.084e-05	3.73383	2	1459.69	-0.620564	39.0506
High	LTQGGPGnSSH	5	1	1	Q9NY64	N8(Asn->Asp)	0	5.07e-05	0.000914	2.61907	2	1055.47	-1.15652	7.67381		High	LGAInSTLSnESK	12	1	1	Q8R2E9	N5(Asn->Asp); N10(Asn->Asp)	0	0	1.479e-05	3.52344	2	1335.66	-0.736641	33.4415
High	ESWGQESNAGnQTVVR	23	1	1	Q9NY97	N11(Asn->Asp)	0	0	1.513e-07	4.60248	2	1762.8	-0.644469	30.6038		High	nTTHLLQR	4	1	1	Q8R2Q8	N1(Asn->Asp)	0	0.0009324	0.0172	2.77925	2	983.526	-0.490596	22.6404
High	QYNPILSmLTnQTGEAGR	1	1	1	Q9NY97	M8(Oxidation); N11(Asn->Asp)	0	0	0.0001494	3.8484	3	2009.96	-0.309311	54.1686		High	ASGnFSQVDWFLIHK	76	1	1	Q8R2Y2	N4(Asn->Asp)	0	0	0.0001564	3.03653	3	1749.86	-0.264778	60.9807
High	LTnQTGEAGR	7	1	1	Q9NY97	N3(Asn->Asp)	0	0.001042	0.02744	2.73171	2	1047.51	-0.173789	6.72438		High	DTPGVHnVTALSNLITWQK	1	1	1	Q8R3C0	N7(Asn->Asp)	0	0.006083	0.08079	2.22798	3	2095.08	0.09505	75.7497
High	GTEVnTTVIGENDPIDEVQGFLFGK	27	1	1	Q9NYU2	N5(Asn->Asp)	0	0	5.724e-10	6.0026	3	2680.3	-0.221357	78.4914		High	ILnETLYENAK	145	1	1	Q8R3G9	N3(Asn->Asp)	0	0	0.0001023	5.27405	2	1308.67	-0.993059	37.321
High	VFFNLVnLTELSLVR	2	1	1	Q9NZU0	N7(Asn->Asp)	0	0	0.0001201	3.85884	2	1765	4.64644	84.685		High	ILnETLYEnAK	133	1	1	Q8R3G9	N3(Asn->Asp); N9(Asn->Asp)	0	0	1.616e-05	5.19412	2	1309.65	-0.345361	39.1848
High	YSVLImAEKPVGDLSSPnETK	24	1	1	Q9P2B2	M6(Oxidation); N18(Asn->Asp)	0	0	8.915e-09	6.06713	3	2295.14	0.0217753	46.414		High	YHVLHInTTK	47	1	1	Q8R3H7	N7(Asn->Asp)	0	0	3.184e-05	4.29004	3	1226.65	-0.233815	28.5356
High	YIISLDQDSVVKLEnWTDASR	2	1	1	Q9P2B2	N15(Asn->Asp)	0	5.07e-05	0.001397	3.09642	3	2453.21	-2.38017	65.5119		High	YGnNSAR	5	1	1	Q8R3L5	N3(Asn->Asp)	0	0.004423	0.05769	2.14251	2	782.343	-0.100128	4.92179
High	LEnWTDASR	2	1	1	Q9P2B2	N3(Asn->Asp)	0	0.006989	0.1122	3.56939	2	1092.5	-0.469122	28.7385		High	YHAnTSAQQLFQK	47	1	1	Q8R420	N4(Asn->Asp)	0	0	4.526e-05	5.21451	3	1536.74	0.0843001	34.1897
High	VIQTSAAnFSLNNSK	54	1	1	Q9P2C4	N8(Asn->Asp)	0	0	4.748e-07	6.30003	2	1594.81	-0.389481	38.4526		High	GISDnYTLAIISYALSTVGSPK	1	1	1	Q8R422	N5(Asn->Asp)	0	0.001977	0.03081	3.25708	2	2271.17	-1.59596	88.46
High	VIQTSAAnFSLnNSK	42	1	1	Q9P2C4	N8(Asn->Asp); N12(Asn->Asp)	0	0	7.856e-07	6.13335	2	1595.79	1.67161	40.1368		High	QnQSLVYGK	26	1	1	Q8R4G6	N2(Asn->Asp)	0	3.981e-05	0.002406	2.48499	2	1037.53	-0.407571	21.593
High	IPDHDPAPnVTVLLR	34	1	1	Q9P2E9	N9(Asn->Asp)	0	0	3.424e-07	4.46109	3	1657.89	-0.205211	50.7389		High	RQnQSLVYGK	16	1	1	Q8R4G6	N3(Asn->Asp)	0	0.0002128	0.008068	3.26824	2	1193.63	-0.597161	19.7846
High	GQTALGFLYASGLGVnSSQAK	3	1	1	Q9UBV2	N16(Asn->Asp)	0	0	8.658e-10	5.38866	3	2070.05	0.102861	62.7588		High	AYTIFVPTnHSLETQGnNSVLGIDTVR	61	1	1	Q8R4Y4	N9(Asn->Asp); N17(Asn->Asp)	0	0	4.445e-07	5.50866	3	2948.46	-0.391639	60.7456
High	mYSEGSDIVPQSnETALHYFK	38	1	1	Q9UBV2	M1(Oxidation); N13(Asn->Asp)	0	0	4.492e-08	4.72698	3	2433.09	-0.240749	50.4519		High	VDDEmPQHAVLSGPNLFINNLnK	175	1	1	Q8R5M8	M5(Oxidation); N22(Asn->Asp)	0	0	4.036e-09	7.446	3	2582.26	0.637053	58.8869
High	EASIVGEnETYPR	51	1	1	Q9UBV2	N8(Asn->Asp)	0	0	3.416e-05	4.09308	2	1465.68	-0.0817227	32.0497		High	VSLTnVSISDEGR	88	1	1	Q8R5M8	N5(Asn->Asp)	0	0	1.664e-06	5.61743	2	1377.69	-0.0601198	40.1386
High	EnTAnPSR	1	1	1	Q9UBW7	N2(Asn->Asp); N5(Asn->Asp)	0	0.007979	0.1247	2.14761	2	890.385	0.141663	14.0505		High	FQLLnFSSSELK	87	1	1	Q8R5M8	N5(Asn->Asp)	0	0	3.691e-06	4.60893	2	1413.73	-0.054857	62.4225
High	AQPGTmSnGTETR	5	1	1	Q9UGT4	M6(Oxidation); N8(Asn->Asp)	0	0.0001749	0.006105	2.07686	2	1366.59	-0.195238	10.779		High	DVTVIEGEVATIScQVnK	1	1	1	Q8R5M8	C14(Carbamidomethyl); N17(Asn->Asp)	0	0.008516	0.1163	2.08863	3	1962.97	1.5057	59.9447
High	ALSPnSTISSAPK	52	1	1	Q9UH99	N5(Asn->Asp)	0	0	0.0001729	4.14617	2	1273.66	-0.269902	28.6182		High	DYYPInESLASLPLR	62	1	1	Q8VBZ3	N6(Asn->Asp)	0	0	2.706e-08	5.25956	2	1751.89	0.186242	63.2766
High	LLHALGGDDFLGmLnR	74	1	1	Q9UHG3	M13(Oxidation); N15(Asn->Asp)	0	0	1.594e-07	4.91215	3	1758.88	-0.554497	58.1499		High	ISHYnDTYPLSPPQR	2	1	1	Q8VCF1	N5(Asn->Asp)	0	0.0009324	0.01722	3.21472	3	1788.86	0.250256	35.6935
High	GELnTSIFSSRPIDK	52	1	1	Q9UHG3	N4(Asn->Asp)	0	0	0.0004806	2.89676	3	1664.85	0.236131	46.5911		High	EAnLTEDQILFFPK	9	1	1	Q8VCG4	N3(Asn->Asp)	0	0	9.128e-07	4.40021	2	1665.84	-0.0141481	61.3999
High	GELnTSIFSSR	53	1	1	Q9UHG3	N4(Asn->Asp)	0	0.0001336	0.00509	2.80469	2	1211.59	-0.847072	43.2209		High	DQGnVTDmASmK	15	1	1	Q8VCI0	N4(Asn->Asp); M8(Oxidation); M11(Oxidation)	0	0	2.517e-05	3.93738	2	1329.53	-0.149441	11.5486
High	mSnITFLNFD	6	1	1	Q9UHG3	M1(Oxidation); N3(Asn->Asp)	0	0.0002439	0.0116	2.68141	2	1218.54	0.654687	60.7504		High	VIYnLTEK	1	1	1	Q8VCM8	N4(Asn->Asp)	0	0.001741	0.02754	1.48327	2	980.531	1.03422	32.5131
High	GDPSVISVnGTDFTFR	15	1	1	Q9UHN6	N9(Asn->Asp)	0	0	3.085e-05	4.80168	2	1712.82	2.41284	55.8103		High	PGAASnLSFQAPFR	42	1	1	Q8VCP9	N6(Asn->Asp)	0	0	2.022e-07	5.65871	2	1463.73	-1.24856	49.9883
High	QLnISHLLVPLGLAK	19	1	1	Q9UHN6	N3(Asn->Asp)	0	5.07e-05	0.001124	2.84781	3	1616.97	-0.713128	71.5057		High	LEPEHLQLQnISQEQLAQVATLATK	10	1	1	Q8VCS0	N10(Asn->Asp)	0	0	1.213e-08	5.58535	3	2803.48	-0.540547	64.7332
High	NnISLVK	2	1	1	Q9UHN6	N2(Asn->Asp)	0	0.005446	0.09043	2.14994	2	788.451	-0.537811	27.3489		High	DQGSAYSnR	4	1	1	Q8VE98	N8(Asn->Asp)	0	3.981e-05	0.002585	2.83576	2	998.416	-1.65187	0.585507
High	EINnmTVPSK	49	1	1	Q9UHW9	N4(Asn->Asp); M5(Oxidation)	0	0.0002439	0.006936	2.09023	2	1149.55	-0.505205	18.8333		High	DGQGVPLTGnVTTSQmANER	2	1	1	Q8VE98	N10(Asn->Asp); M16(Oxidation)	0	0.0003746	0.01166	2.28952	3	2091.95	-4.00981	32.5908
High	EETLLYDSnTSSmADR	37	1	1	Q9UIQ6	N9(Asn->Asp); M13(Oxidation)	0	0	2.398e-08	5.39181	2	1848.78	0.325165	34.2616		High	VFVYTPTTnYTLR	24	1	1	Q8VEB4	N9(Asn->Asp)	0	0	2.54e-05	3.22389	2	1575.81	-0.0138657	48.512
High	nLSQDVnGTLVSIYAVPEK	6	1	1	Q9UIQ6	N1(Asn->Asp); N7(Asn->Asp)	0	0	2.138e-06	4.02897	3	2049.04	1.55242	62.587		High	mQVLATPGLnGTDSR	1	1	1	Q8VHH7	M1(Oxidation); N10(Asn->Asp)	0	0	0.0005652	4.03257	2	1576.76	-0.409223	34.6772
High	LFDDWmASnGTQSLPTDVmTTVFK	4	1	1	Q9UIQ6	M6(Oxidation); N9(Asn->Asp); M19(Oxidation)	0	0	2.121e-07	3.72348	3	2737.23	-1.23352	62.2345		High	PGLnGTDSR	1	1	1	Q8VHH7	N4(Asn->Asp)	0	0.007914	0.1097	1.97243	2	917.432	-0.917978	3.58087
High	nIILHSTGHnISR	17	1	1	Q9UIQ6	N1(Asn->Asp); N10(Asn->Asp)	0	0	1.617e-05	3.31304	3	1463.76	-0.790417	29.6987		High	LFTPVSSVPnITWSELSALELLK	2	1	1	Q8VHL0	N10(Asn->Asp)	0	0	0.001227	2.71105	3	2545.38	0.264855	86.8961
High	KnQSIGLIQPFATnGK	5	1	1	Q9UIQ6	N2(Asn->Asp); N14(Asn->Asp)	0	9.136e-05	0.002248	2.72587	3	1717.91	-0.0249594	47.6779		High	YVHDGSETQTDAFVLLAnASEmDR	48	1	1	Q8VHY0	N18(Asn->Asp); M22(Oxidation)	0	0	3.445e-06	5.38073	3	2686.19	-0.822276	59.2073
High	mNDASSQEYQnFSTLFK	6	1	1	Q9UKN1	M1(Oxidation); N11(Asn->Asp)	0	0	1.162e-08	5.65919	2	2026.86	-3.37842	57.7932		High	LDPTVLDASELAnR	60	1	1	Q8VHY0	N13(Asn->Asp)	0	0	0.0003721	4.6558	2	1514.77	-0.843089	47.49
High	LnATLGmTVK	40	1	1	Q9UKN1	N2(Asn->Asp); M7(Oxidation)	0	5.07e-05	0.001763	3.35835	2	1064.56	-0.880581	29.6053		High	PTVLDASELAnR	4	1	1	Q8VHY0	N11(Asn->Asp)	0	0	0.000114	3.90444	2	1286.66	-0.852541	40.2178
High	FSGVnDTDFR	1	1	1	Q9UKY4	N5(Asn->Asp)	0	0.00152	0.03638	2.08283	2	1158.51	1.28677	34.94		High	WTDNTEYnNTIPIR	21	1	1	Q91V08	N8(Asn->Asp)	0	0	2.27e-06	3.61241	2	1737.81	-0.631259	42.6651
High	VVLSENVQnDTR	1	1	1	Q9UN75	N9(Asn->Asp)	0	0	0.0003474	2.68614	2	1374.69	-0.211507	29.4514		High	WTDNTEYnNTIPIRGEER	1	1	1	Q91V08	N8(Asn->Asp)	0	0.007838	0.109	2.71589	3	2209.02	0.562961	39.7213
High	GISYYIGAQSnFTK	13	1	1	Q9UN76	N11(Asn->Asp)	0	0	2.449e-07	5.17279	2	1549.75	0.712906	46.4141		High	ILFAPDTnFTR	4	1	1	Q91V24	N8(Asn->Asp)	0	0	0.001412	2.63804	2	1295.66	0.0356854	51.0011
High	QLNAYnR	6	1	1	Q9UNN8	N6(Asn->Asp)	0	0.0005108	0.01724	1.93275	2	879.432	-0.20245	15.521		High	VmIEPSGPIHmPERnGTIS	13	1	1	Q91V88	M2(Oxidation); M11(Oxidation); N15(Asn->Asp)	0	0.0001094	0.005973	2.81266	3	2098	0.587874	35.7545
High	LFnTSVEVLPFDNPQSDKEALQEGR	5	1	1	Q9UQ53	N3(Asn->Asp)	0	5.07e-05	0.001509	3.1847	3	2834.39	1.27271	60.4981		High	INnTTVSnGISGLLDSINAR	12	1	1	Q91VA1	N3(Asn->Asp); N8(Asn->Asp)	0	0	3.403e-08	4.71097	2	2061.04	-0.590946	63.8589
High	LKPWnGSHR	10	1	1	Q9UQ53	N5(Asn->Asp)	0	9.136e-05	0.003338	1.95278	3	1095.57	-0.181897	19.6915		High	ADSLYSQVVGLSASQAnLSK	37	1	1	Q91VC4	N17(Asn->Asp)	0	0	8.147e-12	7.28961	3	2039.03	0.235376	55.4973
High	VVLAnASGSAnASD	5	1	1	Q9Y257	N5(Asn->Asp); N11(Asn->Asp)	0	0	2.137e-06	4.22319	2	1277.59	0.275362	24.953		High	HPSEGPELAFSEDVLSVFGAnR	28	1	1	Q91W10	N21(Asn->Asp)	0	0	1.024e-07	4.67654	3	2359.12	-1.08024	76.4022
High	HLnSTDDADR	2	1	1	Q9Y2G5	N3(Asn->Asp)	0	0.001106	0.02967	3.12913	2	1144.49	-0.700688	1.49791		High	GHPSEGPELAFSEDVLSVFGAnR	8	1	1	Q91W10	N22(Asn->Asp)	0	0	2.414e-07	3.67644	3	2416.14	0.744769	77.8059
High	mVLWnDSVVR	7	1	1	Q9Y487	M1(Oxidation); N5(Asn->Asp)	0	0	3.842e-05	3.59883	2	1235.61	-0.212141	45.2906		High	nGTAHGnSTHPmHSR	4	1	1	Q91X72	N1(Asn->Asp); N7(Asn->Asp); M12(Oxidation)	0	0.000605	0.01564	3.36274	3	1621.68	-1.37287	3.08305
High	EnGTDTVQEEEESPAEGSK	1	1	1	Q9Y4L1	N2(Asn->Asp)	0	0	4.798e-10	5.50888	2	2036.84	1.03996	22.8098		High	AVLVNnITTGEK	82	1	1	Q91XA2	N6(Asn->Asp)	0	0	0.0005286	4.19397	2	1259.68	-0.747936	35.7595
High	VFGSQnLTTVK	64	1	1	Q9Y4L1	N6(Asn->Asp)	0	0	0.0002421	4.3697	2	1194.64	-0.515172	36.6261		High	AVLVnnITTGEK	60	1	1	Q91XA2	N5(Asn->Asp); N6(Asn->Asp)	0	0	0.0007258	3.37232	2	1260.67	0.602546	37.4538
High	AEPPLnASASDQGEK	42	1	1	Q9Y4L1	N6(Asn->Asp)	0	0	1.143e-06	4.19666	2	1514.7	-0.187779	22.9734		High	VLVnnITTGEK	1	1	1	Q91XA2	N4(Asn->Asp); N5(Asn->Asp)	0	0.008617	0.1175	2.83258	2	1189.63	-0.481273	39.6736
High	LSALDNLLnHSSmFLK	17	1	1	Q9Y4L1	N9(Asn->Asp); M13(Oxidation)	0	0	0.0002157	3.37728	3	1819.93	0.265645	67.805		High	LYSDYLYFASSnK	1	1	1	Q91XQ5	N12(Asn->Asp)	0	0	8.625e-06	3.62414	2	1571.72	-1.05505	51.9038
High	KKEnGmPmDIVnTSGR	4	1	1	Q9Y639	N4(Asn->Asp); M6(Oxidation); M8(Oxidation); N12(Asn->Asp)	0	0	1.991e-06	3.82516	3	1810.83	-0.536231	22.3396		High	ELGGAIDSGAAYVLEQASSHIGnSTQAAVR	36	1	1	Q91YH5	N23(Asn->Asp)	0	0	2.987e-11	5.32203	3	2973.46	0.438764	68.3743
High	EnGmPmDIVnTSGR	9	1	1	Q9Y639	N2(Asn->Asp); M4(Oxidation); M6(Oxidation); N10(Asn->Asp)	0	0	1.641e-05	3.62494	2	1554.64	1.89578	25.8291		High	EGEAALHYFEELPSAnGSVPIVWQATPR	2	1	1	Q91YV9	N16(Asn->Asp)	0	0	0.0001354	3.98601	3	3069.5	1.87506	67.6374
High	ENGmPmDIVnTSGR	14	1	1	Q9Y639	M4(Oxidation); M6(Oxidation); N10(Asn->Asp)	0	0	0.0005311	3.60754	2	1553.66	0.644513	25.5448		High	DAYEnLTAK	12	1	1	Q91Z92	N5(Asn->Asp)	0	7.584e-05	0.003576	2.43464	2	1025.48	-0.528883	27.8537
High	KnASNmEYR	3	1	1	Q9Y639	N2(Asn->Asp); M6(Oxidation)	0	0.0004784	0.01415	2.52996	2	1129.49	-0.200219	5.99857		High	LYWTDGDNISmAnmDGSnHTLLFSGQK	8	1	1	Q91ZX7	M11(Oxidation); N13(Asn->Asp); M14(Oxidation); N18(Asn->Asp)	0	0	5.642e-09	5.05934	3	3049.31	-2.30098	54.8226
High	AnATIEVK	62	1	1	Q9Y639	N2(Asn->Asp)	0	0.0004784	0.0141	2.51419	2	846.457	-0.136684	19.2983		High	LnGTDPIVAADSK	44	1	1	Q91ZX7	N2(Asn->Asp)	0	0	2.28e-06	4.83787	2	1301.66	-1.15188	30.3791
High	nASNmEYR	6	1	1	Q9Y639	N1(Asn->Asp); M5(Oxidation)	0	0.001106	0.02964	2.3444	2	1001.4	-0.348433	0.54225		High	mHLnGSNVQVLHR	73	1	1	Q91ZX7	M1(Oxidation); N4(Asn->Asp)	0	0	3.389e-07	4.82507	3	1521.76	-0.905006	27.6202
High	VINTncSAVR	10	1	1	Q9Y644	N5(Asn->Asp); C6(Carbamidomethyl)	0	5.07e-05	0.0005795	3.00974	2	1134.56	-0.693854	20.3203		High	FnSTEYQVVTR	58	1	1	Q91ZX7	N2(Asn->Asp)	0	0	6.443e-05	4.51835	2	1344.64	0.314519	33.9337
High	VAnLTEPVVLTFQHQLQPK	10	1	1	Q9Y653	N3(Asn->Asp)	0	5.07e-05	0.001492	2.4903	3	2163.18	-0.270572	60.8751		High	IETILLnGTDR	39	1	1	Q91ZX7	N7(Asn->Asp)	0	0	0.0002932	4.41459	2	1245.67	-1.52025	43.1846
High	DnITAHNISWR	4	1	1	Q9Y6M7	N2(Asn->Asp)	0	0.0002439	0.007967	2.36431	3	1327.64	-1.33819	36.2071		High	WTGHnVTVVQR	20	1	1	Q91ZX7	N5(Asn->Asp)	0	0	1.608e-05	4.40987	3	1297.66	-0.0302551	27.8188
High	LLISSLSESPASVSILSQADnTSK	77	1	1	Q9Y6R7	N21(Asn->Asp)	0	0	3.588e-12	7.14888	3	2448.27	-0.355841	61.189		High	KLNLDGSnYTLLK	16	1	1	Q91ZX7	N8(Asn->Asp)	0	0	1.508e-06	4.05476	3	1479.81	-0.0786125	46.5588
High	VITVQVAnFTLR	51	1	1	Q9Y6R7	N8(Asn->Asp)	0	0	6.461e-05	5.34808	2	1361.78	0.946993	57.7582		High	LNLDGSnYTLLK	28	1	1	Q91ZX7	N7(Asn->Asp)	0	0	1.266e-05	4.05346	2	1351.71	0.0588273	50.1701
High	LLISSLSESPASVSILSQADnTSKK	54	1	1	Q9Y6R7	N21(Asn->Asp)	0	0	0.0001354	4.73018	3	2576.36	-0.787994	59.3216		High	DnATDSVPLR	30	1	1	Q91ZX7	N2(Asn->Asp)	0	0	0.001356	3.44705	2	1088.52	0.225099	25.707
High	NPNNDQVFPnGTLAPSIPIWGGSWR	29	1	1	Q9Y6R7	N10(Asn->Asp)	0	0	0.0004724	4.482	3	2738.34	2.17747	71.707		High	GVTHLnISGLK	28	1	1	Q91ZX7	N6(Asn->Asp)	0	0	0.0004186	2.8269	3	1139.64	-0.67508	38.5969
																High	LGEGVLEGnSSnGSFTVK	9	1	1	Q920G3	N9(Asn->Asp); N12(Asn->Asp)	0	0	1.784e-08	5.36968	2	1796.86	1.12858	44.5175
																High	YLLNLnHSEK	4	1	1	Q920V1	N6(Asn->Asp)	0	0.000573	0.01517	2.1167	3	1231.63	-0.552655	37.3635
																High	HLnSSLPRPQPAILLLTAAQDAAEVLK	3	1	1	Q921T2	N3(Asn->Asp)	0	0	6.251e-05	2.95451	3	2867.6	0.225716	88.9176
																High	HLnSSLPR	2	1	1	Q921T2	N3(Asn->Asp)	0	0.0001094	0.006756	2.81561	2	924.488	-1.44554	20.9914
																High	VSnESAAPLVPAVPRPEVDnLTLR	1	1	1	Q921V5	N3(Asn->Asp); N20(Asn->Asp)	0	0.001123	0.01872	2.75627	3	2546.34	-0.538635	57.1759
																High	LRnATITQALTNK	59	1	1	Q923B6	N3(Asn->Asp)	0	0	0.0002926	4.67136	3	1444.81	0.074429	35.9626
																High	EVDnmTVPSK	7	1	1	Q924N4	N4(Asn->Asp); M5(Oxidation)	0	0.000605	0.01569	1.99105	2	1136.51	-0.713681	16.2896
																High	GHVDPAnDTFDIDPR	48	1	1	Q99J21	N7(Asn->Asp)	0	0	2.312e-07	4.70221	3	1669.75	-0.00170965	39.5504
																High	LnLTAAQLSQLEGLLQAR	83	1	1	Q99K41	N2(Asn->Asp)	0	0	8.346e-13	6.68094	3	1940.08	0.159161	70.4557
																High	ESnSTSLTQAALLEK	52	1	1	Q99K41	N3(Asn->Asp)	0	0	1.791e-07	5.01658	2	1592.8	-0.152084	41.4444
																High	LEGLLAnVSR	58	1	1	Q99K41	N7(Asn->Asp)	0	0	0.0003843	4.36778	2	1072.6	1.61358	46.4114
																High	LEDRFnSTLGPSEEQEK	24	1	1	Q99K41	N6(Asn->Asp)	0	0	5.504e-05	3.58159	3	1979.93	3.63676	34.7918
																High	FnSTLGPSEEQEK	3	1	1	Q99K41	N2(Asn->Asp)	0	0	0.0005624	3.24882	2	1466.66	-0.0893117	26.7486
																High	RLGALnNSLLLLEDR	6	1	1	Q99K41	N6(Asn->Asp)	0	3.981e-05	0.003039	2.2085	3	1697.95	-2.03972	60.3085
																High	nmTILnR	2	1	1	Q99KW9	N1(Asn->Asp); M2(Oxidation); N6(Asn->Asp)	0	0.007461	0.1014	2.24684	2	879.424	-0.380529	22.3477
																High	ITDIEnGTFANIPR	29	1	1	Q99MQ4	N6(Asn->Asp)	0	0	2.28e-06	5.00657	2	1561.79	0.283721	47.1367
																High	HGHFTGFnGSTLR	23	1	1	Q99MR3	N8(Asn->Asp)	0	0	2.386e-06	4.48338	3	1431.68	-0.945969	32.6749
																High	PGTnASSVPHR	45	1	1	Q99MR3	N4(Asn->Asp)	0	0	0.0001138	3.75072	2	1123.55	0.880358	12.5519
																High	PLAPRPGTnASSVPHR	6	1	1	Q99MR3	N9(Asn->Asp)	0	0	1.859e-05	2.90581	3	1657.88	0.459865	32.371
																High	mTQESALIFPFLnK	2	1	1	Q99N28	M1(Oxidation); N13(Asn->Asp)	0	0	7.611e-05	3.21804	2	1655.84	1.8468	68.0353
																High	LnTTVLQGmAGQSLR	34	1	1	Q99NH8	N2(Asn->Asp); M9(Oxidation)	0	0	2.455e-07	5.06213	2	1605.82	-0.973661	39.0711
																High	VSINTVnLTAGPQVmEVTVFR	82	1	1	Q99P91	N7(Asn->Asp); M15(Oxidation)	0	0	1.245e-08	5.28893	3	2292.19	1.06622	58.7206
																High	NDRnLSDEIFLR	138	1	1	Q99P91	N4(Asn->Asp)	0	0	0.0004551	5.10489	3	1492.74	0.914325	47.3991
																High	nDRnLSDEIFLR	38	1	1	Q99P91	N1(Asn->Asp); N4(Asn->Asp)	0	0	7.405e-05	5.04338	3	1493.72	-0.562103	50.7942
																High	PSHFLnDSAISYK	38	1	1	Q99P91	N6(Asn->Asp)	0	0	5.547e-07	4.95007	3	1479.71	-1.39355	39.7682
																High	DLPIVFDVLIHDPSHFLnDSAISYK	7	1	1	Q99P91	N18(Asn->Asp)	0	0	4.071e-06	4.58276	3	2856.44	-0.54033	84.0878
																High	DRnLSDEIFLR	41	1	1	Q99P91	N3(Asn->Asp)	0	0	0.0004389	3.871	3	1378.7	0.386338	47.7276
																High	PASnVSHTVVLRPLK	57	1	1	Q9CPW5	N4(Asn->Asp)	0	0	8.239e-06	3.65718	3	1618.93	-1.05679	40.357
																High	IAPASnVSH	15	1	1	Q9CPW5	N6(Asn->Asp)	0	7.584e-05	0.004168	2.34272	2	896.447	-0.550387	14.8806
																High	IAPASnVSHTVVLRPLK	1	1	1	Q9CPW5	N6(Asn->Asp)	0	0.002264	0.0341	1.11078	3	1803.05	0.758002	40.4813
																High	NTQADVInASWSVLSnSTR	45	1	1	Q9CQ88	N8(Asn->Asp); N16(Asn->Asp)	0	0	5.684e-08	5.64714	2	2064.99	1.00042	62.7503
																High	NTQADVINASWSVLSnSTR	37	1	1	Q9CQ88	N16(Asn->Asp)	0	0	2.704e-08	5.43761	3	2064	-0.480685	60.5382
																High	GELnSTLFSSR	52	1	1	Q9CQF9	N4(Asn->Asp)	0	0	0.001105	3.04136	2	1211.59	-0.847072	43.2209
																High	GELnSTLFSSRPK	10	1	1	Q9CQF9	N4(Asn->Asp)	0	7.584e-05	0.004216	1.30981	3	1436.74	0.377773	41.0033
																High	mSnITFR	11	1	1	Q9CQF9	M1(Oxidation); N3(Asn->Asp)	0	0.002264	0.03401	2.67479	2	885.413	-0.439076	25.7438
																High	LLnQTLR	10	1	1	Q9CQF9	N3(Asn->Asp)	0	0.005978	0.07965	2.41765	2	858.505	0.14661	28.2854
																High	SPIQEnSSDSNK	17	1	1	Q9CQX5	N6(Asn->Asp)	0	0	0.0003776	4.07853	2	1306.57	-0.969566	10.5323
																High	DLNGnVFQDAVFnQTVTVIER	52	1	1	Q9CY50	N5(Asn->Asp); N13(Asn->Asp)	0	0	2.032e-07	6.49897	3	2381.17	2.24228	70.8896
																High	DLNGNVFQDAVFnQTVTVIER	53	1	1	Q9CY50	N13(Asn->Asp)	0	0	6.277e-09	5.69977	3	2380.18	0.0152943	69.8266
																High	YPQDYQFYIQnFTALPLNTVVPPQR	72	1	1	Q9CY50	N11(Asn->Asp)	0	0	2.289e-06	3.72827	3	3013.51	0.0532293	74.0061
																High	YPQDYQFYIQnFTALPLnTVVPPQR	2	1	1	Q9CY50	N11(Asn->Asp); N18(Asn->Asp)	0	3.981e-05	0.002726	3.22404	3	3014.49	-0.556597	75.9561
																High	TSKPmVYLVnLSEKDYIR	1	1	1	Q9CZ30	M5(Oxidation); N10(Asn->Asp)	0	0.002556	0.03761	2.68074	3	2173.13	1.9069	64.0775
																High	DFnETQLAR	40	1	1	Q9CZ52	N3(Asn->Asp)	0	0.0001094	0.006245	3.60582	2	1094.51	-0.602629	30.0942
																High	NYAASIFnISK	9	1	1	Q9CZR2	N8(Asn->Asp)	0	7.584e-05	0.003294	3.30333	2	1228.62	0.421765	51.0578
																High	VDLEDFEnnTAYAK	70	1	1	Q9D1H9	N8(Asn->Asp); N9(Asn->Asp)	0	0	1.328e-06	5.74883	2	1630.71	1.2777	45.4105
																High	FnGSVSFFR	59	1	1	Q9D1H9	N2(Asn->Asp)	0	0	0.0002741	4.22764	2	1061.51	-0.0610628	48.5006
																High	VDLEDFEnNTAYAK	419	1	1	Q9D1H9	N8(Asn->Asp)	0	0	3.875e-06	4.1345	2	1629.73	-1.7881	45.1449
																High	LEDFEnNTAYAK	2	1	1	Q9D1H9	N6(Asn->Asp)	0	0	0.0006919	3.25219	2	1415.63	0.379293	32.9006
																High	GQAQSDAAGLPGAESRnDSIPGAGSEADGLEGK	1	1	1	Q9D3L0	N17(Asn->Asp)	0	0.001664	0.02555	3.8123	3	3113.43	0.648199	40.7444
																High	QFnLTDFMSK	4	1	1	Q9D3S5	N3(Asn->Asp)	0	0.0001801	0.00759	3.32474	2	1231.56	-3.03487	54.0219
																High	SnInAEIQQGLLGGnNSPEFK	1	1	1	Q9D5A0	N2(Asn->Asp); N4(Asn->Asp); N15(Asn->Asp)	0	0.009979	0.1335	3.79358	3	2233.06	0.239515	48.1445
																High	AnASHDQPQK	4	1	1	Q9D659	N2(Asn->Asp)	0	0.0001094	0.00636	1.93345	3	1096.5	-0.59644	3.30269
																High	AGPnGTLFVVDAYK	41	1	1	Q9D7N9	N4(Asn->Asp)	0	0	1.378e-06	4.88564	2	1452.74	0.0831848	51.3935
																High	ASIQGQNLVnLTWTAPGDDYDHGR	66	1	1	Q9D7Z6	N10(Asn->Asp)	0	0	2.087e-09	6.73892	3	2629.22	-2.28257	55.5154
																High	GVNLQNNQWmnGSVIVDSSVGK	9	1	1	Q9D7Z6	M10(Oxidation); N11(Asn->Asp)	0	0	4.108e-07	5.09158	3	2363.13	-0.869033	49.8796
																High	DHFnTSLQVnTTGLIPK	57	1	1	Q9D7Z6	N4(Asn->Asp); N10(Asn->Asp)	0	0	5.646e-06	4.34219	3	1886.95	-0.423813	52.8373
																High	AVnQSmLR	8	1	1	Q9D8N1	N3(Asn->Asp); M6(Oxidation)	0	0.0005068	0.01486	2.04673	2	935.462	0.774523	14.4607
																High	AELSnVSDTVWNIR	2	1	1	Q9D8U6	N5(Asn->Asp)	0	0	8.147e-06	4.47619	2	1604.79	0.382951	53.9343
																High	TIDDVCFSLnnNSPNINFSEKVVR	1	1	1	Q9DAJ2	N10(Asn->Asp); N11(Asn->Asp)	0	0.006636	0.08747	2.28463	3	2727.29	-0.547492	66.9052
																High	AGLTQTLnETR	3	1	1	Q9DAN1	N8(Asn->Asp)	0	0.00754	0.1037	2.59923	3	1204.62	-0.736225	9.94797
																High	LQDLEITGSPVSnLSAHIFSnLSSLEK	14	1	1	Q9DBB9	N13(Asn->Asp); N21(Asn->Asp)	0	0	3.01e-05	5.14393	3	2901.48	1.02394	84.8616
																High	AFSGSPnLTK	20	1	1	Q9DBB9	N7(Asn->Asp)	0	3.981e-05	0.002967	2.66148	2	1022.51	-1.17415	27.4803
																High	ISVmVnNGSLSYDHSK	89	1	1	Q9DBH5	M4(Oxidation); N6(Asn->Asp)	0	0	2.684e-05	5.05513	3	1767.82	1.08174	36.3144
																High	VFPYISVmVNnGSLSYDHSK	27	1	1	Q9DBH5	M8(Oxidation); N11(Asn->Asp)	0	0	0.001448	1.17712	3	2274.07	-0.125439	55.2898
																High	VNnGSLSYDHSK	1	1	1	Q9DBH5	N3(Asn->Asp)	0	0.004073	0.05257	2.00361	3	1321.6	0.311572	18.6325
																High	VIQQIAmGDSAAQnK	110	1	1	Q9DBP0	M7(Oxidation); N14(Asn->Asp)	0	0	1.341e-07	5.78129	3	1590.78	0.45268	24.6408
																High	KVIQQIAmGDSAAQnK	11	1	1	Q9DBP0	M8(Oxidation); N15(Asn->Asp)	0	0	2.46e-06	4.66906	3	1718.87	-1.42711	24.5816
																High	TIQnVTQK	2	1	1	Q9DBP0	N4(Asn->Asp)	0	0.003698	0.0471	2.60223	2	932.504	-0.87233	14.2774
																High	IQnVTQK	1	1	1	Q9DBP0	N3(Asn->Asp)	0	0.005759	0.07772	2.1648	2	831.457	-0.0101644	3.72068
																High	ETLQPFmnK	1	1	1	Q9DBT4	M7(Oxidation); N8(Asn->Asp)	0	0.008718	0.1188	2.0466	2	1124.53	0.263501	29.5081
																High	IIFAnVSVR	49	1	1	Q9DBU0	N5(Asn->Asp)	0	0	0.001006	4.11999	2	1019.59	-0.568967	45.86
																High	LLLSPSAFHDGnFSLLIR	26	1	1	Q9DBV4	N12(Asn->Asp)	0	0	0.0001053	2.85553	3	2001.08	0.671618	70.8044
																High	ASPGnGSGHSSAPSPDPTLTR	5	1	1	Q9DBV4	N5(Asn->Asp)	0	3.981e-05	0.002007	2.46836	3	1993.92	0.570247	25.0809
																High	FQnITDFWK	23	1	1	Q9DBZ1	N3(Asn->Asp)	0	0.0001446	0.007347	3.16745	2	1199.57	-0.0246622	57.0601
																High	GFTDLLLDDGQDnnTQIEEDTDHNYYISR	1	1	1	Q9DC11	N13(Asn->Asp); N14(Asn->Asp)	0	0	3.094e-10	6.8501	3	3403.49	3.97169	60.0805
																High	GFTDLLLDDGQDnNTQIEEDTDHNYYISR	128	1	1	Q9DC11	N13(Asn->Asp)	0	0	3.346e-06	5.46507	3	3402.49	-0.653131	60.2928
																High	FnSSSSSLEEK	2	1	1	Q9EPK6	N2(Asn->Asp)	0	0.006006	0.07969	2.28012	2	1215.54	-0.161398	21.1195
																High	AmYVnLTLTGEPIR	11	1	1	Q9EPR5	M2(Oxidation); N5(Asn->Asp)	0	0	8.017e-05	4.07846	2	1594.82	2.39192	50.6647
																High	AAnSSEESQR	5	1	1	Q9EQ09	N3(Asn->Asp)	0	0	0.0006811	3.50238	2	1079.46	-1.36514	3.7868
																High	QYQAnLTQQDR	3	1	1	Q9EQ09	N5(Asn->Asp)	0	0	0.0005733	2.90482	2	1365.64	-0.0274411	22.4033
																High	VQPIVAVADEGWYILQnK	21	1	1	Q9EQG7	N17(Asn->Asp)	0	0	9.403e-10	4.19166	3	2044.08	0.950152	77.4554
																High	FInHTVGnK	5	1	1	Q9EQJ0	N3(Asn->Asp); N8(Asn->Asp)	0	0.001421	0.02259	2.41117	2	1031.51	-0.829066	18.5874
																High	ALTnGTLPnGTLLQK	26	1	1	Q9EQU3	N4(Asn->Asp); N9(Asn->Asp)	0	0	0.001035	5.22458	2	1542.84	0.485511	46.8377
																High	LGPEDLAnLTSLR	33	1	1	Q9EQU3	N8(Asn->Asp)	0	0	0.0004261	4.63404	2	1399.74	0.724928	58.9018
																High	VTPGALLGLSnLTHLSLK	2	1	1	Q9EQU3	N11(Asn->Asp)	0	0.003807	0.04908	2.19508	3	1835.07	1.19604	71.5631
																High	ISNnLTGLESDLR	2	1	1	Q9ER38	N4(Asn->Asp)	0	0	2.865e-05	3.29002	2	1432.73	-0.288058	49.877
																High	DmnISLDANAPLSVGK	25	1	1	Q9ES07	M2(Oxidation); N3(Asn->Asp)	0	0	1.555e-06	5.49447	2	1661.81	1.49986	44.2561
																High	NNPLLVESISSFQnTTHYSK	18	1	1	Q9ES07	N14(Asn->Asp)	0	0	0.0007377	3.09574	3	2280.11	-1.40746	57.6416
																High	YNnLSVHNEYSVEEK	1	1	1	Q9ES07	N3(Asn->Asp)	0	0.0001094	0.005006	2.89953	3	1825.82	-0.328578	31.7423
																High	EAEnQTIPALEELLK	36	1	1	Q9ESM6	N4(Asn->Asp)	0	0	5.828e-07	4.83259	2	1698.88	0.562449	67.4072
																High	IVDVnLTSEGK	255	1	1	Q9ET30	N5(Asn->Asp)	0	0	0.0007158	4.77295	2	1175.62	-0.261477	33.9408
																High	CADPTVLSnETIGIIFKHG	3	1	1	Q9JHG7	N9(Asn->Asp)	0	0.00385	0.05108	2.54737	3	2016.01	-2.52872	70.5524
																High	PVDDPTGAFAnGSLTFK	3	1	1	Q9JHJ3	N11(Asn->Asp)	0	0	5.289e-08	4.91317	2	1737.83	-1.28848	51.4322
																High	LLEFDSTnASEGAQPPGKPYPPYSLAK	4	1	1	Q9JHJ3	N8(Asn->Asp)	0	0	6.915e-09	4.85088	3	2878.41	-0.763823	51.0197
																High	PTGAFAnGSLTFK	1	1	1	Q9JHJ3	N7(Asn->Asp)	0	0.001421	0.02227	3.09795	2	1311.66	-0.931204	45.0335
																High	LTQSLPSnSSH	22	1	1	Q9JIF3	N8(Asn->Asp)	0	0	0.001651	3.34596	2	1171.56	-0.816266	21.3034
																High	LDVSQnVSSDTDQScESTK	2	1	1	Q9JIM1	N6(Asn->Asp); C15(Carbamidomethyl)	0	0	4.498e-09	6.43783	2	2100.89	-0.32127	29.4762
																High	VYEnVTSHnASGYQFFPSGEK	8	1	1	Q9JIP7	N4(Asn->Asp); N9(Asn->Asp)	0	0	6.233e-08	5.74582	3	2363.05	0.717076	45.9954
																High	TVVVDnETVATR	1	1	1	Q9JIS8	N6(Asn->Asp)	0	0.001741	0.02798	2.66989	2	1304.67	-0.981822	28.4576
																High	IAQEGGAAALLIAnNSVLIPSSR	40	1	1	Q9JJF9	N14(Asn->Asp)	0	0	6.6e-05	3.69714	3	2266.24	1.64782	63.3083
																High	TFQnVTVLIAVITQK	3	1	1	Q9JJF9	N4(Asn->Asp)	0	0	7.594e-05	3.45586	3	1675.97	2.01403	79.7523
																High	GVAVTnTSQLGFR	90	1	1	Q9JJX6	N6(Asn->Asp)	0	0	4.316e-05	5.59603	2	1350.7	-1.75255	40.4092
																High	AAEnFTLLVK	49	1	1	Q9JJX6	N4(Asn->Asp)	0	0	0.0007501	4.52472	2	1106.61	0.149374	48.8572
																High	NILPnITTSYLK	42	1	1	Q9JJX6	N5(Asn->Asp)	0	0	0.0001681	4.08291	2	1377.76	0.56896	56.3722
																High	NPnGTVTVISR	31	1	1	Q9JKF6	N3(Asn->Asp)	0	0	0.0003157	3.6365	2	1158.61	-1.47639	26.5524
																High	VFGSQnLTTVK	64	1	1	Q9JKR6	N6(Asn->Asp)	0	0	0.0002729	4.3697	2	1194.64	-0.515172	36.6261
																High	AEPPLnASAGDQEEK	13	1	1	Q9JKR6	N6(Asn->Asp)	0	0	0.001219	3.74387	2	1556.7	-1.95408	24.274
																High	LSALDNLLnHSSIFLK	27	1	1	Q9JKR6	N9(Asn->Asp)	0	0	7.329e-06	2.94041	3	1785.97	-0.589262	72.2574
																High	LLnTSTLALALAnLNGSR	22	1	1	Q9JM58	N3(Asn->Asp); N13(Asn->Asp)	0	0	1.154e-06	4.68974	3	1844.01	0.811744	73.5196
																High	GISYYIGAQSnFTK	13	1	1	Q9JMA9	N11(Asn->Asp)	0	0	2.467e-07	5.17279	2	1549.75	0.712906	46.4141
																High	LDFLmFnYSVPNYLK	2	1	1	Q9JME2	M5(Oxidation); N7(Asn->Asp)	0	0	5.756e-05	4.34569	2	1880.92	2.41495	71.8494
																High	KnATQEALR	1	1	1	Q9JME2	N2(Asn->Asp)	0	0.004854	0.0622	1.84836	2	1031.55	0.448077	9.11276
																High	nATQEALR	1	1	1	Q9JME2	N1(Asn->Asp)	0	0.009199	0.1251	2.56909	2	903.453	-0.367421	13.7942
																High	GPIDInmSEIAmDDIHELFSR	7	1	1	Q9JMK0	N6(Asn->Asp); M7(Oxidation); M12(Oxidation)	0	0	1.335e-10	4.70805	3	2436.1	-1.46062	65.3328
																High	FLnLSSTGIR	1	1	1	Q9QUN7	N3(Asn->Asp)	0	0	0.0005374	2.80265	2	1108.6	0.579195	47.8566
																High	nASHQnASQQGnTSSSAK	29	1	1	Q9QUT0	N1(Asn->Asp); N6(Asn->Asp); N12(Asn->Asp)	0	0	7.497e-07	5.05318	3	1819.77	-1.00854	5.24008
																High	NASHQnASQQGnTSSSAK	11	1	1	Q9QUT0	N6(Asn->Asp); N12(Asn->Asp)	0	0	2.246e-07	3.5372	3	1818.78	-0.0990462	4.38983
																High	mAAALnATGR	14	1	1	Q9QWR8	M1(Oxidation); N6(Asn->Asp)	0	0	6.178e-05	4.04073	2	992.483	0.303951	17.0683
																High	VnYTEVSR	17	1	1	Q9QWR8	N2(Asn->Asp)	0	0.0003746	0.01365	2.55833	2	968.468	-0.00717354	21.9693
																High	GnLSFGWISQTLQK	19	2	1	Q9QXH4	N2(Asn->Asp)	0	0	1.285e-06	5.20728	2	1579.81	1.48313	65.3561
																High	YLnFSTSEK	9	1	1	Q9QXH4	N3(Asn->Asp)	0	0.003076	0.04177	2.50709	2	1089.51	-0.758597	34.1389
																High	DPEncTIIPYSELVK	2	1	1	Q9QXZ0	N4(Asn->Asp); C5(Carbamidomethyl)	0	0.005038	0.06522	1.65726	3	1778.85	-0.264116	48.1316
																High	LPnSTIYVVEAGYLGFTVYPGDR	5	1	1	Q9QY81	N3(Asn->Asp)	0	0	0.0002049	4.36551	3	2532.27	1.25885	62.9198
																High	YFnYTVK	29	1	1	Q9R0B9	N3(Asn->Asp)	0	0.002211	0.03333	2.30484	2	935.45	-0.655677	33.3238
																High	LnASLPALLLIR	46	1	1	Q9R1Q9	N2(Asn->Asp)	0	0	7.731e-05	4.19553	2	1294.81	0.382104	71.9512
																High	SPAIHPPVSYnDTAPR	7	1	1	Q9R1Q9	N11(Asn->Asp)	0	0	6.092e-05	3.37844	3	1722.85	0.851027	34.4919
																High	ELKLnASLPALLLIR	12	1	1	Q9R1Q9	N5(Asn->Asp)	0	0	0.000617	2.69211	3	1665.03	-0.27361	75.13
																High	ENPVEFDSLFnESK	5	1	1	Q9R1S3	N11(Asn->Asp)	0	7.584e-05	0.004485	3.19577	2	1655.74	-2.96076	55.7887
																High	ESEEGVnQTDLGVTR	163	1	1	Q9R1W5	N7(Asn->Asp)	0	0	4.484e-07	5.22368	2	1634.75	-0.934904	30.132
																High	EEGVnQTDLGVTR	18	1	1	Q9R1W5	N5(Asn->Asp)	0	0	5.674e-06	3.88076	2	1418.68	-0.271142	29.1727
																High	DPAGWLSINPInGTVDTTAVLDR	31	1	1	Q9WTR5	N12(Asn->Asp)	0	0	1.649e-08	5.48853	3	2426.22	0.463747	69.0157
																High	QEnISVGSVLLTVnATDPDSLQHQTIR	54	1	1	Q9WTR5	N3(Asn->Asp); N14(Asn->Asp)	0	0	4.791e-11	5.3752	3	2937.48	0.551597	64.7971
																High	IDSTGnVTNELR	33	1	1	Q9WU60	N6(Asn->Asp)	0	0	3.209e-05	4.33719	2	1319.64	0.677166	31.6235
																High	VEnDTSLQSER	36	1	1	Q9WUL5	N3(Asn->Asp)	0	0	0.0001141	4.26681	2	1278.58	-0.86642	18.1662
																High	SPESLnQSLPESQnQSHPTEDSLVSK	52	1	1	Q9WUP0	N6(Asn->Asp); N14(Asn->Asp)	0	0	1.129e-09	6.98993	3	2840.31	0.381737	39.3036
																High	ESLNQSLPESQnQSHPTEDSLVSK	32	1	1	Q9WUP0	N12(Asn->Asp)	0	0	0.0008041	2.21522	3	2655.24	0.511355	36.6044
																High	EAATSLSNPIEIDFQTSGPTFnASVHSDTPSVTR	3	1	1	Q9WV91	N22(Asn->Asp)	0	0	9.427e-09	6.49679	3	3577.68	-3.90953	59.9807
																High	YSVLITAEKPVGDLSSPnETK	68	1	1	Q9WV91	N18(Asn->Asp)	0	0	4.047e-08	5.68648	3	2249.15	-0.274922	47.2317
																High	YIISLDQDSVVKLEnWTDASR	2	1	1	Q9WV91	N15(Asn->Asp)	0	0	0.000221	3.09642	3	2453.21	-2.38017	65.5119
																High	LEnWTDASR	2	1	1	Q9WV91	N3(Asn->Asp)	0	0.00777	0.1066	3.56939	2	1092.5	-0.469122	28.7385
																High	EVmNLLQPLnVTK	1	1	1	Q9WVJ3	M3(Oxidation); N10(Asn->Asp)	0	0	0.0001487	3.22754	2	1515.81	-0.495645	52.3847
																High	mQVVSnGTVTTALWR	35	1	1	Q9WVL3	M1(Oxidation); N6(Asn->Asp)	0	0	1.815e-07	4.94464	2	1679.84	1.37972	48.2193
																High	KSDTQNLLYnVSTGR	2	1	1	Q9WVL6	N10(Asn->Asp)	0	3.981e-05	0.002198	3.32233	3	1696.85	2.67619	44.1243
																High	LATIAnFSELGLEPGR	35	2	1	Q9Z0E8	N6(Asn->Asp)	0	0	8.853e-08	5.01849	2	1688.89	0.335503	61.3637
																High	nLTHLESLHLEDNALK	7	1	1	Q9Z0L0	N1(Asn->Asp)	0	0	1.741e-06	3.89829	3	1847.95	0.377359	50.776
																High	YDLPASINYILnK	43	1	1	Q9Z0M5	N12(Asn->Asp)	0	0	0.000291	4.48514	2	1524.79	0.162667	64.4952
																High	ISEnGSSVAGILSSPNmEK	48	1	1	Q9Z0M6	N4(Asn->Asp); M17(Oxidation)	0	0	3.062e-08	5.51239	2	1936.92	-0.438365	42.6344
																High	DFNPATVnYTIQK	64	1	1	Q9Z0M6	N8(Asn->Asp)	0	0	2.824e-06	5.05258	2	1511.74	0.660008	43.2856
																High	LASnVTFK	28	1	1	Q9Z0M6	N4(Asn->Asp)	0	0.0003746	0.0118	2.74816	2	880.478	0.378774	28.3919
																High	NVITnQTLnNDTVASSFLK	39	1	1	Q9Z0Z4	N5(Asn->Asp); N9(Asn->Asp)	0	0	1.292e-06	5.45066	2	2081.04	-1.37934	57.5211
																High	GIAEVTEnVTEGGVTK	22	1	1	Q9Z1M0	N8(Asn->Asp)	0	0	5.839e-08	5.41073	2	1604.8	-1.0762	42.2064
																High	ETNVGnQTVVR	37	1	1	Q9Z222	N6(Asn->Asp)	0	0	7.845e-05	3.51638	2	1217.61	-0.701083	20.837
																High	mYSEGSDIVPQSnETALHYFK	38	1	1	Q9Z2G6	M1(Oxidation); N13(Asn->Asp)	0	0	1.52e-08	4.72698	3	2433.09	-0.240749	50.4519
																High	EATIVGEnETYPR	33	1	1	Q9Z2G6	N8(Asn->Asp)	0	0	1.388e-05	4.22516	2	1479.7	-0.262838	31.9319
																High	IIQYYGnFSR	10	1	1	T1NXB5	N7(Asn->Asp)	0	0	0.001043	3.44191	2	1261.62	0.737631	40.3137
