# Supplementary material for: Direct molecular dissection of tumor parenchyma from tumor stroma in tumor xenograft using mass spectrometry-based glycoproteomics
Source: Oncotarget. 2018 May 29;9(41):26431–52. doi: 10.18632/oncotarget.25449 (PMC5995176; doi:10.18632/oncotarget.25449)
Supplement: Supplementary file 3 [file oncotarget-09-26431-s003.xlsx]

## Sheet: Table S2 A-B
Table S2 A. N-glycosylated peptides identified in normal mouse lung tissue using TCSG.																Table S2 B. N-glycosylated peptides identified in 2D-grown A549 human lung-adenocarcinoma cell line using TCSG.
Confidence	Sequence	# PSMs	# Proteins	# Protein Groups	Protein Group Accessions	Modifications	ΔCn	q-Value	PEP	XCorr	Charge	MH+ [Da]	ΔM [ppm]	RT [min]		Confidence	Sequence	# PSMs	# Proteins	# Protein Groups	Protein Group Accessions	Modifications	ΔCn	q-Value	PEP	XCorr	Charge	MH+ [Da]	ΔM [ppm]	RT [min]
High	IINLEnK	18	1	1	A2ARA8	N6(Asn->Asp)	0	0.001623	0.01638	2.3108	2	844.477	-0.327836	27.7179		High	PGGnASLPR	2	1	1	Q9NPC4	N4(Asn->Asp)	0	0.0009816	0.01126	2.69752	2	869.448	0.153166	29.7879
High	mVVcDLGNPmVTGTnFSLGLR	24	1	1	A2ARA8	M1(Oxidation); C4(Carbamidomethyl); M10(Oxidation); N15(Asn->Asp)	0	0	9.967e-06	5.47367	3	2314.09	0.901247	56.4318		High	LNCFPVLmGIVSnALmGIFnFTEL	1	1	1	Q8WWZ4	M8(Oxidation); N13(Asn->Asp); M16(Oxidation); N20(Asn->Asp)	0	0.001465	0.0154	3.03098	3	2677.29	-1.0881	50.6606
High	nATIPHLV	1	1	1	A2ARA8	N1(Asn->Asp)	0	0.006565	0.09112	1.67318	2	865.478	0.709265	41.6053		High	SPAnGSLGPTLnLSSGESR	33	1	1	Q9BZC7	N4(Asn->Asp); N12(Asn->Asp)	0	0	2.644e-10	6.32908	2	1845.88	0.623707	37.9251
High	mEnVTR	9	2	1	A2ARA8	M1(Oxidation); N3(Asn->Asp)	0	0.0006509	0.005733	2.69684	2	766.34	-0.330169	3.11231		High	FLTQnLSLPnSTAQALLAAR	56	1	1	Q9BZC7	N5(Asn->Asp); N10(Asn->Asp)	0	0	4.081e-09	5.72009	3	2131.14	1.71141	60.4235
High	IRVnGTKEPIEFK	9	1	1	A2ARA8	N4(Asn->Asp)	0	0.0003191	0.001801	3.39815	3	1531.85	1.32645	36.2063		High	VSQQLGLDAPnGSDSSPQAPPPR	14	1	1	Q9BZC7	N11(Asn->Asp)	0	0	6.761e-08	4.75326	3	2319.12	1.07589	30.629
High	IADIIAnYSFK	4	1	1	A2ARA8	N7(Asn->Asp)	0	0.0001373	0.000436	2.158	2	1255.66	-0.890357	51.2871		High	PIVnGTQEHTK	51	1	1	P33527	N4(Asn->Asp)	0	0	0.0002365	3.72308	3	1224.62	-0.486497	9.73264
High	mVVCDLGNPmVTGTnFSLGLR	1	1	1	A2ARA8	M1(Oxidation); M10(Oxidation); N15(Asn->Asp)	0	0.0001373	0.0004926	3.13533	3	2257.07	3.29466	58.5251		High	IFnSTDYPASQR	70	1	1	Q92887	N3(Asn->Asp)	0	0	4.742e-06	4.36971	2	1399.65	0.417505	25.9861
High	VnGTKEPIEFK	47	1	1	A2ARA8	N2(Asn->Asp)	0	8.497e-05	0.0002454	2.01205	3	1262.66	-0.196063	29.4407		High	FNPnISWQPIPVHTVPITEDR	48	1	1	P11117	N4(Asn->Asp)	0	0	6.357e-06	2.94843	3	2461.25	0.370142	56.1568
High	LGNPmVTGTnFSLGLR	1	1	1	A2ARA8	M5(Oxidation); N10(Asn->Asp)	0	8.497e-05	0.0001774	2.62066	2	1693.85	-2.47188	49.8689		High	YEQLQnETR	65	1	1	P11117	N6(Asn->Asp)	0	3.7e-05	0.0007275	3.50613	2	1181.54	-0.374952	16.1649
High	PmVTGTnFSLGLR	9	1	1	A2ARA8	M2(Oxidation); N7(Asn->Asp)	0	0	0.0001343	3.68872	2	1409.71	1.20937	46.657		High	IRInTTADEKDPTNPFR	12	1	1	O14672	N4(Asn->Asp)	0	0	5.648e-06	4.11245	3	1989	-0.486475	34.3963
High	VTGTnFSLGLR	20	1	1	A2ARA8	N5(Asn->Asp)	0	0	1.683e-05	4.3356	2	1165.62	0.0395661	44.7794		High	InTTADEKDPTNPFR	80	1	1	O14672	N2(Asn->Asp)	0	0	1.867e-06	3.94816	3	1719.82	0.0816179	30.9696
High	AENYFSEPCEQDCLLQSnVTGPSDLK	1	1	1	A2AVZ9	N18(Asn->Asp)	0	0.002723	0.03056	3.39475	3	2888.25	-4.23729	53.3665		High	PKPnFTDcNR	17	1	1	O14672	N4(Asn->Asp); C8(Carbamidomethyl)	0	0	4.326e-05	3.05895	3	1249.56	-1.61057	17.1607
High	DLQNFLEnVTSSVDVK	20	1	1	A6H584	N8(Asn->Asp)	0	0	1.366e-05	4.02683	3	1808.89	-0.571819	75.4418		High	nISQVLEK	41	1	1	O14672	N1(Asn->Asp)	0	0.001054	0.01225	2.74659	2	931.509	-0.282759	31.6349
High	NFnDSLHSLSQAIR	5	1	1	A6H6E2	N3(Asn->Asp)	0	0.0001373	0.0003727	1.87288	3	1602.78	-1.69727	51.2076		High	nTTADEKDPTNPFR	6	1	1	O14672	N1(Asn->Asp)	0	0	0.0001048	4.30618	2	1606.73	-0.306823	31.0376
High	AQELPGAnGSLVmASAAAAARPEPESLQAR	19	1	1	A6H6E2	N8(Asn->Asp); M13(Oxidation)	0	0.0001904	0.0007046	2.07685	3	2980.48	-0.425681	48.1822		High	DFQHLLnR	21	1	1	Q13444	N7(Asn->Asp)	0	0.00093	0.01089	2.69294	2	1043.53	0.580837	39.0491
High	QVEELLVnHTGLR	20	1	1	A6H6E2	N8(Asn->Asp)	0	0.0003191	0.001613	2.04859	3	1508.81	-0.667768	41.9167		High	GDSSnLTATAR	13	1	1	O60503	N5(Asn->Asp)	0	0	7.02e-05	3.87285	2	1093.51	1.07351	14.2505
High	GLmLLLnDTQHFSNNVK	6	1	1	A6X935	M3(Oxidation); N7(Asn->Asp)	0	0.0001373	0.0004135	2.24817	3	1960.98	-0.405551	53.7515		High	NPcnSSVPR	2	1	1	O60503	C3(Carbamidomethyl); N4(Asn->Asp)	0	0.007293	0.09019	2.18349	2	1031.46	-1.83943	10.4046
High	VSGQmHmQnITFQTEASVAQQEK	12	1	1	A6X935	M5(Oxidation); M7(Oxidation); N9(Asn->Asp)	0	0	2.242e-06	5.84025	3	2625.19	0.62525	34.3031		High	NELmLnSSLmR	18	1	1	O00468	M4(Oxidation); N6(Asn->Asp); M10(Oxidation)	0	0	9.982e-05	3.93851	2	1340.62	-1.24451	36.6562
High	AFITnFSmIIDGVTYPGVVK	26	1	1	A6X935	N5(Asn->Asp); M8(Oxidation)	0	0	8.118e-06	4.85447	3	2189.11	-2.51117	74.5987		High	nAIKEGDnITLK	8	1	1	Q13740	N1(Asn->Asp); N8(Asn->Asp)	0	3.7e-05	0.001004	2.21764	3	1317.69	-1.64618	32.6172
High	ISASGAELEALEAQVLnLSLK	25	1	1	A6X935	N17(Asn->Asp)	0	0	3.209e-06	3.98119	3	2157.16	-0.200433	79.0942		High	EGDnITLK	5	1	1	Q13740	N4(Asn->Asp)	0	0.00395	0.04539	1.53201	2	890.447	0.0500165	21.5525
High	GDKVnNTAVIEK	5	1	1	B1AZA5	N5(Asn->Asp)	0	0.0009835	0.01089	2.94861	2	1288.67	-0.681156	33.227		High	IKEGDnITLK	7	1	1	Q13740	N6(Asn->Asp)	0	0.003327	0.03682	2.46299	2	1131.63	0.0182484	27.4628
High	ILGDKVnNTAVIEK	20	1	1	B1AZA5	N7(Asn->Asp)	0	0.0001373	0.0003565	1.77466	3	1514.84	0.346195	33.0411		High	AIKEGDnITLK	11	1	1	Q13740	N7(Asn->Asp)	0	0.0002157	0.004614	2.91908	2	1202.66	0.109836	27.5089
High	VnNTAVIEK	40	1	1	B1AZA5	N2(Asn->Asp)	0	0.0001653	0.0005568	2.94272	2	988.531	-0.00493361	15.481		High	NAIKEGDnITLK	69	1	1	Q13740	N8(Asn->Asp)	0	0	0.0001418	2.43909	3	1316.71	-0.320827	25.6382
High	PTFEnFTGGVK	9	1	1	B2RXS4	N5(Asn->Asp)	0	0.0003191	0.001721	2.65683	2	1197.58	0.0798697	43.5767		High	LNLSEnYTLSISNAR	10	1	1	Q13740	N6(Asn->Asp)	0	0	1.605e-08	4.53889	2	1695.85	-0.259211	49.2991
High	AmSnISVR	34	1	1	B2RXS4	M2(Oxidation); N4(Asn->Asp)	0	0.0005326	0.003892	2.56806	2	894.435	0.127335	14.2089		High	TVNSLnVSAISIPEHDEADE	15	1	1	Q13740	N6(Asn->Asp)	0	0	0.0002031	4.68572	2	2140.99	0.308189	46.8889
High	HTLELAPnSTAR	2	1	1	E2JF22	N8(Asn->Asp)	0	0.0007362	0.008275	2.58066	2	1310.67	-1.85343	27.4986		High	IIISPEEnVTLTcTAENQLER	82	1	1	Q13740	N8(Asn->Asp); C13(Carbamidomethyl)	0	0	4.273e-10	6.08644	3	2431.21	1.74965	51.9589
High	mDGSLNFnR	19	1	1	E9PV24	M1(Oxidation); N8(Asn->Asp)	0	0.0002775	0.001311	3.18944	2	1070.46	-1.93056	27.1797		High	IIISPEEnVTLTCTAENQLER	16	1	1	Q13740	N8(Asn->Asp)	0	0	4.766e-05	4.92046	3	2374.18	-0.65916	52.2314
High	LSTSPFALnLTmLPK	2	1	1	E9Q414	N9(Asn->Asp); M12(Oxidation)	0	0	2.223e-05	1.97634	2	1649.88	-0.411615	62.2134		High	HNnITSISTGSFSTTPNLK	124	1	1	Q86SJ2	N3(Asn->Asp)	0	0	4.793e-05	3.67657	3	2020	0.375869	41.9248
High	ACTnGSGSLGSTTPASSGTAT	2	1	1	G5E870	N4(Asn->Asp)	0	0.0002775	0.001258	2.03798	3	1828.79	-0.340904	35.7919		High	NInGTDPIQK	65	1	1	Q4KMQ2	N3(Asn->Asp)	0	0.0001015	0.001772	3.31346	2	1100.56	0.219869	21.4546
High	HYnYTGK	60	2	1	O08530	N3(Asn->Asp)	0	0.0005326	0.003847	3.11224	2	883.394	-0.000590407	9.04988		High	LnITcESSK	10	1	1	Q4KMQ2	N2(Asn->Asp); C5(Carbamidomethyl)	0	0.001033	0.01174	2.35508	2	1052.49	-0.391509	18.5953
High	DDLDPERnESEPGSQR	54	1	1	O08532	N8(Asn->Asp)	0	0	0.0001067	5.0144	3	1844.79	0.00245455	23.0194		High	VPVTLALnNTLFLIEER	2	1	1	P15144	N8(Asn->Asp)	0	0.0001281	0.002286	2.4954	3	1943.08	-1.36319	75.5426
High	DAVnnITAK	3	1	1	O08532	N4(Asn->Asp); N5(Asn->Asp)	0	0.001663	0.01666	2.00609	2	947.468	0.00198094	17.2866		High	DFnETQLAR	75	1	1	Q9H6X2	N3(Asn->Asp)	0	3.7e-05	0.000963	3.53299	2	1094.51	-0.4911	28.5521
High	DAVNnITAK	74	1	1	O08532	N5(Asn->Asp)	0	0.0002775	0.001416	2.53366	2	946.483	-0.893206	18.4301		High	InDSVTLNEKPF	1	1	1	Q9H6X2	N2(Asn->Asp)	0	0.005537	0.06594	3.04636	2	1377.69	2.51546	42.2208
High	IDVNSWIEnFTK	4	1	1	O08532	N9(Asn->Asp)	0	0	0.0001502	3.88444	2	1466.71	-0.924482	69.0486		High	KVnASVPR	1	1	1	P51693	N3(Asn->Asp)	0	0.002189	0.02297	2.71392	2	871.499	-0.579724	12.6312
High	PERnESEPGSQR	12	1	1	O08532	N4(Asn->Asp)	0	0.0002501	0.0007677	2.83728	3	1386.62	0.0494518	6.35623		High	nmSFVnDLTVTQDGR	16	1	1	Q9HDC9	N1(Asn->Asp); M2(Oxidation); N6(Asn->Asp)	0	0	5.407e-08	4.7555	2	1714.76	0.937359	39.1684
High	LTDVETQVLnQTSR	26	1	1	O08538	N10(Asn->Asp)	0	0	4.468e-06	5.19946	2	1604.81	0.990322	42.1151		High	nmSFVNDLTVTQD	1	1	1	Q9HDC9	N1(Asn->Asp); M2(Oxidation)	0	0.005257	0.06215	3.00074	2	1500.65	1.50355	45.6175
High	KLTDVETQVLnQTSR	29	1	1	O08538	N11(Asn->Asp)	0	0	3.807e-06	5.08658	3	1732.91	-0.358199	42.9097		High	AGPnGTLFVADAYKG	4	1	1	Q9HDC9	N4(Asn->Asp)	0	0.001465	0.0155	2.71524	2	1481.73	-0.451684	39.831
High	ATNnNSILQK	9	1	1	O08538	N4(Asn->Asp)	0	0.0004073	0.002252	2.54067	2	1103.57	-2.12696	17.1375		High	nmSFVnDLTVTQDGRK	16	1	1	Q9HDC9	N1(Asn->Asp); M2(Oxidation); N6(Asn->Asp)	0	3.7e-05	0.0005512	2.98276	3	1842.85	0.53409	36.1077
High	LSDTAnYTcVAK	1	2	1	O08747	N6(Asn->Asp); C9(Carbamidomethyl)	0	0.0002734	0.0008665	3.19358	2	1343.61	-1.641	27.668		High	PnGTLFVADAYK	5	1	1	Q9HDC9	N2(Asn->Asp)	0	0	5.648e-05	3.96979	2	1296.65	0.22301	42.9836
High	NAIQAFGnGTDVNmSPK	65	1	1	O08842	N8(Asn->Asp); M14(Oxidation)	0	0	1.829e-06	5.18766	2	1780.82	-0.380978	35.9708		High	AGPnGTLFVADAYK	81	1	1	Q9HDC9	N4(Asn->Asp)	0	0	1.066e-06	5.12436	2	1424.71	0.462641	42.6476
High	ASSSFRPnGTK	4	1	1	O09043	N8(Asn->Asp)	0	0.002034	0.0224	2.20179	2	1152.57	1.22873	9.56882		High	nmSFVNDLTVTQDGR	140	1	1	Q9HDC9	N1(Asn->Asp); M2(Oxidation)	0	0	2.105e-08	5.78021	2	1713.78	0.158587	43.7186
High	SSSFRPnGTK	1	1	1	O09043	N7(Asn->Asp)	0	0.00746	0.1062	2.44408	2	1081.53	0.30345	13.2071		High	nmSFVNDLTVTQDGRK	39	1	1	Q9HDC9	N1(Asn->Asp); M2(Oxidation)	0	0	0.0002475	2.41585	3	1841.87	0.438878	39.6561
High	LSLPESnSTDnSTAQLTGHmNDR	3	1	1	O09047	N7(Asn->Asp); N11(Asn->Asp); M20(Oxidation)	0	0.0003191	0.001686	1.54202	3	2506.1	-0.523671	36.2667		High	cTLIDALnVTR	23	1	1	P15848	C1(Carbamidomethyl); N8(Asn->Asp)	0	0	5.851e-05	3.44503	2	1276.66	0.128915	49.8772
High	VGVNKnQTVTATFGYPFR	156	1	1	O09117	N6(Asn->Asp)	0	0	8.53e-07	6.28534	2	2000.02	-1.37782	50.9913		High	AFnTSVHAAIR	14	1	1	P15848	N3(Asn->Asp)	0	3.7e-05	0.001027	3.40944	2	1187.62	-1.07037	27.5927
High	nQTVTATFGYPFR	82	1	1	O09117	N1(Asn->Asp)	0	0	9.901e-06	4.83623	2	1502.73	-0.2455	51.9064		High	nTSVHAAIR	2	1	1	P15848	N1(Asn->Asp)	0	0.009191	0.1191	2.38794	2	969.512	0.273239	29.3183
High	VGVnKnQTVTATFGYPFR	46	1	1	O09117	N4(Asn->Asp); N6(Asn->Asp)	0	0	7.172e-05	4.83405	3	2001.01	0.53417	51.0686		High	VLQWTGASGGLPTnETTFAK	10	1	1	P51690	N14(Asn->Asp)	0	0	5.471e-08	6.02795	2	2079.03	-2.13926	49.1048
High	KnQTVTATFGYPFR	3	1	1	O09117	N2(Asn->Asp)	0	0	0.0001096	4.15255	3	1630.82	1.1133	48.6448		High	ILAPAYFILGGnQSGEG	1	1	1	Q13510	N12(Asn->Asp)	0	0.003762	0.04379	2.58944	2	1707.86	-0.413035	64.3214
High	VGVNKnQTVTATF	8	1	1	O09117	N6(Asn->Asp)	0	0.0001373	0.0004494	3.08428	2	1379.72	-0.160256	35.791		High	ILAPAYFILGGnQSGEGcVITR	60	1	1	Q13510	N12(Asn->Asp); C18(Carbamidomethyl)	0	0	5.325e-13	6.96753	3	2337.19	1.61002	60.9927
High	VGVNKnQTVTATFG	6	1	1	O09117	N6(Asn->Asp)	0.0115	0.0002775	0.001189	3.44096	2	1436.74	-0.568708	33.8756		High	TVLEnSTSYEEAK	28	1	1	Q13510	N5(Asn->Asp)	0	0	2.907e-05	4.02642	2	1471.68	0.380667	24.8404
High	FSLEGFPAEQnASNR	1	1	1	O09164	N11(Asn->Asp)	0	0.0002775	0.001042	3.49768	2	1667.77	0.129305	46.3428		High	LVQLFPnDTSLKNDLGVGYLLIGDNDNAK	27	1	1	Q12797	N7(Asn->Asp)	0	0	1.134e-06	4.3243	3	3147.62	0.493837	69.2457
High	LEAYFSLEGFPAEQnASNR	5	1	1	O09164	N15(Asn->Asp)	0	0	4.824e-07	5.47597	2	2143.99	-2.71691	58.7786		High	LVQLFPnDTSLK	74	1	1	Q12797	N7(Asn->Asp)	0	0	0.0002225	3.22691	2	1375.75	0.129777	51.6445
High	mVLQnGTK	20	1	1	O35114	M1(Oxidation); N5(Asn->Asp)	0	0.0002775	0.001169	2.58752	2	907.455	-0.764581	11.4821		High	LVQLFPnDTSLKnDLGVGYLLIGDNDNAK	10	1	1	Q12797	N7(Asn->Asp); N13(Asn->Asp)	0	3.7e-05	0.0005683	4.88726	3	3148.6	-2.88158	65.8818
High	NmVLQnGTK	116	1	1	O35114	M2(Oxidation); N6(Asn->Asp)	0	0.0001904	0.0007481	2.75653	2	1021.5	-0.462034	8.60804		High	cAnETKTWEEGK	6	1	1	Q12797	C1(Carbamidomethyl); N3(Asn->Asp)	0	3.7e-05	0.0003749	2.94489	3	1453.62	-2.48649	16.3991
High	nmVLQnGTK	63	1	1	O35114	N1(Asn->Asp); M2(Oxidation); N6(Asn->Asp)	0	0.0001904	0.0007174	2.9012	2	1022.48	-1.30435	12.6106		High	LVQLFPnDTSLKnDLGVGYLLIGDnDNAK	1	1	1	Q12797	N7(Asn->Asp); N13(Asn->Asp); N25(Asn->Asp)	0	0.003499	0.04048	4.47079	3	3149.6	4.55847	70.2899
High	EnGTTISAVTNK	8	1	1	O35114	N2(Asn->Asp)	0	0.0001186	0.0003084	3.0749	2	1235.61	-0.741389	23.0493		High	QLFPnDTSLK	1	1	1	Q12797	N5(Asn->Asp)	0	0.008478	0.1075	1.85539	2	1163.59	-0.0355966	50.1126
High	nQSVGDPNVDLIR	87	1	1	O35114	N1(Asn->Asp)	0	0	8.989e-05	3.7416	2	1427.71	1.11481	38.6668		High	mVnHSLHPTEPVK	43	1	1	Q7Z3C6	M1(Oxidation); N3(Asn->Asp)	0	0	0.0002181	2.91847	3	1505.74	-0.093641	19.3888
High	TmVFPVmYLnESVLIDK	10	1	1	O35114	M2(Oxidation); M7(Oxidation); N10(Asn->Asp)	0	0	1.142e-05	4.26331	3	2032	-0.491974	65.1343		High	YLQPLLAVQFTnLTmDTEIR	52	1	1	P05026	N12(Asn->Asp); M15(Oxidation)	0	0	1.11e-08	5.86972	3	2383.23	2.68799	67.8499
High	AnIQFGEnGTTISAVTNK	9	1	1	O35114	N2(Asn->Asp); N8(Asn->Asp)	0	0	0.0001403	4.89347	2	1866.91	2.53039	44.1133		High	FKLEWLGncSGLNDETYGYK	11	1	1	P05026	N8(Asn->Asp); C9(Carbamidomethyl)	0	0	5.105e-09	5.47974	3	2395.09	-0.183252	53.4022
High	nGTnDGEYVFLTGEDnYLNFSK	30	1	1	O35114	N1(Asn->Asp); N16(Asn->Asp)	0	0	3.677e-05	5.30459	3	2499.08	-0.819601	61.4413		High	LAVQFTnLTmDTEIR	22	1	1	P05026	N7(Asn->Asp); M10(Oxidation)	0	0	2.61e-05	3.85676	2	1768.88	-0.111219	52.7363
High	ANIQFGEnGTTISAVTNK	77	1	1	O35114	N8(Asn->Asp)	0	0	2.072e-06	5.39737	2	1865.92	0.180449	41.9775		High	PLLAVQFTnLTmDTEIR	3	1	1	P05026	N9(Asn->Asp); M12(Oxidation)	0	0.001465	0.01561	2.78815	2	1979.02	2.42998	71.5496
High	AYVFERnQSVGDPNVDLIR	19	1	1	O35114	N7(Asn->Asp)	0	0	3.034e-06	5.33441	3	2193.09	-0.513394	49.4653		High	QPVSPVIHPPVSYnDTAPR	11	1	1	Q15904	N14(Asn->Asp)	0	0	8.814e-05	3.4832	3	2075.06	1.84868	39.1096
High	nFTSPnGTIESPGFPEK	1	1	1	O35375	N1(Asn->Asp); N6(Asn->Asp)	0	0.001809	0.01872	2.15644	2	1823.82	-4.78591	42.5709		High	PVIHPPVSYnDTAPR	1	1	1	Q15904	N10(Asn->Asp)	0	0.00814	0.1037	2.77838	2	1663.85	0.887831	44.0787
High	PPVVnGTQANR	29	1	1	O35379	N5(Asn->Asp)	0	0	5.221e-05	3.81075	2	1153.6	-0.168608	16.2582		High	LnASLPALLLIR	35	1	1	Q15904	N2(Asn->Asp)	0	0	7.155e-05	3.82839	2	1294.81	0.75921	68.1329
High	InTTSDEKDPTNPFR	68	1	1	O35598	N2(Asn->Asp)	0	0	5.372e-05	4.05432	3	1735.81	0.235389	31.4909		High	mVLWnDSVVR	18	1	1	Q9Y487	M1(Oxidation); N5(Asn->Asp)	0	0	0.0001807	3.22051	2	1235.61	-1.49646	39.4927
High	nISQVLEK	24	1	1	O35598	N1(Asn->Asp)	0	0.001211	0.01238	2.27485	2	931.51	-0.0206676	34.0789		High	LPEIcTQcPGSVQnLSK	18	1	1	Q6UW56	C5(Carbamidomethyl); C8(Carbamidomethyl); N14(Asn->Asp)	0	0	2.597e-08	5.4043	2	1931.92	2.46855	37.8795
High	InTTSDEKD	9	1	1	O35598	N2(Asn->Asp)	0	0.002329	0.0265	2.30789	2	1023.45	-0.156271	0.982962		High	IDSTGnVTNELR	75	1	1	O75882	N6(Asn->Asp)	0	0	6.984e-06	4.70137	2	1319.65	1.41718	30.748
High	LIASnITETmR	75	1	1	O35604	N5(Asn->Asp); M10(Oxidation)	0	0	7.507e-05	4.71102	2	1265.64	-0.361858	30.8632		High	DLDmFInASK	10	1	1	O75882	M4(Oxidation); N7(Asn->Asp)	0	3.7e-05	0.0009165	3.04855	2	1170.53	-0.995585	44.154
High	NPnLTISFTAER	1	1	1	O35604	N3(Asn->Asp)	0	0	0.0001194	3.88363	2	1363.69	0.322101	46.2849		High	GIcnSSDVR	2	1	1	O75882	C3(Carbamidomethyl); N4(Asn->Asp)	0	0.003327	0.03723	2.90365	2	1008.44	-0.137327	13.452
High	PnDSYVIDYFK	4	1	1	O35604	N2(Asn->Asp)	0	0.0006728	0.005935	3.40113	2	1361.63	0.639936	53.958		High	EESPFVGNPGnITGAR	134	1	1	P30530	N11(Asn->Asp)	0	0	2.509e-08	4.32374	2	1645.78	0.035594	37.0638
High	ISHEnGTILcSK	1	1	1	O35607	N5(Asn->Asp); C10(Carbamidomethyl)	0	0.007565	0.1077	2.89409	3	1359.66	0.389632	24.8714		High	VAQPGINYALGTnVSYPNNLLR	14	1	1	O43505	N13(Asn->Asp)	0	0	1.004e-06	4.87464	3	2375.24	3.79441	55.6594
High	LVTATVnNSLLQK	2	1	1	O35608	N7(Asn->Asp)	0	0	2.457e-05	4.21171	2	1401.8	0.449748	40.7172		High	GPIDInmSEIGmDYIHELFSK	6	1	1	O43286	N6(Asn->Asp); M7(Oxidation); M12(Oxidation)	0	0	3.142e-07	4.03689	3	2442.13	4.04848	67.5081
High	KLTDVEAQVLnQTTR	11	1	1	O35608	N11(Asn->Asp)	0	0	4.714e-05	4.84388	3	1716.91	-0.837705	45.7925		High	TQnFTLLVQGSPELK	43	1	1	P50895	N3(Asn->Asp)	0	0	3.391e-07	5.34011	2	1675.89	-0.444781	51.3139
High	ATPNEGFFNQnITTFYYDR	42	1	1	O35632	N11(Asn->Asp)	0	0	9.442e-05	3.63796	3	2299.03	0.256459	60.4885		High	PLnSSAVVncSVHGLPTPALR	2	1	1	P50895	N3(Asn->Asp); N9(Asn->Asp); C10(Carbamidomethyl)	0	0	1.102e-07	4.88892	2	2191.13	4.25508	61.63
High	NPSANTFLHLnASSFR	1	1	1	O35632	N11(Asn->Asp)	0	0.0004073	0.002419	2.53205	3	1776.87	0.716223	54.087		High	VLSLPLnSSAVVncSVHGLPTPALR	45	1	1	P50895	N7(Asn->Asp); N13(Asn->Asp); C14(Carbamidomethyl)	0	0	1.168e-05	3.06122	3	2603.39	1.03053	61.4474
High	NLFPSNLVVAAFTTSATDYTVVTHnTSSGnVTK	4	1	1	O35874	N25(Asn->Asp); N30(Asn->Asp)	0	0	3.521e-05	1.81647	3	3458.7	1.29398	79.4322		High	VLSLPLnSSAVVnCSVHGLPTPALR	1	1	1	P50895	N7(Asn->Asp); N13(Asn->Asp)	0	0.006171	0.07504	1.96518	3	2546.36	-1.2315	63.9714
High	YLYNnQTK	8	1	1	O54819	N5(Asn->Asp)	0	0.001976	0.02199	2.29017	2	1044.5	-0.327547	20.5615		High	VIGGnFTGSQR	7	3	1	P13497	N5(Asn->Asp)	0	0.0001281	0.002971	3.28048	2	1136.57	-0.547301	24.548
High	GTGTGIEnSTESHFHSnGTTSVTSILR	1	1	1	O54901	N8(Asn->Asp); N17(Asn->Asp)	0	0.006459	0.08496	2.68807	3	2792.3	-0.131894	46.5644		High	cSLnDSATEVTGHR	12	1	1	P35613	C1(Carbamidomethyl); N4(Asn->Asp)	0	0	1.568e-06	4.30073	2	1547.68	0.0409699	44.8853
High	InSSSPLR	10	1	1	O54907	N2(Asn->Asp)	0	0.001755	0.01816	2.05352	2	874.463	-0.453218	19.8328		High	SLnDSATEVTGHR	19	1	1	P35613	N3(Asn->Asp)	0	0.0005256	0.007811	3.04166	2	1387.65	0.319945	44.8252
High	DILAYNFEnASQTFEDLPAR	16	1	1	O54965	N9(Asn->Asp)	0	0	7.978e-05	4.30728	3	2315.08	0.742294	64.2679		High	ALmnGSESR	3	1	1	P35613	M3(Oxidation); N4(Asn->Asp)	0	0.0004145	0.006389	2.53952	2	981.43	-0.240276	1.68191
High	DnSSGTFIVLIR	2	1	1	O54965	N2(Asn->Asp)	0	8.497e-05	0.0001909	3.35244	2	1322.7	0.645009	56.5105		High	SEDKALmnGSESR	3	1	1	P35613	M7(Oxidation); N8(Asn->Asp)	0	0.0002157	0.004576	2.85188	2	1440.63	0.121221	20.5257
High	DALQnmSSSLK	40	1	1	O54990	N5(Asn->Asp); M6(Oxidation)	0	0.0001373	0.0005372	3.69498	2	1210.56	-0.0950408	22.5321		High	DSEDKALmnGSESR	9	1	1	P35613	M8(Oxidation); N9(Asn->Asp)	0	0	7.566e-05	3.55948	2	1555.66	1.69933	20.5844
High	DmSQSIPIEDmLLQVSHYLnNSNR	6	1	1	O54990	M2(Oxidation); M11(Oxidation); N20(Asn->Asp)	0	0.0004873	0.003325	2.09792	3	2837.31	-0.303869	69.65		High	ILLTcSLnDSATEVTGHR	143	1	1	P35613	C5(Carbamidomethyl); N8(Asn->Asp)	0	0	9.599e-08	3.95513	3	1987.98	0.043622	41.184
High	LLnLTSPEATAK	53	1	1	O55026	N3(Asn->Asp)	0	0	3.492e-05	3.4445	2	1258.69	0.423793	39.877		High	TcSLnDSATEVTGHR	21	1	1	P35613	C2(Carbamidomethyl); N5(Asn->Asp)	0	0	7.263e-08	4.34029	2	1648.72	0.512713	44.8756
High	YVQnGTYTAK	10	1	1	O55111	N4(Asn->Asp)	0	0.0002775	0.001326	3.26946	2	1145.55	2.61295	16.1646		High	ITDSEDKALmnGSESR	240	1	1	P35613	M10(Oxidation); N11(Asn->Asp)	0	0	3.653e-07	4.72543	3	1769.79	-0.0862145	18.7284
High	LLnASVLGDHTK	39	1	1	O55192	N3(Asn->Asp)	0	0	8.17e-05	2.7654	3	1268.69	0.453985	36.595		High	LLTcSLnDSATEVTGHR	10	1	1	P35613	C4(Carbamidomethyl); N7(Asn->Asp)	0	0	2.294e-06	4.97668	2	1874.89	1.66168	44.8888
High	LnASVLGDHTK	12	1	1	O55192	N2(Asn->Asp)	0	8.497e-05	0.0001802	3.1897	2	1155.6	0.346466	37.8207		High	LTcSLnDSATEVTGHR	23	1	1	P35613	C3(Carbamidomethyl); N6(Asn->Asp)	0	0	2.115e-06	4.98523	2	1761.81	0.223342	44.7373
High	nASVLGDHTK	5	1	1	O55192	N1(Asn->Asp)	0	0.0007362	0.007752	3.01826	2	1042.52	0.231997	37.7345		High	TDSEDKALmnGSESR	19	1	1	P35613	M9(Oxidation); N10(Asn->Asp)	0	0	3.677e-06	4.02637	2	1656.71	2.14134	20.3457
High	LNAInITSALDR	35	1	1	O70258	N5(Asn->Asp)	0	0	1.441e-05	5.07766	2	1301.71	-0.68493	53.6817		High	nVTHLLQQELTEAQK	2	1	1	Q10589	N1(Asn->Asp)	0	0	4.72e-05	3.02775	3	1752.91	0.543156	56.8171
High	VnGTLTQVLLVGAPTHDDVSK	23	1	1	O70362	N2(Asn->Asp)	0	0	4.225e-05	3.64273	3	2165.15	1.06859	55.0852		High	NPVGLIGAEnATGETDPSHSK	22	1	1	P43251	N10(Asn->Asp)	0	0	0.0001114	4.35818	3	2095	1.46305	34.8114
High	nLTmFISR	11	1	1	O70362	N1(Asn->Asp); M4(Oxidation)	0	0.0005612	0.00487	2.67964	2	998.498	0.0139134	41.7193		High	FnDTEVLQR	3	1	1	P43251	N2(Asn->Asp)	0	0.0001281	0.002937	2.26023	2	1122.54	0.129089	31.6528
High	NLnYTER	13	1	1	O70362	N3(Asn->Asp)	0	0.003128	0.0393	2.22311	2	910.426	-0.342961	16.6125		High	GSVALVIHnITAQEnGTYR	16	1	1	Q7KYR7	N9(Asn->Asp); N15(Asn->Asp)	0	0	1.715e-05	4.59127	3	2045.03	-1.07589	50.2632
High	EYnSTGDYR	37	1	1	O70401	N3(Asn->Asp)	0	0.0001373	0.0004948	2.80271	2	1105.44	-0.213975	15.9575		High	nmScSInNTLLGQK	3	1	1	Q7KYR7	N1(Asn->Asp); M2(Oxidation); C4(Carbamidomethyl); N7(Asn->Asp)	0	0	0.0001617	3.15415	2	1597.72	2.18425	38.6832
High	YLYLASnHSNK	4	1	1	O70423	N7(Asn->Asp)	0	0.0001373	0.0003648	3.18859	2	1310.63	-2.27998	27.5223		High	PILATVGEnTTLR	6	1	1	Q7KYR7	N9(Asn->Asp)	0	0	0.0002357	2.9356	2	1385.76	-0.220895	43.2635
High	LYLASnHSNK	11	1	1	O70423	N6(Asn->Asp)	0	0.0003191	0.001691	2.94007	2	1147.57	0.131686	28.0053		High	GPTDPILATVGEnTTLR	1	1	1	Q7KYR7	N13(Asn->Asp)	0	3.7e-05	0.0003956	3.20208	2	1755.92	2.29062	73.1565
High	YLASnHSNK	9	1	1	O70423	N5(Asn->Asp)	0	0.0003191	0.00178	2.50961	2	1034.49	-1.65916	27.7634		High	LLEFDSTnVSDTAAK	9	1	1	Q8WWB7	N8(Asn->Asp)	0	0	2.715e-05	3.97303	2	1611.77	-0.648968	40.3842
High	NLGPnTTSTTITSDDFKPGVR	25	1	1	O70458	N5(Asn->Asp)	0	0	1.656e-05	2.15906	3	2222.09	0.15299	41.9343		High	TFAnGSLAFR	20	1	1	Q8WWB7	N4(Asn->Asp)	0	3.7e-05	0.0006865	3.73017	2	1084.54	-0.0695625	37.5695
High	YDInGSETK	14	1	1	O70458	N4(Asn->Asp)	0	0.0001373	0.0004359	2.78397	2	1027.46	-0.895922	18.8522		High	ISDnNTEFLLNFNEFIDRK	22	1	1	P54289	N4(Asn->Asp)	0	3.7e-05	0.0004374	3.13949	3	2330.13	1.73812	64.0338
High	QLLLAnNSLR	71	1	1	O88186	N6(Asn->Asp)	0	0	7.884e-05	2.88164	2	1142.65	-0.185367	41.9137		High	DAVNnITAK	62	1	1	P54289	N5(Asn->Asp)	0	3.7e-05	0.0007889	2.87327	2	946.484	-0.119371	19.7305
High	DSSDVYSTQKnSSEQFEK	9	1	1	O88199	N11(Asn->Asp)	0	0	1.87e-06	4.06648	3	2079.9	0.0209956	26.9037		High	IDVNSWIEnFTK	33	1	1	P54289	N9(Asn->Asp)	0	0	3.698e-06	4.76996	2	1466.72	-0.425119	62.534
High	DAASLTnR	25	1	1	O88199	N7(Asn->Asp)	0	0.0007339	0.006223	2.53938	2	848.412	1.43638	12.5747		High	ISDnNTEFLLNFNEFIDR	48	1	1	P54289	N4(Asn->Asp)	0	0	1.794e-09	5.06045	3	2202.04	0.868796	67.519
High	AASnSTEIK	10	1	1	O88307	N4(Asn->Asp)	0	0.001809	0.01937	2.69633	2	921.452	-0.0305586	3.10991		High	DDLDPEKnDSEPGSQR	46	1	1	P54289	N8(Asn->Asp)	0	0	0.0001481	4.05363	3	1802.76	-1.6168	19.8443
High	TNIEGQVPFIPAnFTAHITPYK	2	1	1	O88322	N13(Asn->Asp)	0	0.0007362	0.007216	2.36091	3	2459.26	-0.311674	64.0262		High	LTnVSISDEGR	4	1	1	Q9BY67	N3(Asn->Asp)	0	0	0.0002141	3.15617	2	1191.59	1.76284	37.7888
High	TNIEGQVPFIPAnFTAH	7	1	1	O88322	N13(Asn->Asp)	0	0	6.953e-05	2.99568	2	1856.92	0.764574	57.3395		High	TVIEGEVATIScQVnK	2	1	1	Q9BY67	C12(Carbamidomethyl); N15(Asn->Asp)	0	7.212e-05	0.001172	2.22573	2	1748.87	-0.272648	57.2543
High	VnGTDLAPDLLnGSQLILR	12	1	1	O88507	N2(Asn->Asp); N12(Asn->Asp)	0	0	1.148e-06	3.98628	3	2011.07	0.0301324	66.4846		High	DTAVEGEEIEVncTAmASK	6	1	1	Q9BY67	N12(Asn->Asp); C13(Carbamidomethyl); M16(Oxidation)	0	0	1.285e-06	4.33143	3	2070.88	0.297239	34.4863
High	nYSIFLADINQER	12	1	1	O88531	N1(Asn->Asp)	0	0	2.477e-05	4.29622	2	1583.77	0.385271	58.3012		High	FQLLnFSSSELK	129	1	1	Q9BY67	N5(Asn->Asp)	0	0	2.79e-05	4.46606	2	1413.73	0.204182	59.1178
High	VcTnSTncTEINE	5	1	1	O88662	C2(Carbamidomethyl); N4(Asn->Asp); N7(Asn->Asp); C8(Carbamidomethyl)	0	0.001424	0.01471	3.38888	2	1543.59	1.06785	23.518		High	DVTVIEGEVATIScQVnK	59	1	1	Q9BY67	C14(Carbamidomethyl); N17(Asn->Asp)	0	0	1.207e-07	5.1564	3	1962.97	0.572903	55.1113
High	VnKTEEDYAR	30	1	1	O88668	N2(Asn->Asp)	0	0.0003191	0.001526	2.42166	2	1225.57	-0.349147	13.5736		High	VSLTnVSISDEGR	145	1	1	Q9BY67	N5(Asn->Asp)	0	0	2.323e-06	5.22731	2	1377.69	0.382907	36.1668
High	nKTEEDYAR	6	1	1	O88668	N1(Asn->Asp)	0	0.0005519	0.004169	2.30034	2	1126.5	0.86595	13.4425		High	VDDEmPQHAVLSGPNLFINNLnK	178	1	1	Q9BY67	M5(Oxidation); N22(Asn->Asp)	0	0	6.986e-08	6.35621	3	2582.26	1.20433	55.1228
High	VVTPEEYFnVT	2	1	1	O88668	N9(Asn->Asp)	0	0.005361	0.07056	3.49933	2	1298.62	0.408808	53.5506		High	VDDEmPQHAVLSGPNLFINnLnK	134	1	1	Q9BY67	M5(Oxidation); N20(Asn->Asp); N22(Asn->Asp)	0	0	1.546e-10	6.71558	3	2583.24	-0.0748013	52.5504
High	KGSVYTAQSDVQVPEnESIK	1	1	1	O88792	N16(Asn->Asp)	0	0.002169	0.02348	3.16684	3	2180.07	-0.590597	35.4718		High	QLLnFSSSELK	7	1	1	Q9BY67	N4(Asn->Asp)	0	0.0003327	0.005495	2.39356	2	1266.66	0.757611	58.8889
High	AFmnSSFTIDPK	98	1	1	O88792	M3(Oxidation); N4(Asn->Asp)	0	0	0.0001324	4.24389	2	1374.62	-0.163719	40.8845		High	DTAVEGEEIEVncTAmASKPATTIR	52	1	1	Q9BY67	N12(Asn->Asp); C13(Carbamidomethyl); M16(Oxidation)	0	0	1.526e-08	4.57953	3	2710.26	0.220611	38.6222
High	FmnSSFTIDPK	5	1	1	O88792	M2(Oxidation); N3(Asn->Asp)	0	0.0002775	0.001193	3.54485	2	1303.59	1.14649	42.0683		High	QTLFFnGTR	32	1	1	Q8NFZ8	N6(Asn->Asp)	0	3.7e-05	0.0009851	2.47644	2	1084.54	-0.285451	36.293
High	AFmnSSFTID	10	1	1	O88792	M3(Oxidation); N4(Asn->Asp)	0	0.002034	0.02249	2.28342	2	1149.48	0.153183	43.9566		High	LQNnISYQmADIHHLK	35	1	1	Q6P4E1	N4(Asn->Asp); M9(Oxidation)	0	0	8.641e-06	2.37775	3	1941.95	-0.0719634	32.1595
High	LLnTTDVYLLPSLNPDGFER	1	1	1	O89001	N3(Asn->Asp)	0	0.0004532	0.002769	2.23048	3	2278.16	-1.09663	67.4753		High	mnITSIAPLLEK	12	1	1	Q96PB1	M1(Oxidation); N2(Asn->Asp)	0	0.0009816	0.01117	2.85023	2	1346.72	0.0208738	52.8202
High	nNSNNFDLNR	27	1	1	O89001	N1(Asn->Asp)	0	0.0001186	0.0002522	3.63691	2	1208.53	-0.199505	25.9291		High	ISVITIFGPVNnSTmK	1	1	1	Q76M96	N12(Asn->Asp); M15(Oxidation)	0	0.008583	0.1085	2.13962	2	1737.91	0.839991	58.5594
High	FANEYPnITR	10	1	1	O89001	N7(Asn->Asp)	0	0	0.0001229	3.38839	2	1225.59	0.35524	34.5624		High	InGSAnFSFNDEEmK	32	1	1	Q6YHK3	N2(Asn->Asp); N6(Asn->Asp); M14(Oxidation)	0	0	1.542e-07	4.77695	2	1720.7	-3.06628	37.0321
High	DLDTDFTSnASQPETK	5	1	1	O89001	N9(Asn->Asp)	0	0	1.5e-05	3.71281	2	1769.77	-1.29893	36.4156		High	nVSTNVFFK	22	1	1	Q6YHK3	N1(Asn->Asp)	0	0.001317	0.01366	2.09639	2	1056.54	-0.249021	42.7365
High	DSVTGSGLEnATISVAGInHNITTGR	6	1	1	O89001	N10(Asn->Asp); N19(Asn->Asp)	0	0	9.257e-06	3.50308	3	2586.26	-0.0382758	56.6078		High	HLnGTITAK	25	1	1	Q6YHK3	N3(Asn->Asp)	0	0.0001859	0.003507	3.08997	2	955.52	-0.786174	11.5142
High	HVEDKFnETTQR	7	1	1	O89020	N7(Asn->Asp)	0	0.0001653	0.0006071	2.90135	3	1504.7	-0.213389	18.0727		High	InYTVPQSGTFK	68	1	1	Q6YHK3	N2(Asn->Asp)	0	0	0.000161	3.80124	2	1355.68	0.400301	33.7319
High	ALnVTLSSmGR	33	1	1	P01029	N3(Asn->Asp); M9(Oxidation)	0	0	6.323e-05	4.7635	2	1165.59	-1.28243	33.0856		High	mEAVQKInYTVPQSGTFK	5	1	1	Q6YHK3	M1(Oxidation); N8(Asn->Asp)	0	0	6.576e-06	4.28332	3	2058.02	0.490609	34.8484
High	FSDGLESnR	44	1	1	P01029	N8(Asn->Asp)	0	8.497e-05	0.0001902	3.42995	2	1025.45	-2.08275	24.1762		High	TASnLTVSVLEAEGVFEK	43	1	1	Q6YHK3	N4(Asn->Asp)	0	0	3.523e-09	6.11344	2	1894.97	1.81312	58.239
High	IVVPLNNREnISD	4	1	1	P01592	N10(Asn->Asp)	0	0.0007362	0.008514	2.58906	2	1483.78	1.82799	38.9323		High	TQDEILFSnSTR	58	1	1	Q6YHK3	N9(Asn->Asp)	0	0	8.665e-05	4.26739	2	1411.67	0.398482	37.8709
High	EnISDPTSPLR	46	1	1	P01592	N2(Asn->Asp)	0	0	2.297e-05	3.64319	2	1229.6	0.198859	31.0007		High	LFnVTSTLR	21	1	1	Q9NZQ7	N3(Asn->Asp)	0	3.7e-05	0.0007405	3.40355	2	1051.58	0.713014	43.7072
High	IVVPLNNREnISDPTSPLR	85	1	1	P01592	N10(Asn->Asp)	0	0	0.0001276	3.31303	3	2135.15	0.512533	46.1181		High	QLVHSFAEGQDQGSAYAnR	53	1	1	Q5ZPR3	N18(Asn->Asp)	0	0	1.552e-08	6.22912	3	2078.95	0.280873	30.3802
High	VLTLAnFTTK	54	1	1	P01831	N6(Asn->Asp)	0	0.0001373	0.000463	3.4868	2	1108.62	-0.194757	51.7569		High	VVLGAnGTYScLVR	47	1	1	Q5ZPR3	N6(Asn->Asp); C11(Carbamidomethyl)	0	0	3.7e-07	4.92742	2	1509.77	0.691594	39.4743
High	EDYnSTLR	96	4	1	P01863	N4(Asn->Asp)	0	0.0002775	0.001253	2.42774	2	998.442	-0.249347	20.0337		High	TALFPDLLAQGnASLR	51	1	1	Q5ZPR3	N12(Asn->Asp)	0	0	2.581e-07	4.85162	2	1687.91	2.80124	61.6196
High	NYQnNTEVIQGIR	10	1	1	P01872	N4(Asn->Asp)	0	0	8.492e-05	4.22208	2	1549.76	1.01645	34.3057		High	ALFPDLLAQGnASLR	21	1	1	Q5ZPR3	N11(Asn->Asp)	0	0	6.657e-07	4.38272	2	1586.86	1.02528	61.6043
High	YQnNTEVIQGIR	29	1	1	P01872	N3(Asn->Asp)	0	0	5.576e-05	3.28155	2	1435.72	0.390012	35.5798		High	DQGSAYAnR	4	1	1	Q5ZPR3	N8(Asn->Asp)	0	0.0001281	0.002976	3.18272	2	982.421	-1.01988	2.9881
High	ImESHPnGTFSAK	30	1	1	P01872	M2(Oxidation); N7(Asn->Asp)	0	0.0001373	0.0004815	2.11259	3	1435.65	-0.479124	20.4242		High	PDLLAQGnASLR	6	1	1	Q5ZPR3	N8(Asn->Asp)	0	0.0002157	0.004683	2.69538	2	1255.66	0.448488	67.4449
High	mESHPnGTFSAK	11	1	1	P01872	M1(Oxidation); N6(Asn->Asp)	0	0.0002734	0.000885	2.51733	2	1322.57	-0.0298411	21.3904		High	nSTLPTmAQmEK	3	1	1	P16070	N1(Asn->Asp); M7(Oxidation); M10(Oxidation)	0	0.003434	0.03875	2.54423	2	1383.61	-0.817588	30.0005
High	YLKnGnATLLR	35	6	1	P01897	N4(Asn->Asp); N6(Asn->Asp)	0	0	9.362e-05	3.05773	3	1264.69	-0.39712	30.1991		High	FnSTLPTmAQmEK	1	1	1	P16070	N2(Asn->Asp); M8(Oxidation); M11(Oxidation)	0	0.004187	0.04902	2.4818	2	1530.68	2.17207	28.8848
High	EQnYTcR	2	3	1	P01897	N3(Asn->Asp); C6(Carbamidomethyl)	0	0.008913	0.1295	1.77375	2	971.388	-0.399467	4.13134		High	AFnSTLPTmAQmEK	81	1	1	P16070	N3(Asn->Asp); M9(Oxidation); M12(Oxidation)	0	0	6.005e-06	4.21944	2	1601.72	1.30698	30.8063
High	YLELGnETLLR	92	1	1	P01902	N6(Asn->Asp)	0	0	0.0001136	4.19241	2	1321.7	0.938263	52.9514		High	FVTNmEAQnTTEVYVK	1	1	1	Q08722	M5(Oxidation); N9(Asn->Asp)	0	3.7e-05	0.0005965	2.8012	2	1890.88	1.82538	35.6531
High	FSPPVVnVTWLR	12	3	1	P01904	N7(Asn->Asp)	0	0	0.0001205	3.32611	2	1415.77	-0.166246	63.8778		High	DIYTFDGALnK	52	1	1	Q08722	N10(Asn->Asp)	0	0	9.908e-05	3.5153	2	1257.6	-0.410733	40.789
High	PPVVnVTWLR	2	3	1	P01904	N5(Asn->Asp)	0	0.0001373	0.0003743	2.78889	2	1181.67	-0.62413	63.8576		High	GRDIYTFDGALnK	4	1	1	Q08722	N12(Asn->Asp)	0	3.7e-05	0.0002751	3.16469	3	1470.72	-0.29871	37.611
High	GEcYYTnGTQR	6	1	1	P01921	C3(Carbamidomethyl); N7(Asn->Asp)	0	0.003398	0.04377	2.90053	2	1349.54	0.157815	19.643		High	GSQWSDIEEFcnR	5	1	1	P08174	C11(Carbamidomethyl); N12(Asn->Asp)	0	0	5.581e-05	3.77806	2	1628.67	0.804249	42.2092
High	mAAAnVSITQPESTG	9	1	1	P02468	M1(Oxidation); N5(Asn->Asp)	0	0.0001373	0.0004014	3.2552	2	1493.68	0.482519	27.6957		High	nSTSIYFK	14	1	1	P19256	N1(Asn->Asp)	0	0.001369	0.01426	2.564	2	960.467	-0.481876	30.3033
High	RIPAInR	3	1	1	P02468	N6(Asn->Asp)	0	0.004378	0.05863	2.0275	2	840.505	-0.586671	22.1498		High	TAVncSSDFDAcLITK	64	1	1	P13987	N4(Asn->Asp); C5(Carbamidomethyl); C12(Carbamidomethyl)	0	0	1.969e-08	5.43873	2	1802.8	2.65262	41.4325
High	nISQDLEK	27	1	1	P02468	N1(Asn->Asp)	0	0.0007563	0.00889	2.0231	2	947.468	0.0083136	23.0426		High	NnHTASILDR	107	1	1	P08962	N2(Asn->Asp)	0	3.7e-05	0.0004114	3.18627	2	1141.56	0.598333	21.5996
High	FLGNQVLSYGQnLSF	7	1	1	P02468	N12(Asn->Asp)	0	0.0002734	0.0008854	2.7548	2	1687.83	-1.07188	64.5134		High	nnHTASILDR	62	1	1	P08962	N1(Asn->Asp); N2(Asn->Asp)	0	3.7e-05	0.000586	2.91091	2	1142.54	-0.156379	24.7458
High	nSSLHSQISR	28	1	1	P02468	N1(Asn->Asp)	0	0.0002734	0.0008049	3.16622	2	1129.56	-1.11556	19.7745		High	GDTLcTnLTGTLLPSR	28	1	1	P32970	C5(Carbamidomethyl); N7(Asn->Asp)	0	0	1.901e-07	4.63398	2	1719.86	0.113228	52.2589
High	ASAVQKnATSTK	7	1	1	P02468	N7(Asn->Asp)	0	0.0001904	0.0007255	3.79416	2	1206.63	-1.12394	15.8563		High	LSAVNSIFLSHnNTK	14	1	1	P48960	N12(Asn->Asp)	0	0	0.0002171	2.65359	3	1645.86	0.777555	44.7198
High	AnETSAEAYNLLLR	14	1	1	P02468	N2(Asn->Asp)	0	0	6.242e-05	3.89322	2	1565.78	0.343744	52.2		High	LSAVnSIFLSHnNTK	1	1	1	P48960	N5(Asn->Asp); N12(Asn->Asp)	0	0.0004676	0.006954	3.11952	3	1646.84	1.21745	38.0498
High	LLnnLTSIK	27	1	1	P02468	N3(Asn->Asp); N4(Asn->Asp)	0	0.0001653	0.000576	2.6554	2	1017.58	0.415835	42.53		High	nVSGFSIAnR	2	1	1	Q9H5V8	N1(Asn->Asp); N9(Asn->Asp)	0	0.0002453	0.004818	2.33558	2	1066.52	0.907892	34.8064
High	mAAAnVSITQPE	1	1	1	P02468	M1(Oxidation); N5(Asn->Asp)	0	0.005938	0.07856	2.14255	2	1248.58	-0.120179	27.4853		High	nVSGFSIANR	3	1	1	Q9H5V8	N1(Asn->Asp)	0	0.0004145	0.006347	3.06378	2	1065.53	0.11356	33.5164
High	NDnKTAAEEALR	2	1	1	P02468	N3(Asn->Asp)	0	0.0001373	0.0003831	3.1748	2	1332.64	-0.169405	24.5383		High	ASVSFLNFnLSNcER	2	1	1	Q9H5V8	N9(Asn->Asp); C13(Carbamidomethyl)	0	0.003396	0.03782	3.23189	2	1758.82	2.39491	57.4208
High	TLAGEnQTALEIEELNR	16	1	1	P02468	N6(Asn->Asp)	0	0	8.29e-08	5.64431	2	1901.94	-0.797177	47.3374		High	IGTFcSnGTVSR	1	1	1	Q9H5V8	C5(Carbamidomethyl); N7(Asn->Asp)	0	0.00662	0.08047	2.95428	2	1299.6	-0.228068	25.7982
High	RVNDnKTAAEEALR	26	1	1	P02468	N5(Asn->Asp)	0	8.497e-05	0.000175	2.96182	3	1587.81	-1.52462	22.7221		High	IVSQAPSTPSPNmFTINnETGDIITVAAGLDR	30	1	1	P19022	M13(Oxidation); N18(Asn->Asp)	0	0	6.131e-06	4.31682	3	3346.65	0.297685	62.4097
High	LAGEnQTALEIEELNR	7	1	1	P02468	N5(Asn->Asp)	0	0	6.281e-06	3.82197	2	1800.9	-0.123774	45.3738		High	IVSQAPSTPSPnmFTInNETGDIITVAAGLDR	1	1	1	P19022	N12(Asn->Asp); M13(Oxidation); N17(Asn->Asp)	0	0.0001015	0.001532	4.55143	3	3347.62	-3.20518	62.358
High	TAnETSAEAYNLLLR	20	1	1	P02468	N3(Asn->Asp)	0	0	3.418e-06	4.06805	2	1666.83	-0.379753	50.1187		High	SnISILR	3	1	1	P19022	N2(Asn->Asp)	0	0.003762	0.04415	2.02274	2	803.462	0.187404	31.6673
High	IASAVQKnATSTK	8	1	1	P02468	N8(Asn->Asp)	0	0	0.0001107	4.1581	2	1319.71	-1.46251	13.7592		High	VETVVAnLTVmDR	28	1	1	P55283	N7(Asn->Asp); M11(Oxidation)	0	0	1.384e-06	4.48675	2	1463.74	0.940698	43.0331
High	VNDnKTAAEEALR	65	1	1	P02468	N4(Asn->Asp)	0	0	7.858e-05	4.97027	3	1431.71	-0.124157	23.5511		High	LSQGnTTLSINPVK	26	1	1	P13688	N5(Asn->Asp)	0	0	0.0001119	4.15215	2	1472.8	0.181061	36.3575
High	mAAANVSITQPESTGEPnnmTLLAEEAR	65	1	1	P02468	M1(Oxidation); N18(Asn->Asp); N19(Asn->Asp); M20(Oxidation)	0	0	6.182e-05	5.11016	3	2979.35	-1.23022	45.4917		High	LQLSnGnmTLTLLSVK	10	1	1	P40199	N5(Asn->Asp); N7(Asn->Asp); M8(Oxidation)	0	0	0.0001677	3.72336	2	1749.93	1.24829	57.8282
High	LLNnLTSIK	75	1	1	P02468	N4(Asn->Asp)	0	0.0001373	0.0003938	3.57347	2	1016.6	0.303253	42.256		High	LSRnETQVDGAR	2	1	1	Q9NYQ6	N4(Asn->Asp)	0	0.001691	0.01736	3.3466	3	1346.66	-1.53288	12.8617
High	VnSSLHSQISR	66	1	1	P02468	N2(Asn->Asp)	0	0	9.402e-05	3.73612	2	1228.63	-0.677533	18.2125		High	IPAHDPDVSDSLnYTFVQGNELR	21	1	1	Q9NYQ6	N13(Asn->Asp)	0	0	3.121e-08	5.34174	3	2588.23	-0.457233	50.1219
High	LLTSIESETAASEETLTnASQR	8	1	1	P02469	N18(Asn->Asp)	0	0	3.456e-06	4.61355	3	2352.14	-0.40486	51.1719		High	NVDmAGFIANnGTR	56	1	1	Q9NYQ6	M4(Oxidation); N11(Asn->Asp)	0	0	7.841e-05	4.33666	2	1496.68	0.948574	29.981
High	PSTPQQLQnLTEDIR	9	1	1	P02469	N9(Asn->Asp)	0	0	3.69e-06	4.19904	3	1740.88	1.0395	49.842		High	GNELSLVLLnASTGELK	16	1	1	Q9HCU4	N10(Asn->Asp)	0	0	9.283e-07	4.68089	2	1758.95	0.321162	64.0118
High	mEmPSTPQQLQnLTEDIRER	31	1	1	P02469	M1(Oxidation); M3(Oxidation); N12(Asn->Asp)	0	0	2.868e-05	2.24275	3	2449.13	0.411289	51.892		High	DDALKnLSHTPVSK	2	1	1	O43529	N6(Asn->Asp)	0	0.0001859	0.004223	4.30701	3	1525.78	-0.491892	32.9809
High	LTDTASQSnSTAG	23	1	1	P02469	N9(Asn->Asp)	0	0.0001186	0.0002986	3.35959	2	1253.55	0.303814	10.5743		High	nATQEALR	2	1	1	Q9NPF2	N1(Asn->Asp)	0	0.003453	0.04002	2.40122	2	903.451	-2.7995	12.133
High	LTDTASQSnSTAGELGALQAEAESLDK	139	1	1	P02469	N9(Asn->Asp)	0	0	1.348e-08	7.60335	3	2708.27	-0.43817	60.8466		High	LYAnHTSLPASAR	1	1	1	Q9NRB3	N4(Asn->Asp)	0	0.0003897	0.005866	2.13569	3	1401.71	-0.316203	23.3637
High	LTDTASQSnSTAGELG	1	1	1	P02469	N9(Asn->Asp)	0	0.0005326	0.004006	2.56392	2	1552.7	1.77339	23.7943		High	YILDFSLFAYPLPnVTK	1	1	1	Q8NCH0	N14(Asn->Asp)	0	0.006836	0.08359	3.00893	2	2002.06	-0.345218	77.3132
High	PnSTVEQSALTR	32	1	1	P02469	N2(Asn->Asp)	0	0	2.063e-05	4.68811	2	1303.65	0.534217	24.7278		High	DAAALTnR	55	1	1	Q7LGC8	N7(Asn->Asp)	0	0.0004676	0.00697	2.86268	2	832.416	-0.398025	11.1368
High	GmnYTVR	12	1	1	P02469	M2(Oxidation); N3(Asn->Asp)	0	0.002741	0.03129	2.28682	2	857.383	0.399615	11.9869		High	APDTAnLTTAALFR	40	1	1	Q9NS84	N6(Asn->Asp)	0	0	7.093e-08	5.51647	2	1462.75	-0.248711	47.8158
High	QADEDIQGTQNLLTSIESETAASEETLTnASQR	10	1	1	P02469	N29(Asn->Asp)	0	0	1.486e-07	5.33613	3	3551.65	-0.186941	73.7971		High	FPSnLSGAVGEAVSR	46	1	1	Q9NS84	N4(Asn->Asp)	0	0	7.194e-08	5.43457	2	1491.74	-1.42818	41.9073
High	VnASTTDPnSTVEQSALTR	80	1	1	P02469	N2(Asn->Asp); N9(Asn->Asp)	0	0	5.697e-07	5.62932	2	1992.93	-0.549636	32.8237		High	ALAALDAFALnmTR	14	1	1	Q9NS84	N11(Asn->Asp); M12(Oxidation)	0	0	7.27e-07	5.07224	2	1494.76	1.27337	55.1107
High	RVnASTTDPnSTVEQSALTR	58	1	1	P02469	N3(Asn->Asp); N10(Asn->Asp)	0	0	5.106e-07	5.77203	3	2149.04	0.456769	32.2364		High	SPVQEnSSDLNK	64	1	1	Q9NY35	N6(Asn->Asp)	0	0.0001281	0.002528	3.68041	2	1318.61	0.510588	17.2693
High	VnASTTDPNSTVEQSALTR	147	1	1	P02469	N2(Asn->Asp)	0	0	2.097e-08	6.1887	3	1991.95	-0.767524	31.1983		High	EnGTLVQVATISGNmFNQmAK	34	1	1	O75503	N2(Asn->Asp); M15(Oxidation); M19(Oxidation)	0	0	3.301e-07	5.10304	3	2286.07	-0.100423	46.8706
High	mEmPSTPQQLQnLTEDIR	90	1	1	P02469	M1(Oxidation); M3(Oxidation); N12(Asn->Asp)	0	0	1.704e-06	6.27483	3	2163.99	0.118802	52.3855		High	ITYEEIPLPIRn	18	1	1	O75503	N12(Asn->Asp)	0	3.7e-05	0.0007508	3.20445	2	1458.78	-0.0453972	50.5479
High	RVnASTTDPNSTVEQSALTR	80	1	1	P02469	N3(Asn->Asp)	0	0	4.499e-08	6.22657	3	2148.05	0.204608	29.8661		High	IFLYSGEPTYLGnETSVFGPTGnK	50	1	1	O75503	N13(Asn->Asp); N23(Asn->Asp)	0	0	4.308e-05	5.63047	3	2593.23	-2.00139	56.2527
High	QADEDIQGTQnLLTSIESETAASEETLTnASQR	2	1	1	P02469	N11(Asn->Asp); N29(Asn->Asp)	0	0	3.472e-05	5.181	3	3552.64	3.10968	74.7799		High	DYYPInESLASLPLR	72	1	1	O96005	N6(Asn->Asp)	0	0	1.347e-08	4.47356	2	1751.89	0.46496	60.667
High	LSQnASLGPH	37	1	1	P03953	N4(Asn->Asp)	0	0.0002775	0.001356	3.41036	2	1024.5	-1.71925	20.8504		High	PInESLASLPLR	2	1	1	O96005	N3(Asn->Asp)	0	0.001369	0.01432	3.01751	2	1310.73	0.454679	60.634
High	VSImnR	3	1	1	P03953	M4(Oxidation); N5(Asn->Asp)	0	0.008913	0.1291	1.87365	2	736.365	-0.595161	9.60772		High	VKDLmVInR	20	1	1	Q96KA5	M5(Oxidation); N8(Asn->Asp)	0	0.0001281	0.002473	3.20851	2	1104.61	0.202548	26.2362
High	LSQnASLGPHVR	27	1	1	P03953	N4(Asn->Asp)	0	0	7.967e-05	3.92244	2	1279.67	-0.601055	25.2017		High	TVnVSVPK	17	1	1	Q96KA5	N3(Asn->Asp)	0	0.0003031	0.005411	2.93304	2	844.477	-0.0387329	24.8726
High	EAQYnSTFR	5	1	1	P03987	N5(Asn->Asp)	0	0.0001653	0.0005549	2.03987	2	1116.49	-0.769126	23.2256		High	LAnLTQGEDQYYLR	64	1	1	P10909	N3(Asn->Asp)	0	0	1.005e-07	5.10305	2	1684.82	0.614834	43.5606
High	LASPPSQGEVPPGPLPEAVLALYnSTR	12	1	1	P04202	N24(Asn->Asp)	0	0	1.075e-05	3.02792	3	2761.44	0.203541	73.8034		High	EDALnETR	23	1	1	P10909	N5(Asn->Asp)	0	0.0004676	0.007199	2.63035	2	948.427	0.1289	12.8235
High	DISHSIYmFFnTSDIR	1	1	1	P04202	M8(Oxidation); N11(Asn->Asp)	0	0.0005612	0.004487	2.1935	3	1962.89	-2.16611	66.1896		High	KKEDALnETR	2	1	1	P10909	N7(Asn->Asp)	0	0.004079	0.04753	2.68674	3	1204.62	0.775504	5.56162
High	RSnFTPATNEAPQATVFPK	80	3	1	P04227	N3(Asn->Asp)	0	0	1.179e-05	4.57428	3	2077.03	-0.137301	40.9201		High	DLVVQQLVnVSR	25	1	1	Q6P4Q7	N9(Asn->Asp)	0	3.7e-05	0.0006426	3.94732	2	1370.76	-0.107842	53.1486
High	PmSmDNmLLGPVKnVTK	3	1	1	P04441	M2(Oxidation); M4(Oxidation); M7(Oxidation); N14(Asn->Asp)	0	0.0007362	0.008197	2.71956	3	1923.92	-0.0487708	37.4872		High	GnTSGVLVVLTK	9	1	1	Q6P4Q7	N2(Asn->Asp)	0	3.7e-05	0.0003123	3.06164	2	1188.68	0.745758	44.6729
High	VSnSSAR	3	1	1	P04919	N3(Asn->Asp)	0	0.004523	0.06015	1.79382	2	721.347	-1.12292	2.3275		High	GTEWLVnSSR	34	1	1	Q12860	N7(Asn->Asp)	0	3.7e-05	0.001032	3.33086	2	1149.55	-1.17931	35.6631
High	GEnFTETDVK	54	1	1	P04925	N3(Asn->Asp)	0	0.0001904	0.000678	3.84936	2	1140.51	-0.460163	24.3467		High	DVYALmGQnVTLEcFALGNPVPDIR	1	1	1	Q12860	M6(Oxidation); N9(Asn->Asp); C14(Carbamidomethyl)	0	0.001441	0.01496	3.00284	3	2809.37	4.17329	64.8707
High	AIVASENnmSR	90	1	1	P05555	N8(Asn->Asp); M9(Oxidation)	0	0	7.396e-05	3.57709	2	1208.56	-0.183404	14.8378		High	GSLEINnITR	12	1	1	Q12860	N7(Asn->Asp)	0	0.0001281	0.003165	3.04714	2	1117.58	-0.493194	32.2052
High	VTFInTTR	16	1	1	P05555	N5(Asn->Asp)	0	0.0007362	0.006823	2.97381	2	952.51	-0.17443	30.6947		High	YIITWDHVVALSnESTVTGYK	18	1	1	Q12860	N13(Asn->Asp)	0	0	4.179e-08	4.89216	3	2397.2	-0.601257	54.9333
High	LnYTLVGEPLR	44	1	1	P05555	N2(Asn->Asp)	0	0	0.0001336	4.31529	2	1275.7	0.866092	48.4929		High	GKAnSTGTLVITDPTR	54	1	1	Q12860	N4(Asn->Asp)	0	0	5.708e-05	5.41839	3	1631.86	-0.491641	28.6938
High	DKVTFInTTR	5	1	1	P05555	N7(Asn->Asp)	0	0.0001653	0.0005458	3.23309	2	1195.63	-0.217437	30.5907		High	AnSTGTLVITDPTR	90	1	1	Q12860	N2(Asn->Asp)	0	0	1.067e-06	5.44035	2	1446.74	0.625587	30.6159
High	YLnFTASEmTSK	23	1	1	P05555	N3(Asn->Asp); M9(Oxidation)	0	8.497e-05	0.0001627	3.44975	2	1408.63	-0.829495	35.2268		High	GKAnSTGTLVITD	15	1	1	Q12860	N4(Asn->Asp)	0	0.0009816	0.01125	2.64754	2	1277.66	0.840699	30.4889
High	AInISVIEnGYVR	1	1	1	P05622	N3(Asn->Asp); N9(Asn->Asp)	0	0	6.048e-05	4.5606	2	1449.76	-0.402275	50.1299		High	YTcTAQTIVDnSSASADLVVR	1	1	1	Q12860	C3(Carbamidomethyl); N11(Asn->Asp)	0	3.7e-05	0.0003259	3.43295	3	2272.08	-0.154242	51.2121
High	LGnETLQR	39	1	1	P06339	N3(Asn->Asp)	0	0.0004073	0.002296	2.81611	2	931.484	-0.147943	17.5264		High	VELnTSR	1	1	1	P78357	N4(Asn->Asp)	0	0.008801	0.1133	1.5503	2	819.42	-0.900425	13.9228
High	GAGEVSPAEHSSKPTnISAK	1	1	1	P06683	N16(Asn->Asp)	0	0.009929	0.1425	2.11306	3	1967.97	-0.255331	18.7076		High	VDGQLVnLTLVEGR	33	1	1	P78357	N7(Asn->Asp)	0	0	4.86e-07	4.7687	2	1513.82	1.25174	52.2318
High	AEFAVAnDTGFVDIPQQEK	28	1	1	P06797	N7(Asn->Asp)	0	0	4.715e-07	6.03388	2	2079.98	-1.61401	52.1516		High	GHnSTFFGNVnESAVVR	40	1	1	P78357	N2(Asn->Asp); N11(Asn->Asp)	0	0	7.516e-07	4.67289	3	1836.85	0.119905	41.4431
High	VYnGSVPFEER	1	1	1	P06802	N3(Asn->Asp)	0	0.0002775	0.001287	2.75498	2	1297.61	1.54165	36.0116		High	LQILnASSDVLR	23	1	1	Q02388	N5(Asn->Asp)	0	0	4.727e-06	3.9437	2	1329.74	1.12791	48.8109
High	LTEFTHnSTmDYK	39	1	1	P06909	N7(Asn->Asp); M10(Oxidation)	0	8.497e-05	0.0001667	3.72736	2	1603.69	-1.45042	27.4021		High	DLTSLnnTLAnIR	1	1	1	Q5KU26	N6(Asn->Asp); N7(Asn->Asp); N11(Asn->Asp)	0	0.006279	0.07621	2.65316	2	1447.73	-0.894791	55.9391
High	WDPEPncTSK	1	1	1	P06909	N6(Asn->Asp); C7(Carbamidomethyl)	0	0.007721	0.1097	2.10884	2	1234.51	0.619942	24.4205		High	AmnTSQVEALGIQmLPGYR	23	1	1	Q8NBJ5	M2(Oxidation); N3(Asn->Asp); M14(Oxidation)	0	0	1.513e-09	5.21929	3	2112.01	0.663567	49.8444
High	TEFTHnSTmDYK	15	1	1	P06909	N6(Asn->Asp); M9(Oxidation)	0	0.0001186	0.0002571	3.39823	2	1490.61	-1.01166	27.559		High	nNSNNFDLNR	185	1	1	O75976	N1(Asn->Asp)	0	0	0.0001346	3.54406	2	1208.53	0.709561	24.0598
High	PPHVPnATIVTR	40	1	1	P06909	N6(Asn->Asp)	0	0	6.753e-05	4.63267	3	1302.71	-1.16474	32.8541		High	GILnATISVAEINHPVTTYK	1	1	1	O75976	N4(Asn->Asp)	0	0.004405	0.05205	2.94501	3	2142.15	1.31621	55.502
High	DNScVDPPHVPnATIVTR	4	1	1	P06909	C4(Carbamidomethyl); N12(Asn->Asp)	0	0.0004301	0.00267	2.15732	3	1992.95	1.27615	38.0896		High	DSITGSGLEnATISVAGInHnITTGR	2	1	1	O75976	N10(Asn->Asp); N19(Asn->Asp); N21(Asn->Asp)	0	0.005554	0.06676	1.7465	3	2601.27	2.55402	62.0873
High	FKDNTPNAnATER	10	1	1	P07141	N9(Asn->Asp)	0	0	1.497e-05	4.05117	3	1478.69	0.16449	17.722		High	GKDLDTDFTnnASQPETK	2	1	1	O75976	N10(Asn->Asp); N11(Asn->Asp)	0	3.7e-05	0.0004248	3.33153	3	1982.88	0.72826	25.3325
High	NLINDYVSnQTQGm	8	1	1	P07759	N9(Asn->Asp); M14(Oxidation)	0	8.497e-05	0.0001873	2.29453	2	1613.71	0.527623	40.8927		High	LLnTTDVYLLPSLNPDGFER	48	1	1	O75976	N3(Asn->Asp)	0	0	5.547e-05	3.80305	3	2278.15	-2.7845	62.5219
High	NLINDYVSnQTQGmIK	96	1	1	P07759	N9(Asn->Asp); M14(Oxidation)	0	0	5.158e-08	5.87872	3	1854.89	0.965372	45.8311		High	DSITGSGLEnATISVAGInHNITTGR	95	1	1	O75976	N10(Asn->Asp); N19(Asn->Asp)	0	0	0.0001124	3.80862	3	2600.28	1.5015	52.2792
High	YTGnASALLILPDQGR	84	1	1	P07759	N4(Asn->Asp)	0	0	3.538e-06	5.24204	2	1689.88	-0.0926321	53.6243		High	DLDTDFTNnASQPETK	77	1	1	O75976	N9(Asn->Asp)	0	0	0.0001605	4.61395	2	1796.79	3.11669	31.4643
High	NLInDYVSnQTQGmIK	52	1	1	P07759	N4(Asn->Asp); N9(Asn->Asp); M14(Oxidation)	0	0	1.204e-05	4.77848	2	1855.87	-1.6299	40.2		High	GKDLDTDFTNnASQPETK	60	1	1	O75976	N11(Asn->Asp)	0	0	5.347e-07	4.6528	3	1981.9	-0.745963	29.7389
High	FnLTETPEADIHQGFGN	10	1	1	P07759	N2(Asn->Asp)	0	0	1.61e-06	4.7565	2	1890.85	0.0561844	49.3802		High	FANEYPnITR	57	1	1	O75976	N7(Asn->Asp)	0	0	4.322e-05	3.56947	2	1225.59	0.753646	32.0667
High	nSSNFHLNQLQGLR	46	1	1	P08071	N1(Asn->Asp)	0	0	3.376e-05	3.69938	3	1628.81	-0.486097	44.9993		High	nNSnNFDLNR	3	1	1	O75976	N1(Asn->Asp); N4(Asn->Asp)	0	3.7e-05	0.0006638	2.9553	2	1209.51	0.198396	25.6866
High	EEEAIQLDGLnASQIR	2	1	1	P08113	N11(Asn->Asp)	0	0	2.017e-05	4.01375	2	1786.88	-0.998846	47.317		High	DPEITNLInSTR	4	1	1	P14384	N9(Asn->Asp)	0	0	2.92e-05	4.05794	2	1373.69	0.329338	46.6379
High	ATVnDSGEYR	45	2	1	P08508	N4(Asn->Asp)	0	0	0.0001488	2.74484	2	1112.49	0.0215118	12.3735		High	PEITNLInSTR	20	1	1	P14384	N8(Asn->Asp)	0	0	0.0001302	3.96024	2	1258.67	1.50136	40.5459
High	nGVnGTGEnGRK	38	1	1	P09055	N1(Asn->Asp); N4(Asn->Asp); N9(Asn->Asp)	0	0.0001653	0.000627	2.20991	2	1205.54	0.105355	5.87303		High	NFPDAFEYNnVSR	100	1	1	P14384	N10(Asn->Asp)	0	0	9.256e-05	3.56222	2	1573.69	-0.386093	43.6224
High	NPcTSEQncTSPFSYK	21	1	1	P09055	C3(Carbamidomethyl); N8(Asn->Asp); C9(Carbamidomethyl)	0	0	3.053e-06	5.31961	2	1920.77	-0.854294	33.3234		High	IVTPEEYYnVTV	37	1	1	O75629	N9(Asn->Asp)	0	3.7e-05	0.0006562	3.60829	2	1427.7	1.66102	51.3281
High	nGVnGTGEnGR	224	1	1	P09055	N1(Asn->Asp); N4(Asn->Asp); N9(Asn->Asp)	0	0	0.0001377	4.95014	2	1077.44	-3.50826	5.99846		High	IVTPEEYYnVTVQ	12	1	1	O75629	N9(Asn->Asp)	0	0.0003897	0.006017	2.79551	2	1555.76	1.6116	48.198
High	NGVnGTGEnGR	66	1	1	P09055	N4(Asn->Asp); N9(Asn->Asp)	0	0	9.337e-05	4.02923	2	1076.46	-1.69036	5.00369		High	IVTPEEYYnVT	1	1	1	O75629	N9(Asn->Asp)	0	0.00925	0.121	2.69241	2	1328.63	1.18736	43.0081
High	NGVnGTGENGR	12	1	1	P09055	N4(Asn->Asp)	0	0.0001186	0.0003031	3.84328	2	1075.48	-0.777176	6.2515		High	VnETEmDIAK	98	1	1	O75629	N2(Asn->Asp); M6(Oxidation)	0	3.7e-05	0.0007096	3.84031	2	1166.52	-0.443068	14.4329
High	nRTDVEYELDEK	15	1	1	P09242	N1(Asn->Asp)	0	0.0001186	0.0002841	3.70408	2	1511.69	-0.474283	30.2017		High	VLnASTLALALAnLNGSR	3	1	1	O75462	N3(Asn->Asp); N13(Asn->Asp)	0	0.0001015	0.001828	3.56046	2	1799.98	-0.808057	70.4941
High	QQYNSLLSnmSR	58	1	1	P09470	N9(Asn->Asp); M10(Oxidation)	0	8.497e-05	0.0002376	3.025	2	1457.67	-0.648948	31.983		High	nFTFIQLNGEFSR	1	1	1	Q8TDX6	N1(Asn->Asp)	0	0.0006309	0.008257	2.50607	2	1573.76	-1.79884	60.727
High	LITGQPnmSASAmm	2	1	1	P09470	N7(Asn->Asp); M8(Oxidation); M13(Oxidation); M14(Oxidation)	0	0.0002775	0.001187	3.00278	2	1500.64	1.06732	20.8792		High	nFTFIQLnGEFSR	57	1	1	Q8TDX6	N1(Asn->Asp); N8(Asn->Asp)	0	0	2.797e-07	5.0331	2	1574.75	1.22088	55.962
High	GWnATHmFR	15	1	1	P09470	N3(Asn->Asp); M7(Oxidation)	0	0.0002775	0.001176	3.16428	2	1136.49	0.274647	30.6407		High	FYATnDTEVAQSNFEALQDFFR	11	1	1	P10619	N5(Asn->Asp)	0	0	3.081e-09	6.20395	3	2614.18	2.02194	69.4418
High	TEVSnHTLK	40	1	1	P09470	N5(Asn->Asp)	0	0.0001904	0.0006356	2.85603	2	1029.52	0.0179334	14.1835		High	DVncSVmGPQEK	72	1	1	P53634	N3(Asn->Asp); C4(Carbamidomethyl); M7(Oxidation)	0	0	1.104e-05	4.67036	2	1380.58	0.00555271	16.9847
High	AHDTnITEENAR	30	1	1	P09470	N5(Asn->Asp)	0	0.0001904	0.000655	3.70641	3	1371.61	0.261337	11.8341		High	ILTnNSQTPIL	20	1	1	P53634	N4(Asn->Asp)	0.0469	0.0001281	0.002178	2.44308	2	1214.66	-0.0757782	40.8733
High	QYNTnITIEGSK	12	1	1	P09470	N5(Asn->Asp)	0	0.0001653	0.0005471	3.13542	2	1368.66	-0.413164	29.1228		High	ILTnNSQTPILSPQEVVS	4	1	1	P53634	N4(Asn->Asp)	0	0.002869	0.02973	3.10414	2	1941.02	0.900253	46.2207
High	LITGQPnmSASAm	35	1	1	P09470	N7(Asn->Asp); M8(Oxidation); M13(Oxidation)	0	0	9.206e-05	3.26365	2	1353.6	-0.699764	22.3903		High	GSLSYLnVTR	73	1	1	P07339	N7(Asn->Asp)	0	3.7e-05	0.0008328	4.1156	2	1110.58	-0.632671	37.6261
High	QQYnSLLSnmSR	19	1	1	P09470	N4(Asn->Asp); N9(Asn->Asp); M10(Oxidation)	0	0.0001653	0.0006267	3.19846	2	1458.65	0.183416	33.8683		High	LSYLnVTR	1	1	1	P07339	N5(Asn->Asp)	0	0.007533	0.09226	2.44385	2	966.525	-0.124271	37.9796
High	QnFTDSK	4	1	1	P09470	N2(Asn->Asp)	0	0.003571	0.04744	1.59089	2	840.373	-0.384146	7.923		High	VYInDSVELSQNEQK	19	1	1	Q9UBX1	N4(Asn->Asp)	0	0	1.469e-08	6.19612	2	1766.85	2.30861	36.4037
High	SLLSnmSR	14	2	1	P09470	N5(Asn->Asp); M6(Oxidation)	0	0.001663	0.01678	2.12179	2	924.444	-1.39634	22.4584		High	VAnDTGFVDIPKQEK	31	1	1	P07711	N3(Asn->Asp)	0	0	1.624e-05	4.55467	2	1661.84	-0.658048	40.5806
High	ELYESIWQnFTDSK	69	1	1	P09470	N9(Asn->Asp)	0	0	1.561e-05	5.18345	2	1760.8	-0.686508	67.5103		High	YSVAnDTGFVDIPKQEK	81	1	1	P07711	N5(Asn->Asp)	0	0	5.877e-05	2.22369	3	1911.93	0.723006	38.6863
High	DTnITEENAR	15	1	1	P09470	N3(Asn->Asp)	0	0	0.0001524	3.21632	2	1163.52	-0.238748	13.4922		High	YSVAnDTGFVDIPKQEKA	13	1	1	P07711	N5(Asn->Asp)	0	0	8.586e-05	3.77503	3	1982.97	0.106934	38.8678
High	FDVSNFQnSSIK	15	1	1	P09470	N8(Asn->Asp)	0	0	0.0001458	3.95229	2	1386.65	-0.018208	43.0261		High	SVAnDTGFVDIPK	29	1	1	P07711	N4(Asn->Asp)	0	0	1.152e-05	4.259	2	1363.68	1.38861	43.0167
High	LITGQPnmSASAmmN	16	1	1	P09470	N7(Asn->Asp); M8(Oxidation); M13(Oxidation); M14(Oxidation)	0	0	3.738e-05	4.16993	2	1614.69	3.51073	20.1047		High	VAnDTGFVDIPK	40	1	1	P07711	N3(Asn->Asp)	0	0	5.557e-06	4.73009	2	1276.64	0.468748	40.3834
High	TFDVSNFQnSSIK	26	1	1	P09470	N9(Asn->Asp)	0	0	2.492e-05	4.24251	2	1487.7	-0.311916	44.3411		High	YSVAnDTGFVDIPKQ	45	1	1	P07711	N5(Asn->Asp)	0	0	2.546e-07	4.94677	2	1654.8	-0.0805743	40.8575
High	LITGQPnmSASAmmNY	10	1	1	P09470	N7(Asn->Asp); M8(Oxidation); M13(Oxidation); M14(Oxidation)	0	0	2.286e-06	4.43804	2	1777.74	-0.1565	30.6008		High	YSVAnDTGFVDIPKQE	55	1	1	P07711	N5(Asn->Asp)	0	0	4.243e-08	5.0921	2	1783.84	1.02158	45.6561
High	LITGQPnmSASAmmNYFK	63	1	1	P09470	N7(Asn->Asp); M8(Oxidation); M13(Oxidation); M14(Oxidation)	0	0	5.36e-06	4.92496	3	2052.91	0.185511	37.6231		High	SVAnDTGFVDIPKQEK	22	1	1	P07711	N4(Asn->Asp)	0	0	3.574e-06	5.13798	2	1748.87	1.09248	40.5967
High	nETHFDAGAK	68	1	1	P09470	N1(Asn->Asp)	0	0	7.461e-05	1.96074	3	1090.48	0.240242	14.3069		High	YSVAnDTGFVDIPK	133	1	1	P07711	N5(Asn->Asp)	0	0	6.698e-09	5.88177	2	1526.74	0.543301	46.9649
High	AKELYESIWQnFTDSK	4	1	1	P09470	N11(Asn->Asp)	0	0	0.0001262	3.15173	3	1959.93	0.336705	66.2675		High	AnDTGFVDIPKQEK	13	1	1	P07711	N2(Asn->Asp)	0	0	1.202e-05	4.11203	2	1562.77	0.979371	40.5758
High	InSSSLPR	6	1	1	P0C242	N2(Asn->Asp)	0	0.001809	0.01895	2.05307	2	874.463	0.244755	19.6038		High	YRPENSVAnDTGFTVVAPGK	53	1	1	O60911	N9(Asn->Asp)	0	0	2.765e-08	6.03195	3	2123.04	0.878087	37.3526
High	VETGVLKPGmVVTFAPVnVTTEVK	2	1	1	P10126	M10(Oxidation); N18(Asn->Asp)	0	0.0001904	0.0006358	2.68417	3	2532.36	0.570141	55.5471		High	ncSTITLQnITR	2	1	1	Q14118	N1(Asn->Asp); C2(Carbamidomethyl); N9(Asn->Asp)	0	0	3.171e-05	3.16669	2	1422.69	1.46662	42.4682
High	cVAnYTGnGR	99	1	1	P10493	C1(Carbamidomethyl); N4(Asn->Asp); N8(Asn->Asp)	0	0	7.23e-05	4.54221	2	1113.46	-0.4826	16.3064		High	ASSSWQSVnESGDQVHWSPGQAR	4	1	1	Q8N8Z6	N9(Asn->Asp)	0	0	2.771e-06	4.25071	3	2501.11	1.23771	36.2873
High	NTFQAVLASSnSSSY	17	1	1	P10493	N11(Asn->Asp)	0	0	1.81e-05	4.33026	2	1576.71	0.448487	46.7276		High	ELLLnTSEVTVR	63	1	1	Q8N8Z6	N5(Asn->Asp)	0	7.212e-05	0.001222	3.33544	2	1374.75	-0.48993	47.4658
High	cVAnYTGNGR	15	1	1	P10493	C1(Carbamidomethyl); N4(Asn->Asp)	0	0	5.172e-05	3.83659	2	1112.48	-0.366817	16.8479		High	LnGSLATFSTDQELR	1	1	1	P98153	N2(Asn->Asp)	0	0	7.134e-06	3.68033	2	1652.81	-0.373898	43.7396
High	VAnYTGnGR	2	1	1	P10493	N3(Asn->Asp); N7(Asn->Asp)	0	0.0001373	0.0003858	3.07018	2	953.432	-0.0364207	4.59757		High	SnTSQLAFLLYNDQPPQPSK	2	1	1	O00115	N2(Asn->Asp)	0.0415	0.002999	0.03177	2.99646	3	2249.11	0.527777	51.9957
High	CVAnYTGnGR	1	1	1	P10493	N4(Asn->Asp); N8(Asn->Asp)	0	0.0007362	0.007946	2.0844	2	1056.44	-0.527935	17.2554		High	InATDADEPNTLNSK	202	1	1	Q14126	N2(Asn->Asp)	0	0	1.028e-08	6.02922	2	1603.75	0.773133	22.0949
High	QnTTWQAGR	12	1	1	P10605	N2(Asn->Asp)	0	0.0002734	0.0008205	2.70476	2	1062.5	0.0453549	17.6325		High	nATDADEPNTLNSK	2	1	1	Q14126	N1(Asn->Asp)	0	0.003453	0.03966	3.13887	2	1490.66	1.8719	23.9583
High	NPSPDELPQVGnLSLK	18	1	1	P10810	N12(Asn->Asp)	0	0	4.968e-05	4.39226	2	1708.88	-0.140268	52.4196		High	YVQnGTYTVK	79	1	1	Q14126	N4(Asn->Asp)	0	3.7e-05	0.0008979	3.10609	2	1173.58	-0.196459	21.0369
High	LDRNPSPDELPQVGnLSLK	11	1	1	P10810	N15(Asn->Asp)	0	0	2.831e-06	4.01195	3	2093.09	1.19997	51.1295		High	InATDADEPnTLNSK	170	1	1	Q14126	N2(Asn->Asp); N10(Asn->Asp)	0	0	2.499e-09	5.9283	2	1604.73	0.920303	21.4609
High	LmNAPLYLAEWQnITK	60	1	1	P10852	M2(Oxidation); N13(Asn->Asp)	0	0	1.774e-06	6.00232	2	1921.97	0.410053	64.6714		High	DTGELnVTSILDR	36	1	1	Q14126	N6(Asn->Asp)	0	0	1.452e-06	4.88324	2	1433.71	-0.210537	52.2911
High	APLmPWnESSIFHIPR	25	1	1	P10852	M4(Oxidation); N7(Asn->Asp)	0	0	1.332e-05	4.17988	3	1911.94	1.32066	60.0418		High	DTGELnVTSILDREETPFFLLTGYALDAR	1	1	1	Q14126	N6(Asn->Asp)	0	0	1.578e-05	3.84232	3	3257.62	-0.919684	81.425
High	NQKDEInETDLK	37	1	1	P10852	N7(Asn->Asp)	0	0.0001373	0.0003484	3.45185	3	1447.69	-1.3433	24.0481		High	HLLEnSTASVSEAERK	60	1	1	P42892	N5(Asn->Asp)	0	0	5.625e-10	4.5409	3	1771.88	0.0790323	24.9283
High	PVSLnmTVK	42	1	1	P10852	N5(Asn->Asp); M6(Oxidation)	0	0.0001653	0.0005583	3.21127	2	1005.53	0.110178	25.887		High	FFnFSWR	3	1	1	P42892	N3(Asn->Asp)	0	0.003282	0.03646	2.48021	2	1004.46	0.236762	54.1022
High	APLYLAEWQnITK	1	1	1	P10852	N10(Asn->Asp)	0	0.004068	0.05559	2.68707	2	1547.8	-3.9465	61.5264		High	nSSVEAFKR	1	1	1	P42892	N1(Asn->Asp)	0	0.009729	0.1268	2.1475	2	1038.52	-0.0841548	17.9942
High	EVnITVIDR	14	1	1	P11032	N3(Asn->Asp)	0	0.0001373	0.0005097	2.67848	2	1059.57	-0.0722343	36.1407		High	HLLEnSTASVSEAER	42	1	1	P42892	N5(Asn->Asp)	0	0	4.506e-08	4.76379	2	1643.79	0.204336	29.2398
High	LDAPTnLQFVnETDR	38	1	1	P11276	N6(Asn->Asp); N11(Asn->Asp)	0	0	6.85e-07	5.02606	2	1734.82	0.914474	48.4298		High	LLGGGDEEAIRPQmQQILDFETALAnITIPQEK	6	1	1	P42892	M14(Oxidation); N26(Asn->Asp)	0	0	5.702e-06	5.68835	3	3655.84	-3.28598	71.7847
High	NLQFVnETDR	1	1	1	P11276	N6(Asn->Asp)	0	0.0009835	0.01078	1.90553	2	1236.59	0.0498047	32.5837		High	nSSVEAFK	9	1	1	P42892	N1(Asn->Asp)	0	0.002102	0.02125	2.22005	2	882.42	-0.323832	18.9539
High	nYTDcTSEGR	28	1	1	P11276	N1(Asn->Asp); C5(Carbamidomethyl)	0	8.497e-05	0.0001949	2.8196	2	1203.46	-0.0945761	10.9118		High	LGGWnITGPWAK	17	1	1	P42892	N5(Asn->Asp)	0	0	7.806e-05	4.31928	2	1300.67	0.271815	54.8945
High	LDAPTNLQFVnETD	9	1	1	P11276	N11(Asn->Asp)	0	0	1.638e-05	2.26724	2	1577.74	1.42596	47.5291		High	LLPAFnTTSGLPYPR	4	1	1	Q9BZQ6	N6(Asn->Asp)	0	3.7e-05	0.0008514	3.33244	2	1647.87	-2.26861	53.3265
High	APTNLQFVnETDR	59	1	1	P11276	N9(Asn->Asp)	0	0	1.517e-05	4.96879	2	1505.72	-0.362299	37.8802		High	VETGVLKPGmVVTFAPVnVTTEVK	59	2	1	P68104	M10(Oxidation); N18(Asn->Asp)	0	0	0.0001143	4.69064	3	2532.36	0.642447	54.0783
High	LDAPTNLQFVnETDR	144	1	1	P11276	N11(Asn->Asp)	0	0	2.503e-06	5.46316	2	1733.84	0.989556	46.3785		High	YAVYWnSSNPR	1	1	1	P52803	N6(Asn->Asp)	0	0.003633	0.04189	2.96228	2	1357.62	0.58943	32.4095
High	DQcIVDDITYNVnDTFHK	38	1	1	P11276	C3(Carbamidomethyl); N13(Asn->Asp)	0	0	1.837e-05	2.80128	3	2197.97	-0.904555	56.6682		High	DSLSInATNIK	97	1	1	P00533	N6(Asn->Asp)	0	0	0.0002167	3.21077	2	1176.61	0.360598	35.4472
High	VYmKnVTVVLR	17	1	1	P11438	M3(Oxidation); N5(Asn->Asp)	0	8.497e-05	0.0001729	3.55687	3	1338.74	-0.488442	32.8725		High	QHGQFSLAVVSLnITSLGLR	2	1	1	P00533	N13(Asn->Asp)	0	0.0007697	0.009869	3.30632	3	2141.17	1.02786	72.0288
High	PDALVPTFSISnHSLK	6	1	1	P11438	N12(Asn->Asp)	0	0	4.935e-06	3.86496	2	1726.9	1.10278	64.0248		High	DIVSSDFLSnMSMDFQNHLGSCQK	2	1	1	P00533	N10(Asn->Asp)	0	0.0002157	0.004594	1.97729	3	2704.17	0.0115117	51.5121
High	nVTVVLR	1	1	1	P11438	N1(Asn->Asp)	0	0.008898	0.1287	2.23298	2	801.483	-0.406442	31.5839		High	DIVSSDFLSnmSmDFQNHLGScQK	9	1	1	P00533	M11(Oxidation); M13(Oxidation); N10(Asn->Asp); C22(Carbamidomethyl)	0	0	1.35e-06	3.02043	3	2793.18	-0.208264	53.2074
High	GYLLTLnFTKnTTR	1	1	1	P11438	N7(Asn->Asp); N11(Asn->Asp)	0	0.0002775	0.000921	2.94185	3	1643.86	-2.02781	55.8266		High	ncTSISGDLHILPVAFR	16	1	1	P00533	N1(Asn->Asp); C2(Carbamidomethyl)	0	0	4.677e-05	2.99964	3	1900.96	0.294763	56.2725
High	GYLLTLnFTK	28	1	1	P11438	N7(Asn->Asp)	0	0.0001904	0.0007204	2.8702	2	1170.64	0.0113002	58.9234		High	FGnLTDLnLTK	21	1	1	Q5R3F8	N3(Asn->Asp); N8(Asn->Asp)	0	0	5.718e-05	3.90855	2	1237.63	2.10183	48.1427
High	AFNISPnDTSSGS	18	1	1	P11438	N7(Asn->Asp)	0	0.0001373	0.0003447	3.30492	2	1297.55	-1.65364	32.2129		High	YVInGTYAnETK	34	1	1	Q6PCB8	N4(Asn->Asp); N9(Asn->Asp)	0	0	2.255e-05	3.53203	2	1374.64	-0.356455	29.6137
High	AFNISPnDTSSGScGINLVTLK	92	1	1	P11438	N7(Asn->Asp); C14(Carbamidomethyl)	0	0	1.152e-07	5.9812	3	2296.12	3.77145	56.025		High	FINYnQTVSR	68	1	1	Q8N766	N5(Asn->Asp)	0	0	0.0002232	3.58522	2	1242.61	-2.24463	27.2316
High	LnmTLPDALVPTFSISnHSLK	117	1	1	P11438	N2(Asn->Asp); M3(Oxidation); N17(Asn->Asp)	0	0	9.182e-06	3.00553	3	2316.18	0.138712	62.5368		High	FInYnQTVSR	1	1	1	Q8N766	N3(Asn->Asp); N5(Asn->Asp)	0	0.001441	0.0153	2.6202	2	1243.59	-0.579939	28.2636
High	LnmTLPDALVPTFSISnH	13	1	1	P11438	N2(Asn->Asp); M3(Oxidation); N17(Asn->Asp)	0	0	1.516e-05	3.91889	2	1987.97	-1.05447	63.999		High	TASVSInQTEPPK	46	1	1	P29317	N7(Asn->Asp)	0	0	8.315e-06	3.99535	2	1372.7	-0.0183077	25.1522
High	EnVSDPSLTITFGR	13	1	1	P11438	N2(Asn->Asp)	0	0	1.61e-05	4.546	2	1536.75	-0.649384	48.2095		High	ASVSInQTEPPK	19	1	1	P29317	N6(Asn->Asp)	0	0	0.0001576	3.3191	2	1271.65	-1.01862	23.871
High	AFNISPnDTSSGSCGINLVTLK	15	1	1	P11438	N7(Asn->Asp)	0	0	1.016e-07	5.31747	2	2239.09	-0.0336065	59.1929		High	AGFEAVEnGTVcR	39	1	1	P29323	N8(Asn->Asp); C12(Carbamidomethyl)	0	0	0.0001459	4.48192	2	1410.63	-0.0849506	32.0373
High	DATIQAYLSSGnFSK	55	1	1	P11438	N12(Asn->Asp)	0	0	7.682e-07	5.50405	2	1602.76	-0.655054	51.0443		High	AGFEAVEnGTVCRG	14	1	1	P29323	N8(Asn->Asp)	0.0309	0	8.621e-06	4.07528	2	1410.63	0.0838678	33.1905
High	PTFSISnHSLK	26	1	1	P11438	N7(Asn->Asp)	0	0	0.000148	3.64493	2	1231.63	1.68018	62.9397		High	ELSEYnATAIK	24	1	1	P29323	N6(Asn->Asp)	0	0.0004676	0.007081	3.08646	2	1239.61	-0.269722	30.9387
High	DLQAnDTGR	33	1	1	P11627	N5(Asn->Asp)	0	0.0002734	0.000902	2.40424	2	990.449	-0.195238	11.1236		High	cFDAmEVDALnSSHPVSTPVEnPAQIR	1	1	1	Q9NZ08	C1(Carbamidomethyl); M5(Oxidation); N11(Asn->Asp); N22(Asn->Asp)	0	0	1.955e-07	4.23515	3	3002.34	-2.34789	52.8021
High	VPGnQTSTTLK	12	1	1	P11627	N4(Asn->Asp)	0	0.0002775	0.001187	2.96094	2	1146.6	0.219864	18.5262		High	NNQLALTLIDTnR	24	1	1	P04626	N12(Asn->Asp)	0	0	2.36e-05	4.71707	2	1486.79	1.64277	48.7032
High	IYLRnESEFR	9	1	1	P11688	N5(Asn->Asp)	0	0.0004073	0.002479	2.67384	3	1327.66	-0.0765878	34.0611		High	PLnNTTPVTGASPGGLR	8	1	1	P04626	N3(Asn->Asp)	0	3.7e-05	0.0004257	3.40361	2	1652.86	-0.830671	30.6902
High	LnFTGPGEPDSLR	60	1	1	P11835	N2(Asn->Asp)	0	0	2.808e-05	4.52976	2	1403.68	-0.597296	41.1563		High	nYTADYDK	1	2	1	O75477	N1(Asn->Asp)	0	0.007894	0.0993	1.81687	2	990.405	-0.0206021	15.6794
High	NnITTYK	10	2	1	P12658	N2(Asn->Asp)	0	0.001888	0.01981	2.21371	2	854.426	0.315391	18.3799		High	nYTADYDKTLIFNK	1	1	1	O75477	N1(Asn->Asp)	0	0.009603	0.1251	2.30665	3	1706.83	2.18503	41.2465
High	LDGSTnFTR	14	1	1	P12804	N6(Asn->Asp)	0	0.0001373	0.0003908	3.02749	2	1011.47	-0.520912	20.8671		High	LGAInSTLSnQSK	38	1	1	Q86YB8	N5(Asn->Asp); N10(Asn->Asp)	0	0	8.853e-07	4.51569	2	1334.68	0.460201	28.0061
High	LHIGNYnGTAGDALR	4	1	1	P12804	N7(Asn->Asp)	0	0.0007362	0.007962	2.22878	3	1572.78	0.909826	36.7345		High	cTnLSEGVLSVR	23	1	1	Q93063	C1(Carbamidomethyl); N3(Asn->Asp)	0	0	8.088e-06	3.87385	2	1335.66	1.40454	39.5043
High	VAnLTVVVNSLDGK	12	1	1	P12804	N3(Asn->Asp)	0	0	5.729e-06	4.25003	2	1429.79	1.25487	56.3689		High	AFSnSSYVLNPTTGELVFDPLSASDTGEYScEAR	9	1	1	Q9Y624	N4(Asn->Asp); C31(Carbamidomethyl)	0	0	6.548e-06	5.91858	3	3685.65	1.25736	60.1758
High	DGQLLPSSnYSNIK	39	1	1	P13595	N9(Asn->Asp)	0	0	9.458e-05	3.43197	2	1536.75	-0.556936	40.1553		High	AFSnSSYVLnPTTGELVFDPLSASDTGEYScEAR	1	1	1	Q9Y624	N4(Asn->Asp); N10(Asn->Asp); C31(Carbamidomethyl)	0	0.0004676	0.007147	3.65245	3	3686.63	0.261724	61.1043
High	PQGLALFSnVSEAR	3	1	1	P13597	N9(Asn->Asp)	0	0	3.492e-06	3.01026	2	1489.76	-0.75983	52.4096		High	ATnATLDPR	56	1	1	P25116	N3(Asn->Asp)	0	3.7e-05	0.00094	3.28636	2	959.479	-0.065337	15.9394
High	AFSSHGnVTR	11	1	1	P13597	N7(Asn->Asp)	0	0.0003412	0.001939	2.90285	2	1076.51	-0.432036	10.3315		High	VnVTVEDER	16	1	1	P13726	N2(Asn->Asp)	0	3.7e-05	0.000714	3.77204	2	1061.51	-1.00047	19.2984
High	FSnVSEAR	19	1	1	P13597	N3(Asn->Asp)	0	0.0005326	0.003859	3.15797	2	910.427	0.573634	17.0672		High	GLDGnGTGnSTR	17	1	1	Q5VUB5	N5(Asn->Asp); N9(Asn->Asp)	0	0	7.635e-05	3.48807	2	1150.5	-0.552579	2.91343
High	nQTLELHVLYGPR	7	1	1	P13597	N1(Asn->Asp)	0	0.0001373	0.0004425	2.33663	3	1540.81	-0.874415	47.78		High	GSEGGnGSNPVAGLETDDHGGK	36	1	1	Q8TBP5	N6(Asn->Asp)	0	0	7.118e-10	4.64871	3	2055.88	-1.24804	26.5784
High	GDHGAnFSCR	26	1	1	P13597	N6(Asn->Asp)	0	0.0001373	0.0003678	2.86177	2	1064.42	-0.145669	14.629		High	GSEGGnGSnPVAGLETDDHGGK	1	1	1	Q8TBP5	N6(Asn->Asp); N9(Asn->Asp)	0	0.001033	0.01163	2.292	3	2056.88	4.35739	26.8214
High	GDHGAnFScR	28	1	1	P13597	N6(Asn->Asp); C9(Carbamidomethyl)	0	0.0001373	0.0005277	3.24542	2	1121.44	-1.09975	13.5631		High	FGnETFIIHLDnGR	3	1	1	Q8IXL6	N3(Asn->Asp); N12(Asn->Asp)	0	0	5.493e-05	3.16407	3	1634.78	-0.00264466	53.302
High	LALFSnVSEAR	2	1	1	P13597	N6(Asn->Asp)	0	0	2.451e-05	3.82396	2	1207.63	1.49484	48.6712		High	InSSVTDIEEIIGVR	37	1	1	Q14517	N2(Asn->Asp)	0	0	2.195e-07	5.09228	2	1645.87	1.58194	58.7434
High	LRPQGLALFSnVSEAR	24	1	1	P13597	N11(Asn->Asp)	0	0	4.217e-06	4.22941	3	1758.96	4.13205	54.0974		High	GPYTLQGLLGcELGPDnTSVPTAK	8	1	1	P55899	C11(Carbamidomethyl); N17(Asn->Asp)	0	3.7e-05	0.0009872	3.9001	3	2489.22	-0.174353	57.1899
High	ALFSnVSEAR	63	1	1	P13597	N5(Asn->Asp)	0	0	0.0001148	4.30993	2	1094.55	-0.279951	36.2839		High	IFnIInSLnTSNASSSILPTQD	1	1	1	A0AVI2	N3(Asn->Asp); N6(Asn->Asp); N9(Asn->Asp)	0	0.008045	0.1009	2.51785	3	2352.14	-3.0447	66.4589
High	ELDLRPQGLALFSnVSEAR	22	1	1	P13597	N14(Asn->Asp)	0	0	4.866e-06	4.60098	3	2116.1	-0.543103	64.7726		High	GTAGNALmDGASQLmGEnR	2	1	1	P02675	M8(Oxidation); M15(Oxidation); N18(Asn->Asp)	0	0	0.0001663	3.06561	2	1925.84	1.98886	35.4863
High	TELDLRPQGLALFSnVSEAR	29	1	1	P13597	N15(Asn->Asp)	0	0	6.35e-08	6.15296	3	2217.15	1.12816	64.6254		High	HIEVnGSK	2	1	1	P11362	N5(Asn->Asp)	0	0.003217	0.03575	2.61637	2	884.447	-0.212807	5.09017
High	EAFLPQGGSVQVncSSScK	24	1	1	P13597	N13(Asn->Asp); C14(Carbamidomethyl); C18(Carbamidomethyl)	0	0	1.137e-07	5.20851	2	2055.91	-0.438468	39.1372		High	DGVQLAESnR	16	1	1	P11362	N9(Asn->Asp)	0	0	0.0001243	3.2805	2	1089.52	-0.233129	20.6049
High	GLALFSnVSEAR	16	1	1	P13597	N7(Asn->Asp)	0	0	3.781e-05	3.33734	2	1264.65	0.280513	51.4216		High	HIVInGSSFGADGFPYVQVLK	3	1	1	P22455	N5(Asn->Asp)	0	3.7e-05	0.001049	3.9917	3	2249.16	-0.0528944	61.3298
High	VPDnSSASGQSGQEKPR	10	1	1	P13808	N4(Asn->Asp)	0	0	6.58e-05	2.98372	3	1744.81	0.769143	12.3344		High	GSmIVLQnLTLITGDSLTSSNDDEDPK	2	1	1	P22455	M3(Oxidation); N8(Asn->Asp)	0	0.0003897	0.006128	3.48564	3	2880.36	-1.22829	66.1384
High	YLQPLLAVQFTnLTVDTEIR	3	1	1	P14094	N12(Asn->Asp)	0	0.0001653	0.0006168	2.62922	3	2335.26	0.606455	76.5163		High	HnSTIDVGGQK	1	1	1	Q8N441	N2(Asn->Asp)	0	0.003724	0.04295	2.55713	2	1156.56	-0.179558	12.4457
High	PKPPKnESLETYPLmmK	4	1	1	P14094	N6(Asn->Asp); M15(Oxidation); M16(Oxidation)	0	0.0002734	0.0008804	2.24302	3	2036.01	0.145676	30.8534		High	VDKDLQSLEDILHQVEnK	10	1	1	P02679	N17(Asn->Asp)	0	0	4.96e-07	5.13827	3	2124.09	1.89982	61.2509
High	VIEQSYnATWLGR	29	1	1	P14142	N7(Asn->Asp)	0	0	2.155e-05	4.7985	2	1537.76	0.0707106	45.552		High	TLSRPSETcnETTK	34	1	1	Q96AY3	C9(Carbamidomethyl); N10(Asn->Asp)	0	0	0.0002107	2.34123	3	1624.75	0.284443	16.198
High	FLEPYnDSIQAQK	2	1	1	P14231	N6(Asn->Asp)	0	0	0.0001346	3.43893	2	1553.74	-3.48954	36.913		High	LSRPSETcnETTK	1	1	1	Q96AY3	C8(Carbamidomethyl); N9(Asn->Asp)	0	0.0002453	0.004872	2.05162	3	1523.7	0.551225	14.8221
High	YYnQSAGGSH	7	5	1	P14428	N3(Asn->Asp)	0	0	0.0001483	3.08095	2	1084.43	-1.35661	5.33642		High	SRPSETcnETTK	3	1	1	Q96AY3	C7(Carbamidomethyl); N8(Asn->Asp)	0	0.001394	0.01443	3.19777	2	1410.62	1.05506	15.9867
High	nQSAGGSHTIQR	14	2	1	P14428	N1(Asn->Asp)	0	0.0001186	0.0002937	3.76822	2	1256.6	-0.599876	19.8911		High	YHYnGTLLDGTLFDSSYSR	20	1	1	O95302	N4(Asn->Asp)	0	0	1.621e-06	4.94032	3	2210.01	3.97646	53.2255
High	YnQSAGGSHTIQR	16	2	1	P14428	N2(Asn->Asp)	0	0	8.438e-05	3.5803	2	1419.66	0.00923548	19.8763		High	DLFnLSAPLAR	37	1	1	Q9H9S5	N4(Asn->Asp)	0	0	0.0002398	3.33626	2	1217.65	0.690353	53.4318
High	YYnQSAGGSHTIQR	73	2	1	P14428	N3(Asn->Asp)	0	0	9.978e-05	3.70246	2	1582.72	0.261457	18.7152		High	IAVISDmAFQnLTSLER	2	1	1	O43155	M7(Oxidation); N11(Asn->Asp)	0	0	0.0002392	3.65364	2	1924.97	1.26888	65.3624
High	YYnQSAGGSHTLQ	10	4	1	P14428	N3(Asn->Asp)	0	0	4.328e-06	3.50517	2	1426.62	-0.191239	19.3208		High	LDAPTNLQFVnETDSTVLVR	55	1	1	P02751	N11(Asn->Asp)	0	0	1.08e-09	5.63077	3	2233.13	-0.450094	51.7976
High	TAQSYYnQSK	10	2	1	P14431	N7(Asn->Asp)	0	0.0002218	0.0007556	2.93742	2	1190.53	-0.0176967	11.9602		High	LDAPTnLQFVnETDSTVLVR	1	1	1	P02751	N6(Asn->Asp); N11(Asn->Asp)	0	0.00093	0.01086	4.23612	3	2234.13	4.46438	57.349
High	SnFTPAAnEAPQATVFPK	12	2	1	P14436	N2(Asn->Asp); N8(Asn->Asp)	0	0.0002501	0.0007811	2.98216	2	1891.91	-0.348585	47.4834		High	VIInDTEDEPTLEFDKK	1	1	1	Q86XX4	N4(Asn->Asp)	0	0.003633	0.04206	1.67984	3	2006.98	0.00330721	40.3023
High	RSnSTPATNEAPQATVFPK	31	4	1	P14438	N3(Asn->Asp)	0	0	1.922e-05	3.02715	3	2017	-0.709867	31.1461		High	FVEQnETAInITTYPDQENNK	2	1	1	Q12841	N5(Asn->Asp); N10(Asn->Asp)	0	3.7e-05	0.0006315	3.43855	3	2470.12	-1.40753	39.972
High	NQnSTcIGTDLNR	3	1	1	P15089	N3(Asn->Asp); C6(Carbamidomethyl)	0	0	3.715e-05	4.36212	2	1493.67	2.13375	24.922		High	LFnLTSTFSR	1	1	1	Q495W5	N3(Asn->Asp)	0	0.00816	0.1041	1.39881	2	1186.61	-0.436951	54.0398
High	HnLTITQGK	28	1	1	P15208	N2(Asn->Asp)	0	0.0001904	0.0007044	2.74305	2	1012.54	-0.416432	18.5186		High	LEnLSSSEmGYTATLTR	83	1	1	P10253	N3(Asn->Asp); M9(Oxidation)	0	0	3.079e-10	6.08418	2	1889.88	1.69845	36.4934
High	ITnISSDDSGK	38	1	1	P15209	N3(Asn->Asp)	0	8.497e-05	0.0002323	3.22437	2	1137.53	0.0966202	14.7594		High	GVFITnETGQPLIGK	82	1	1	P10253	N6(Asn->Asp)	0	0	1.873e-07	4.88218	2	1574.84	0.26403	44.4028
High	LAAPnLTVEEGK	1	1	1	P15209	N5(Asn->Asp)	0	0.004536	0.06114	1.82229	2	1242.66	-1.11028	36.3676		High	VFITnETGQPLIGK	53	1	1	P10253	N5(Asn->Asp)	0	0	1.086e-06	4.49749	2	1517.82	1.47085	42.287
High	WVTGDnHTSYSR	25	1	1	P15306	N6(Asn->Asp)	0	0	3.607e-05	3.79893	2	1423.62	0.0769836	41.3638		High	nNTIVNELVR	107	1	1	P10253	N1(Asn->Asp)	0	0	4.75e-05	3.89495	2	1172.63	0.706035	44.1016
High	GFQWVTGDnHTSYSR	715	1	1	P15306	N9(Asn->Asp)	0	0	1.959e-05	3.62225	2	1755.77	1.08679	40.015		High	RGVFITnETGQPLIGK	20	1	1	P10253	N7(Asn->Asp)	0	0	3.591e-05	3.71812	3	1730.94	-0.146609	40.6179
High	QWVTGDnHTSYSR	18	1	1	P15306	N7(Asn->Asp)	0	0	4.891e-05	3.07913	2	1551.68	-0.392527	41.4888		High	ITnETGQPLIGK	19	1	1	P10253	N3(Asn->Asp)	0	0	0.0002123	3.52442	2	1271.68	-1.12484	28.7745
High	VTGDnHTSYSR	36	1	1	P15306	N5(Asn->Asp)	0	0	0.0001287	3.06247	2	1237.54	0.0677895	41.2679		High	GVFITnETGQPLIG	6	1	1	P10253	N6(Asn->Asp)	0	0.0003897	0.005962	2.05603	2	1446.75	-0.725587	54.4921
High	TGDnHTSYSR	36	1	1	P15306	N4(Asn->Asp)	0	0.0001373	0.0004867	3.27891	2	1138.48	0.663052	41.4439		High	FITnETGQPLIGK	2	1	1	P10253	N4(Asn->Asp)	0	0.008203	0.1044	2.63999	2	1418.75	-0.276606	41.2072
High	GDnHTSYSR	1	1	1	P15306	N3(Asn->Asp)	0	0.003875	0.0522	1.67901	2	1037.43	0.209263	41.5465		High	LAYSGIPLnLTLDNR	45	1	1	P28472	N9(Asn->Asp)	0	0	4.614e-06	4.54136	2	1660.89	1.11644	53.8143
High	GFQWVTGDnHTSY	25	1	1	P15306	N9(Asn->Asp)	0	0	8.841e-05	4.24344	2	1512.64	-0.613615	47.2423		High	ASEmIALnR	4	1	1	Q10472	M4(Oxidation); N8(Asn->Asp)	0	0.001465	0.01555	3.23514	2	1021.5	-0.292572	24.1366
High	mVLWnDSTIR	10	1	1	P15920	M1(Oxidation); N5(Asn->Asp)	0	0.0002775	0.001211	2.92076	2	1251.61	0.931418	43.3713		High	INQFNLmASEmIALnR	8	1	1	Q10472	M7(Oxidation); M11(Oxidation); N15(Asn->Asp)	0	0	3.451e-05	4.81882	2	1897.92	2.23698	51.6834
High	DLISmVnISR	1	1	1	P16382	M5(Oxidation); N7(Asn->Asp)	0	0.007262	0.1018	2.25642	2	1164.59	1.24133	43.2856		High	nVTLPEIF	8	1	1	Q10472	N1(Asn->Asp)	0	0.0005537	0.007828	2.87177	2	933.493	-0.100611	56.981
High	EDNPAEFIVYnVTYKEPR	2	1	1	P16382	N11(Asn->Asp)	0	0.0002775	0.001349	2.22377	3	2185.04	-0.46219	60.9811		High	YLETLPnTSIIIPFHNEGWSSLLR	22	1	1	Q86SR1	N7(Asn->Asp)	0	0	0.0002493	3.69657	3	2801.45	-0.956991	69.7077
High	AEALSSnHTR	10	1	1	P16406	N7(Asn->Asp)	0	0.0001904	0.0007213	3.07947	2	1086.52	-0.865343	18.4336		High	INQFNLmASDLIALnR	7	1	1	Q8IUC8	M7(Oxidation); N15(Asn->Asp)	0	0	2.07e-08	4.16942	2	1849.95	1.21434	60.6813
High	QnITQK	8	1	1	P16406	N2(Asn->Asp)	0	0.00531	0.06965	2.13248	2	732.389	0.404586	4.37761		High	GPTLAnSTHHNVR	15	1	1	P04062	N6(Asn->Asp)	0	0	0.0001493	4.56359	2	1404.7	0.27941	26.6947
High	nYTLEQYQK	1	1	1	P16406	N1(Asn->Asp)	0	0.003929	0.05267	2.41985	2	1187.56	1.64602	26.4051		High	mELSmGPIQAnHTGTGLLLTLQPEQK	8	1	1	P04062	M1(Oxidation); M5(Oxidation); N11(Asn->Asp)	0	0	4.438e-07	4.29808	3	2840.42	0.891235	55.472
High	GWLnGSLVGFYK	2	1	1	P16406	N4(Asn->Asp)	0	0.0004073	0.002177	2.98416	2	1341.68	-4.86228	64.2269		High	DLGPTLAnSTHHNVR	10	1	1	P04062	N8(Asn->Asp)	0	3.7e-05	0.0004921	1.41748	3	1632.81	-0.551044	27.4347
High	IALnLTmYLK	82	1	1	P16406	N4(Asn->Asp); M7(Oxidation)	0	0.0001186	0.0003085	3.79125	2	1196.66	0.221732	61.8855		High	PTLAnSTHHNVR	1	1	1	P04062	N5(Asn->Asp)	0	0.0001281	0.003237	3.09116	2	1347.68	-0.262905	26.7416
High	IAEALSSnHTR	39	1	1	P16406	N8(Asn->Asp)	0	8.497e-05	0.00019	3.15889	2	1199.6	-0.651628	18.3219		High	TLAnSTHHNVR	1	1	1	P04062	N4(Asn->Asp)	0	0.002169	0.02223	1.94368	2	1250.62	0.0380013	26.5717
High	EALGnASQLFDSWLK	53	1	1	P16406	N5(Asn->Asp)	0	0	1.694e-06	5.11394	2	1679.83	1.49921	71.1185		High	LAnSTHHNVR	1	1	1	P04062	N3(Asn->Asp)	0	0.00694	0.08519	2.75986	2	1149.58	4.24576	26.7267
High	GGITLNAnLSGDAFLK	1	1	1	P16406	N8(Asn->Asp)	0	0	2.14e-06	5.19937	2	1591.84	1.52862	57.9299		High	ETnFSLASGLEAK	15	1	1	P56159	N3(Asn->Asp)	0	0	6.191e-05	3.98423	2	1367.67	0.197235	40.7356
High	YGmQNSGNEAAWnYTLEQYQK	39	1	1	P16406	M3(Oxidation); N13(Asn->Asp)	0	0	1.844e-07	6.72837	3	2512.07	0.156306	49.9186		High	VEnGSETGPLPPELQPLLEGEVK	30	1	1	P38435	N3(Asn->Asp)	0	0	3.335e-06	3.94736	3	2433.24	1.12913	59.7832
High	AnLSGDAFLK	6	1	1	P16406	N2(Asn->Asp)	0	0.0004073	0.002419	1.9086	2	1036.53	0.515604	36.8227		High	EKVEnGSETGPLPPELQPLLEGEVK	6	1	1	P38435	N5(Asn->Asp)	0	3.7e-05	0.0004192	3.76579	3	2690.38	0.886302	57.0439
High	mYVTnDTEVAENNYEALK	2	1	1	P16675	M1(Oxidation); N5(Asn->Asp)	0	0.0002775	0.000939	3.08777	3	2120.93	0.615745	38.6497		High	nFTmNEK	1	1	1	Q92820	N1(Asn->Asp); M4(Oxidation)	0	0.00852	0.1077	1.84952	2	900.377	-0.321929	3.86764
High	LIVnLTDSK	62	1	1	P17047	N4(Asn->Asp)	0	0.0001373	0.0005411	3.60719	2	1003.57	0.320931	38.5252		High	PLnFTGGQLHSR	4	1	1	Q92820	N3(Asn->Asp)	0	0	8.462e-05	3.27659	3	1327.67	-1.23305	30.6995
High	VPFIFNINPATTnFTGS	5	1	1	P17047	N13(Asn->Asp)	0	8.497e-05	0.0001813	2.8235	2	1840.91	1.52588	69.2857		High	LAFATmFnSSEQSQK	144	1	1	P19440	M6(Oxidation); N8(Asn->Asp)	0	0	6.413e-08	5.44535	2	1705.77	0.50036	41.4703
High	LnNSQIK	104	1	1	P17047	N2(Asn->Asp)	0.0369	0.0007165	0.006017	2.09053	2	817.441	-0.0544215	10.4796		High	PnVTTVER	15	6	1	P19440	N2(Asn->Asp)	0	0.0003031	0.005448	2.63003	2	916.473	-0.510954	42.1201
High	EVNVYmYLAnGSAFnISNK	49	1	1	P17047	M6(Oxidation); N10(Asn->Asp); N15(Asn->Asp)	0	0	7.914e-08	6.36111	2	2151.99	1.65232	64.69		High	LTLPQLADTYETLAIEGAQAFYnGSLTAQIVK	1	1	1	P19440	N23(Asn->Asp)	0	0	9.609e-05	2.86528	3	3440.79	0.9187	92.9277
High	VPFIFNINPATTnFTGScQPQSAQLR	9	1	1	P17047	N13(Asn->Asp); C18(Carbamidomethyl)	0	0	2.557e-06	4.42119	3	2909.42	-2.00233	66.22		High	nmTSEFFAAQLR	72	3	1	P19440	N1(Asn->Asp); M2(Oxidation)	0	0	2.866e-06	5.01705	2	1431.66	-0.402624	44.2498
High	VQPFnVTK	3	1	1	P17047	N5(Asn->Asp)	0	0.005956	0.07891	1.31128	2	933.504	0.161423	29.3324		High	LHNQLLPnVTTVER	107	3	1	P19440	N8(Asn->Asp)	0	0	2.957e-05	4.07574	3	1634.89	0.320225	42.0323
High	LAnGSAFnISNK	7	1	1	P17047	N3(Asn->Asp); N8(Asn->Asp)	0	0	5.422e-05	3.00145	2	1237.61	-0.163873	32.0806		High	LGIYADVGnK	22	1	1	P06280	N9(Asn->Asp)	0	3.7e-05	0.000462	3.10229	2	1050.55	-0.899917	33.5525
High	DLGPALAnSSHDVK	2	1	1	P17439	N8(Asn->Asp)	0	0	9.738e-06	3.85848	2	1424.7	-1.25683	30.5335		High	HmSLALnR	5	1	1	P06280	M2(Oxidation); N7(Asn->Asp)	0	0.003633	0.0418	2.20697	2	958.478	0.00347018	18.6741
High	VYTYADTPNDFQLSnFSLPEEDTK	1	1	1	P17439	N15(Asn->Asp)	0	0.0004073	0.002438	3.08129	3	2795.25	-1.24571	60.894		High	VDFGTGSnITDAFLSQR	17	1	1	P16278	N8(Asn->Asp)	0	0	1.065e-08	5.18605	2	1828.87	0.331609	55.2851
High	GPALAnSSHDVK	2	1	1	P17439	N6(Asn->Asp)	0	0.0004073	0.002516	3.05033	2	1196.59	-0.223694	31.5598		High	NnVITLnITGK	54	1	1	P16278	N2(Asn->Asp); N7(Asn->Asp)	0	0	0.0001911	3.78612	2	1188.64	-2.32079	42.9329
High	VIEEFYnQTWNHR	1	1	1	P17809	N7(Asn->Asp)	0	0.005974	0.07909	2.62708	3	1736.8	0.322745	45.2919		High	NNVITLnITGK	65	1	1	P16278	N7(Asn->Asp)	0	0	4.025e-05	3.48119	2	1187.66	-0.0554316	44.0961
High	PSIEInK	5	1	1	P18181	N6(Asn->Asp)	0	0.003555	0.04651	2.5944	2	801.434	-1.00003	21.3851		High	DIVGnLTELESEDIQIEALLmR	26	1	1	Q92896	N5(Asn->Asp); M21(Oxidation)	0	0	4.213e-09	5.62838	3	2518.25	-2.19713	79.2936
High	ILEYNYnSTK	45	1	1	P18181	N7(Asn->Asp)	0	0.0001653	0.0005926	3.05495	2	1245.6	-0.0966011	30.636		High	LnLTTDPK	64	1	1	Q92896	N2(Asn->Asp)	0	0.0004145	0.006834	3.19473	2	902.483	-0.427439	22.6611
High	YYHGELSYLnVTR	26	1	1	P18242	N10(Asn->Asp)	0	0	0.000145	4.6507	3	1615.78	0.265846	42.6342		High	RQnITNQLEK	23	1	1	Q68CQ7	N3(Asn->Asp)	0	0.0001281	0.002541	3.31128	3	1244.66	-0.21292	20.6454
High	PGTYVcnATNAQGTTR	2	1	1	P18572	C6(Carbamidomethyl); N7(Asn->Asp)	0	8.497e-05	0.0002274	3.52612	2	1711.77	-1.88214	24.0348		High	QnITNQLEK	3	1	1	Q68CQ7	N2(Asn->Asp)	0	0.006257	0.07599	1.56096	2	1088.56	-0.441358	24.1821
High	VATLnQTAR	1	1	1	P19137	N5(Asn->Asp)	0	0.003913	0.05239	2.15899	2	974.53	3.09002	14.3179		High	SNVIFYIVTLnNTADHLR	24	1	1	Q68CQ7	N11(Asn->Asp)	0	3.7e-05	0.0008497	2.76958	3	2091.09	1.37756	65.8135
High	IAnISmEVGR	1	1	1	P19137	N3(Asn->Asp); M6(Oxidation)	0	0.006029	0.07944	2.77188	2	1106.55	-0.357436	26.9635		High	LLPnQTHYIIPK	8	1	1	Q3T906	N4(Asn->Asp)	0	0.0001015	0.00173	2.89916	2	1437.81	-0.142751	49.4347
High	SLSnSTAR	2	1	1	P19324	N4(Asn->Asp)	0	0.00119	0.01233	1.73764	2	836.411	0.00948752	6.27461		High	VILLPnQTHYIIPK	1	1	1	Q3T906	N6(Asn->Asp)	0	0.00275	0.02898	1.332	3	1649.96	-0.73907	47.34
High	AFnLTWISTDFK	24	1	1	P20352	N3(Asn->Asp)	0	0	2.16e-05	4.35372	2	1443.71	-0.43357	68.5167		High	PLVnISLLPK	1	1	1	Q3T906	N4(Asn->Asp)	0	0.0001859	0.004321	1.83378	2	1094.68	-1.09033	61.0792
High	nNTIPDSQmSASSSYK	39	1	1	P21956	N1(Asn->Asp); M9(Oxidation)	0	0	6.181e-05	3.42624	2	1746.75	-0.300991	23.3567		High	IPLVnISLLPK	61	1	1	Q3T906	N5(Asn->Asp)	0	0	4.271e-05	3.91573	2	1207.77	0.254785	59.2023
High	InGSHAnETR	13	1	1	P21995	N2(Asn->Asp); N7(Asn->Asp)	0	8.497e-05	0.0002337	2.53336	2	1100.5	-0.0942029	24.696		High	IKNQAIITDETnDSLVAPQEK	31	1	1	Q3T906	N12(Asn->Asp)	0	0	1.676e-06	4.80943	3	2328.2	0.92185	36.4595
High	DLNLmnVTWK	43	1	1	P21995	M5(Oxidation); N6(Asn->Asp)	0	0.0001373	0.0004672	3.78651	2	1250.61	-1.01143	50.9086		High	PALPAnITLK	4	1	1	Q3T906	N6(Asn->Asp)	0	0.0006309	0.008965	2.74436	2	1038.62	-0.817844	39.6107
High	nGSHAnETR	3	1	1	P21995	N1(Asn->Asp); N6(Asn->Asp)	0	0.0007765	0.009175	2.13667	2	987.413	-0.018275	24.8609		High	VPmLVLDPALPAnITLK	53	1	1	Q3T906	M3(Oxidation); N13(Asn->Asp)	0	0	4.358e-05	5.11899	2	1822.04	-0.840177	59.6833
High	YIInGSHAnETR	14	1	1	P21995	N4(Asn->Asp); N9(Asn->Asp)	0	0	7.522e-05	3.79784	2	1376.64	0.0648954	23.5464		High	AQEEVKIPLVnISLLPK	51	1	1	Q3T906	N11(Asn->Asp)	0	0	1.017e-09	5.56127	3	1892.11	-0.162126	60.1305
High	DDEPLETTGDFnTTK	41	1	1	P21995	N12(Asn->Asp)	0	0	3.219e-06	4.39094	2	1683.72	0.106295	36.042		High	NQAIITDETnDSLVAPQEK	33	1	1	Q3T906	N10(Asn->Asp)	0	0	2.347e-10	5.6608	2	2087.01	0.344385	36.8662
High	KDDEPLETTGDFnTTK	67	1	1	P21995	N13(Asn->Asp)	0	0	2.558e-05	4.09226	2	1811.82	2.59202	33.3097		High	NPSTnVSVVVFDSTK	38	1	1	Q3T906	N5(Asn->Asp)	0	0	7.246e-05	4.17046	2	1594.8	0.528737	45.8919
High	YSnLSLK	21	1	1	P21995	N3(Asn->Asp)	0	0.001252	0.01255	2.3201	2	825.435	-0.429123	26.6971		High	GPGIKPnQTSK	122	1	1	P15586	N7(Asn->Asp)	0	0	0.000249	2.43769	3	1127.6	-0.977289	6.72945
High	IInGSHAnETR	12	1	1	P21995	N3(Asn->Asp); N8(Asn->Asp)	0	0	6.967e-05	3.54165	2	1213.58	-1.06126	24.7094		High	GASnLTWR	2	1	1	P15586	N4(Asn->Asp)	0	0.005412	0.06331	2.37677	2	905.448	0.0907117	25.3636
High	DYAGnASAVFLLPEDGK	1	1	1	P22599	N5(Asn->Asp)	0	0	1.885e-05	4.18769	2	1767.84	-1.99215	56.6389		High	GIKPnQTSK	6	1	1	P15586	N5(Asn->Asp)	0	0.00194	0.01907	1.95992	2	973.531	-0.406677	6.70616
High	VLLmDYAGnASAVFLLPEDGK	1	1	1	P22599	M4(Oxidation); N9(Asn->Asp)	0	0.001795	0.01837	2.60189	3	2240.12	2.34428	65.1965		High	TPmTnSSIQFLDNAFR	105	1	1	P15586	M3(Oxidation); N5(Asn->Asp)	0	0	4.794e-09	5.69114	2	1858.86	0.191074	56.6294
High	GLFPDGSHELSGnTSITPDK	1	1	1	P24063	N13(Asn->Asp)	0	0.0005519	0.004068	2.51274	3	2072.98	3.5673	43.4867		High	TPmTnSSIQFLDNAFRK	1	1	1	P15586	M3(Oxidation); N5(Asn->Asp)	0	0.001242	0.01341	2.37516	3	1986.96	-0.349861	55.26
High	YEQLQnETR	61	1	1	P24638	N6(Asn->Asp)	0	0.0001373	0.0004837	3.74971	2	1181.54	-0.788209	19.4521		High	KTPmTnSSIQFLDNAFR	1	1	1	P15586	M4(Oxidation); N6(Asn->Asp)	0	0.0001015	0.00189	2.94989	3	1986.96	-0.257707	55.8903
High	EASnHSSGAGLVQINK	78	1	1	P24668	N4(Asn->Asp)	0	0	9.058e-06	4.81646	2	1612.79	-2.62255	26.6683		High	nSSIQFLDNAFR	9	1	1	P15586	N1(Asn->Asp)	0	0	0.0001244	3.3883	2	1412.68	0.216915	55.3202
High	SnHSSGAGLVQINK	3	1	1	P24668	N2(Asn->Asp)	0	0.0002775	0.001153	3.80198	2	1412.71	-0.568813	27.775		High	TPmTnSSIQFLDnAFR	4	1	1	P15586	M3(Oxidation); N5(Asn->Asp); N13(Asn->Asp)	0	0	1.474e-06	3.62945	2	1859.85	-0.075442	54.8101
High	ASnHSSGAGLVQINK	2	1	1	P24668	N3(Asn->Asp)	0	0.0001373	0.0004603	3.99991	2	1483.75	-0.219654	27.896		High	YYnYTLSInGK	16	1	1	P15586	N3(Asn->Asp); N9(Asn->Asp)	0	0	9.471e-05	3.99618	2	1337.63	1.30817	37.1012
High	InETHIFnGSNWImLIYK	15	1	1	P24668	N2(Asn->Asp); N8(Asn->Asp); M14(Oxidation)	0	0	3.383e-06	3.57276	3	2211.08	0.877643	70.5126		High	PmTnSSIQFLDNAFR	11	1	1	P15586	M2(Oxidation); N4(Asn->Asp)	0	0	4.787e-05	4.07359	2	1757.82	0.45168	58.7597
High	EASnHSSGAGLVQInK	38	1	1	P24668	N4(Asn->Asp); N15(Asn->Asp)	0	0	3.32e-05	3.49353	3	1613.78	-0.137541	28.1615		High	TnSSIQFLDNAFR	33	1	1	P15586	N2(Asn->Asp)	0	0	4.694e-06	5.0992	2	1513.73	1.44476	51.921
High	ASPNPSnATTR	2	1	1	P24807	N7(Asn->Asp)	0	0.003694	0.05012	1.67752	2	1116.53	-0.0318843	12.5852		High	mTnSSIQFLDNAFR	3	1	1	P15586	M1(Oxidation); N3(Asn->Asp)	0	0	6.965e-08	4.61834	2	1660.76	0.499526	51.9672
High	NQTSVAPFPGnQnISASPnPSNATTR	117	1	1	P24807	N11(Asn->Asp); N13(Asn->Asp); N19(Asn->Asp)	0	0	1.957e-06	5.60989	3	2673.24	0.252791	40.6503		High	LQQDVLQFQKnQTNLER	119	1	1	Q8NBJ4	N11(Asn->Asp)	0	0	3.042e-06	4.12423	3	2103.08	0.14208	39.8815
High	NQTSVAPFPGNQnISASPnPSNATTR	11	1	1	P24807	N13(Asn->Asp); N19(Asn->Asp)	0	0	2.706e-05	3.88787	3	2672.26	2.58529	38.0288		High	LVNnITTGER	11	1	1	Q8NBJ4	N4(Asn->Asp)	0	0.00235	0.0248	3.04822	2	1117.58	-0.165513	35.2073
High	SPNPSnATTR	19	1	1	P24807	N6(Asn->Asp)	0	8.497e-05	0.0002147	2.87494	2	1045.49	-0.95796	10.8704		High	AVLVNnITTGER	124	1	1	Q8NBJ4	N6(Asn->Asp)	0	0	0.0001945	4.19361	2	1287.69	-0.767768	33.7727
High	NQnISASPnPSNATTR	12	1	1	P24807	N3(Asn->Asp); N9(Asn->Asp)	0	0.0001373	0.000335	3.86084	2	1673.77	-0.415299	23.1142		High	LQQDVLQFQKnQTnLER	3	1	1	Q8NBJ4	N11(Asn->Asp); N14(Asn->Asp)	0	0.001985	0.02	2.38434	3	2104.07	-0.644635	40.3792
High	nQTSVAPFPGNQNISASPNPSNATTR	5	1	1	P24807	N1(Asn->Asp)	0	0.0002775	0.001369	3.37505	3	2671.26	-2.9633	39.7255		High	AVLVnnITTGER	156	1	1	Q8NBJ4	N5(Asn->Asp); N6(Asn->Asp)	0	0	6.895e-05	4.0455	2	1288.67	-0.393875	34.4136
High	PNPSnATTR	1	1	1	P24807	N5(Asn->Asp)	0	0.0007362	0.00757	1.66409	2	958.458	-0.804264	3.75926		High	VLGQSQEPNVNPASAGnQTQK	152	1	1	Q5VW38	N17(Asn->Asp)	0	0	8.563e-09	5.91673	3	2168.06	0.58574	25.5062
High	GSNFnISK	31	1	1	P26262	N5(Asn->Asp)	0	0.0004873	0.003354	2.83459	2	867.42	-0.639506	19.7036		High	VLGQSQEPNVnPASAGnQTQK	59	1	1	Q5VW38	N11(Asn->Asp); N17(Asn->Asp)	0	0	4.089e-10	5.70645	3	2169.04	-0.768533	29.1667
High	LKDnLTLIEnLTEITTDVQK	4	1	1	P26618	N4(Asn->Asp); N10(Asn->Asp)	0	0	1.174e-06	4.09627	3	2303.22	-1.28927	76.8441		High	PNVNPASAGnQTQK	6	1	1	Q5VW38	N10(Asn->Asp)	0	3.7e-05	0.0004571	4.17574	2	1426.69	1.21817	27.6995
High	IVQLnSSFSLR	2	1	1	P26618	N5(Asn->Asp)	0	4.914e-05	0.0001585	3.5022	2	1264.69	0.479047	49.3694		High	LFPATGnSTNLADDGK	1	1	1	Q8IWK6	N7(Asn->Asp)	0	0.004982	0.05793	3.04383	2	1621.77	1.84847	35.305
High	nnLSVVAR	12	1	1	P26618	N1(Asn->Asp); N2(Asn->Asp)	0	0.000472	0.002943	2.76096	2	874.463	-0.0412955	24.9825		High	ILSnLScNVK	26	1	1	Q86SQ4	N4(Asn->Asp); C7(Carbamidomethyl)	0	0.0001015	0.002121	2.85312	2	1148.6	-0.497643	31.9477
High	NnLSVVAR	25	1	1	P26618	N2(Asn->Asp)	0	0.0007563	0.008997	2.88872	2	873.479	0.386169	24.9757		High	EANEVANQILnLTADGQnLTSAnITNIVEQVK	6	1	1	Q86SQ4	N11(Asn->Asp); N18(Asn->Asp); N23(Asn->Asp)	0	0	1.947e-06	4.74212	3	3427.71	1.91883	79.3882
High	DnLTLIEnLTEITTDVQK	18	1	1	P26618	N2(Asn->Asp); N8(Asn->Asp)	0	0	1.59e-05	4.59998	3	2062.04	-1.87248	80.3901		High	AQFTFFnK	42	1	1	Q86SQ4	N7(Asn->Asp)	0	0.0004676	0.007738	2.48865	2	1003.49	0.661662	46.1604
High	IPITLGEGITSnK	6	1	1	P27656	N12(Asn->Asp)	0	0	3.224e-05	2.17139	2	1343.74	-0.174604	43.4107		High	LLKNnESLDEGLR	4	1	1	Q86SQ4	N5(Asn->Asp)	0	0.001892	0.01878	3.31855	2	1501.79	3.05868	30.0225
High	DDPQnHTFR	25	1	1	P28078	N5(Asn->Asp)	0	0.0007362	0.00725	2.95691	2	1130.49	-0.355535	16.3564		High	nnESLDEGLR	1	1	1	Q86SQ4	N1(Asn->Asp); N2(Asn->Asp)	0	0.0001859	0.003434	2.89399	2	1148.51	0.740603	26.663
High	PQnHTFR	39	1	1	P28078	N3(Asn->Asp)	0	0.001303	0.01379	2.88403	2	900.431	-0.914247	16.321		High	LVYnATnNTNLEGK	24	1	1	Q86SQ4	N4(Asn->Asp); N7(Asn->Asp)	0	3.7e-05	0.0004424	4.45635	2	1552.75	1.15068	30.9477
High	DPQnHTFR	5	1	1	P28078	N4(Asn->Asp)	0	0.002182	0.02368	1.94005	2	1015.46	-0.00218697	16.6314		High	NnESLDEGLR	91	1	1	Q86SQ4	N2(Asn->Asp)	0	0	8.522e-05	3.89828	2	1147.52	0.00288148	24.439
High	PAALSGnLSHLFnYTLQR	9	1	1	P28571	N7(Asn->Asp); N13(Asn->Asp)	0	0	1.044e-05	3.65197	3	2004.01	-2.06827	67.7742		High	IDLnSTSHVnITTR	41	1	1	Q86SQ4	N4(Asn->Asp); N10(Asn->Asp)	0	0	9.834e-05	2.98507	3	1572.79	0.328793	33.0765
High	LLQVVYLHSnnITK	10	1	1	P28653	N10(Asn->Asp); N11(Asn->Asp)	0	0.0002501	0.0007841	2.08672	3	1643.9	0.12382	46.1318		High	EANEVANQILnLTADGQnLTSAnITNIVEQVKR	1	1	1	Q86SQ4	N11(Asn->Asp); N18(Asn->Asp); N23(Asn->Asp)	0	0.0001015	0.001403	4.26094	3	3583.79	-4.92174	74.0385
High	LQVVYLHSNnITK	3	1	1	P28653	N10(Asn->Asp)	0	0.0002501	0.0008024	2.78378	2	1529.83	-0.356028	44.7446		High	VAnLTEPVVLTFQHQLQPK	23	1	1	Q9Y653	N3(Asn->Asp)	0	0.002027	0.02069	2.73397	3	2163.18	0.829831	54.5591
High	LLQVVYLHSnNITK	64	1	1	P28653	N10(Asn->Asp)	0	0.0001904	0.000737	1.51757	3	1642.92	0.351186	44.5324		High	LLDAENKVVAnGTGTQGQLK	70	1	1	P08236	N11(Asn->Asp)	0	0	7.439e-12	6.20746	3	2057.09	0.775907	33.8867
High	mIEnGSLSFLPTLR	175	1	1	P28653	M1(Oxidation); N4(Asn->Asp)	0	0	1.075e-06	4.91647	2	1594.81	-0.140234	60.2186		High	VVAnGTGTQGQLK	77	1	1	P08236	N4(Asn->Asp)	0	0	4.338e-07	4.99341	2	1273.68	1.54359	17.1066
High	IEnGSLSFLPTLR	16	1	1	P28653	N3(Asn->Asp)	0	0	0.0001111	3.66004	2	1447.78	1.62624	58.0407		High	LLDAEnKVVAnGTGTQGQLK	1	1	1	P08236	N6(Asn->Asp); N11(Asn->Asp)	0	0.001343	0.01409	3.52826	3	2058.08	1.83966	32.9975
High	ISDTnITAIPQGLPTSLTEVHLDGNK	54	1	1	P28654	N5(Asn->Asp)	0	0	8.383e-07	4.68019	3	2735.41	0.107151	60.6794		High	KFnSTQIAAmAPEHEEPR	35	1	1	Q4G148	N3(Asn->Asp); M10(Oxidation)	0	0	2.719e-08	5.5125	3	2072.97	-0.267912	28.4417
High	ISDTnITAIPQGLPTSLTEVHLDGnK	14	1	1	P28654	N5(Asn->Asp); N25(Asn->Asp)	0	0	2.271e-05	4.15553	3	2736.39	0.372137	61.8087		High	TGVNSGVmLmnmTR	13	1	1	Q4G148	M8(Oxidation); M10(Oxidation); N11(Asn->Asp); M12(Oxidation)	0	0	2.763e-06	4.4684	2	1559.69	2.03786	25.9412
High	LGLSFNSITVmEnGSLANVPHLR	7	1	1	P28654	M11(Oxidation); N13(Asn->Asp)	0	0	1.908e-06	4.06928	3	2486.27	-0.685006	62.0719		High	FnSTQIAAmAPEHEEPR	58	1	1	Q4G148	N2(Asn->Asp); M9(Oxidation)	0	0	4.486e-05	3.81261	3	1944.88	-0.254537	30.0574
High	LGLSFnSITVmEnGSLANVPHLR	1	1	1	P28654	N6(Asn->Asp); M11(Oxidation); N13(Asn->Asp)	0	0.0001653	0.0005444	3.59762	3	2487.26	2.846	63.1814		High	SAEGTFFInK	48	1	1	P06865	N9(Asn->Asp)	0	3.7e-05	0.0007073	3.86575	2	1114.54	0.642979	35.6904
High	EVNSQLDNNGcSTQEVnITELQSK	1	1	1	P28665	C11(Carbamidomethyl); N17(Asn->Asp)	0	0.0002501	0.0007735	2.93882	3	2708.23	-1.82502	39.8681		High	AEGTFFInK	8	1	1	P06865	N8(Asn->Asp)	0	7.212e-05	0.001141	2.86572	2	1027.51	-0.444276	37.7917
High	YLnETQQLTQK	79	1	1	P28665	N3(Asn->Asp)	0	0	7.453e-05	4.25832	2	1366.68	-0.487018	26.8693		High	ALNYYPQnITmK	1	1	1	Q30201	N8(Asn->Asp); M11(Oxidation)	0	0.004142	0.04876	2.69005	2	1472.71	-0.911993	36.9964
High	EVNSQLDNnGcSTQEVnITELQSK	6	1	1	P28665	N9(Asn->Asp); C11(Carbamidomethyl); N17(Asn->Asp)	0	0	7.697e-05	4.3615	3	2709.22	0.13298	40.0939		High	FGEFGnYSLLVK	25	1	1	Q68CP4	N6(Asn->Asp)	0	0	4.454e-06	4.19528	2	1374.69	-2.95215	57.9678
High	nASFVYTK	42	1	1	P28665	N1(Asn->Asp)	0	0.0005612	0.005398	2.39993	2	930.457	0.159538	23.024		High	YPncTGGAAGYIDR	4	1	1	Q68CP4	N3(Asn->Asp); C4(Carbamidomethyl)	0	3.7e-05	0.0009882	3.33029	2	1515.65	-0.210866	28.4013
High	IPnNTQWITWSPEGHK	73	1	1	P28843	N3(Asn->Asp)	0	0	8.431e-06	4.53287	3	1908.92	-0.0178045	50.7078		High	GYYnQSEDGSHTLQR	14	7	1	P30450	N4(Asn->Asp)	0	0.001641	0.01688	2.61518	3	1755.76	-0.200703	16.8874
High	LDFIVLnETR	25	1	1	P28843	N7(Asn->Asp)	0	0	8.217e-05	4.47605	2	1220.65	-0.332857	55.6476		High	nQSEDGSHTIQR	32	8	1	P30450	N1(Asn->Asp)	0	3.7e-05	0.0003653	3.34886	2	1372.61	0.00360422	18.4369
High	KLDFIVLnETR	41	1	1	P28843	N8(Asn->Asp)	0	0.0001373	0.0004186	4.31096	3	1348.75	0.413359	51.6719		High	YYnQSEDGSHTLQR	164	8	1	P30450	N3(Asn->Asp)	0	0	8.262e-05	2.43628	3	1698.74	0.574552	17.1616
High	nTTISVHPSTR	20	1	1	P29533	N1(Asn->Asp)	0	0	2.258e-05	3.85214	2	1213.62	0.248793	21.6656		High	YnQSEDGSHTLQR	36	8	1	P30450	N2(Asn->Asp)	0	0	0.0001201	3.52813	2	1535.67	-0.769217	18.3427
High	KLDNEVLQLLSGnATLTLIAmR	3	1	1	P29533	N13(Asn->Asp); M21(Oxidation)	0	0.0007362	0.008463	2.88759	3	2430.32	-2.10818	77.2183		High	LQAALDDEEAGGRPAmEPGnGSLDLGGDSAGR	46	1	1	Q00839	M16(Oxidation); N20(Asn->Asp)	0	0	1.684e-08	6.98028	3	3143.43	4.20605	37.0016
High	PTPLAncSVR	28	1	1	P29699	N6(Asn->Asp); C7(Carbamidomethyl)	0	0.0001373	0.0003753	3.20162	2	1115.55	0.234898	24.5472		High	YHVLHInTTK	55	1	1	Q7LGA3	N7(Asn->Asp)	0	0	7.538e-06	4.63711	3	1226.65	-1.57727	26.0109
High	NTQNnGTYFK	14	1	1	P29699	N5(Asn->Asp)	0	0.0005612	0.004517	2.44605	2	1187.53	-0.00409041	17.3985		High	GVVDSDDLPLnVSR	1	1	1	P14625	N11(Asn->Asp)	0	0	6.795e-05	3.47176	2	1486.74	1.80204	44.4701
High	AAFNTQnNGTYFK	12	1	1	P29699	N7(Asn->Asp)	0	0.0001373	0.000467	3.45139	2	1476.68	1.01592	33.9158		High	TDDEVVQREEEAIQLDGLnASQIR	2	1	1	P14625	N19(Asn->Asp)	0	0.004755	0.05591	4.34322	3	2729.32	-0.563972	50.0992
High	TALAAFNTQNnGTYFK	6	1	1	P29699	N11(Asn->Asp)	0	0	3.374e-06	4.18704	2	1761.85	1.44851	46.3089		High	nSTIEAANLAGLK	69	1	1	P48723	N1(Asn->Asp)	0	0	4.165e-06	4.27747	2	1302.69	0.056633	40.1866
High	nSTLPIGLGLTK	1	2	1	P29754	N1(Asn->Asp)	0	0.008702	0.1247	2.4882	2	1214.7	0.307228	49.0921		High	VFGSQnLTTVK	63	1	1	Q9Y4L1	N6(Asn->Asp)	0	0	0.0001265	4.00126	2	1194.64	0.0979197	31.7352
High	ALnSSTEDGIKR	2	1	1	P29754	N3(Asn->Asp)	0	0.003555	0.04632	1.32763	3	1291.65	-0.0460162	19.1249		High	AEPPLnASASDQGEK	59	1	1	Q9Y4L1	N6(Asn->Asp)	0	0	1.6e-05	2.93744	2	1514.7	-0.107188	18.7496
High	nISEGFSGIPDNVDAAFALPAHR	62	1	1	P29788	N1(Asn->Asp)	0	0	1.655e-05	3.04608	3	2399.16	-0.425573	63.0243		High	LSALDNLLnHSSmFLK	6	1	1	Q9Y4L1	N9(Asn->Asp); M13(Oxidation)	0	0.0006309	0.009168	1.74492	3	1819.93	-0.338024	64.2346
High	nGSLFAFR	12	1	1	P29788	N1(Asn->Asp)	0	0.0005612	0.004419	2.55806	2	912.457	-0.192169	45.2361		High	EnGTDTVQEEEESPAEGSK	6	1	1	Q9Y4L1	N2(Asn->Asp)	0	0	1.868e-06	5.08411	2	2036.84	-2.37613	20.7787
High	nISEGFSGIPDNVDAAF	1	1	1	P29788	N1(Asn->Asp)	0	0.002111	0.02313	2.12296	2	1753.79	-2.27054	59.9259		High	LNPTVTYGnDSFSAK	4	1	1	P05362	N9(Asn->Asp)	0	0	5.42e-05	2.21837	2	1614.77	1.23972	33.4907
High	FQnFSmATDQR	24	1	1	P30204	N3(Asn->Asp); M6(Oxidation)	0	0	0.000106	3.40686	2	1361.58	-0.682812	25.9647		High	PSIPLDVLSASnSSSQLIVK	34	1	1	P08069	N12(Asn->Asp)	0	0	3.495e-09	5.6325	2	2056.12	0.434976	67.0793
High	VLNnITNDLR	8	1	1	P30204	N4(Asn->Asp)	0	0.0002775	0.001315	2.49045	2	1172.63	0.185536	38.9766		High	TnASVPSIPLDVLSASnSSSQLIVK	63	1	1	P08069	N2(Asn->Asp); N17(Asn->Asp)	0	0	3.557e-06	4.88103	3	2529.33	0.67117	60.4847
High	NPSENTFELVPLGDEEEEEKnESVLLEGR	10	1	1	P30558	N21(Asn->Asp)	0	0	9.701e-05	3.98116	3	3303.55	2.16323	61.4044		High	DVmQVAnTTmSSR	34	1	1	P08069	M3(Oxidation); N7(Asn->Asp); M10(Oxidation)	0	0	1.387e-06	4.33536	2	1472.64	-0.151921	19.1205
High	cQLYPETFMcVTnSSDILQAFR	1	1	1	P31428	C1(Carbamidomethyl); C10(Carbamidomethyl); N13(Asn->Asp)	0	0.0003191	0.001737	3.38468	3	2681.2	-2.37619	70.6278		High	nASVPSIPLDVLSASnSSSQLIVK	30	1	1	P08069	N1(Asn->Asp); N16(Asn->Asp)	0	0	1.81e-05	4.08279	3	2428.28	0.553042	60.7343
High	nWTETEVR	3	1	1	P31428	N1(Asn->Asp)	0	0.002634	0.02955	1.68626	2	1035.47	0.552156	27.9414		High	PLDVLSASnSSSQLIVK	3	1	1	P08069	N9(Asn->Asp)	0	3.7e-05	0.0006253	4.06063	2	1758.95	0.535046	64.2093
High	mCQLYPETFmCVTnSSDILQAFR	2	1	1	P31428	M1(Oxidation); M10(Oxidation); N14(Asn->Asp)	0	0.0001373	0.0003626	3.27483	3	2730.19	-0.960786	71.7008		High	LNPGnYTAR	16	1	1	P08069	N5(Asn->Asp)	0	0.004142	0.04847	1.97793	2	1006.5	0.201354	22.3508
High	RnWTETEVR	24	1	1	P31428	N2(Asn->Asp)	0	0.0004873	0.003268	3.17847	2	1191.57	-1.09527	24.3004		High	IQATSLSGnGSWTDPVFFYVQAK	4	1	1	P08069	N9(Asn->Asp)	0	0	1.728e-07	5.9637	3	2517.23	0.453599	62.334
High	nTSSLVmVNFF	3	1	1	P31428	N1(Asn->Asp); M7(Oxidation)	0	0.0003191	0.001834	2.94305	2	1275.59	-1.66245	61.2562		High	AAcAVKPQEVQmVnGTITNPInGK	9	1	1	P11717	C3(Carbamidomethyl); M12(Oxidation); N14(Asn->Asp); N22(Asn->Asp)	0	3.7e-05	0.001007	2.74018	3	2558.26	-0.0340133	40.1989
High	FVPNSNmnFTGQAYSGR	78	1	1	P31809	M7(Oxidation); N8(Asn->Asp)	0	0	1.991e-06	4.66582	2	1906.84	-0.830919	34.9922		High	mSVINFEcnK	22	1	1	P11717	M1(Oxidation); C8(Carbamidomethyl); N9(Asn->Asp)	0	3.7e-05	0.0008806	2.97385	2	1258.54	-0.823023	33.0101
High	mTLSQnnSILR	34	1	1	P31809	M1(Oxidation); N6(Asn->Asp); N7(Asn->Asp)	0	0	9.038e-05	3.99466	2	1294.63	0.272521	31.94		High	DPNSGFVFNLNPLnSSQGYnVSGIGK	47	1	1	P11717	N14(Asn->Asp); N20(Asn->Asp)	0	0	1.082e-06	6.94725	3	2727.28	-3.26933	61.7201
High	FVPNSnmnFTGQAYSGR	7	1	1	P31809	N6(Asn->Asp); M7(Oxidation); N8(Asn->Asp)	0	0	0.0001266	3.5814	2	1907.82	-1.5381	36.3076		High	DAGVGFPEYQEEDnSTYNFR	42	1	1	P11717	N14(Asn->Asp)	0	0	2.386e-06	4.76341	3	2338.97	-0.501106	43.8805
High	mTLSQnNSILR	144	1	1	P31809	M1(Oxidation); N6(Asn->Asp)	0	0	0.0001388	2.66894	2	1293.65	-0.00478154	30.2737		High	LSQAQGnLSVLETR	80	1	1	O75054	N7(Asn->Asp)	0	0	2.069e-07	5.27245	2	1516.8	0.0337277	37.0535
High	FVPNSNmnFTGQAY	7	1	1	P31809	M7(Oxidation); N8(Asn->Asp)	0	0.0003191	0.001759	2.90645	2	1606.69	0.734496	39.5274		High	GnSTLLHITDLQAR	8	1	1	O75054	N2(Asn->Asp)	0	0	0.0002357	3.69419	2	1539.81	-1.06936	46.3864
High	GnTTAIDKEIAR	9	1	1	P31809	N2(Asn->Asp)	0	0.0004532	0.002777	3.32566	2	1289.67	-1.63549	27.3084		High	VQGnSTLLHITDLQAR	61	1	1	O75054	N4(Asn->Asp)	0	0	9.962e-06	2.55905	3	1766.94	1.21016	46.444
High	EIIYSnGSLLFQmITmK	2	1	1	P31809	N6(Asn->Asp); M13(Oxidation); M16(Oxidation)	0	0.0007362	0.008193	2.06805	3	2021	2.01162	65.0357		High	QGnSTLLHITDLQAR	1	1	1	O75054	N3(Asn->Asp)	0	0.007853	0.0982	2.4014	2	1667.87	-1.27177	46.4768
High	DFLnYTLEER	13	1	1	P32037	N4(Asn->Asp)	0	0.000472	0.003027	3.06463	2	1300.61	-0.265332	51.7086		High	IGPGEPLELLcnVSGALPPAGR	10	1	1	Q969P0	C11(Carbamidomethyl); N12(Asn->Asp)	0	0.002027	0.02095	3.87041	3	2218.15	-0.348509	65.6496
High	VTINNWVAnK	31	1	1	P32261	N9(Asn->Asp)	0	0.0001373	0.0004599	3.60874	2	1159.61	-0.635058	38.8298		High	GETASLLcnISVR	1	1	1	Q969P0	C8(Carbamidomethyl); N9(Asn->Asp)	0	0.008746	0.1118	2.90918	2	1420.71	3.18566	49.3105
High	LGAcnDTLK	5	1	1	P32261	C4(Carbamidomethyl); N5(Asn->Asp)	0	0.0003191	0.001684	2.34934	2	992.471	-0.905322	20.5613		High	ITEKQDILnNSLTTLSQDITK	78	1	1	Q70UQ0	N9(Asn->Asp)	0	0	4.612e-05	5.89591	3	2376.25	1.44055	58.2482
High	GAYPVFFnFTR	13	1	1	P33267	N8(Asn->Asp)	0	0.0001904	0.0006603	2.99277	2	1319.64	-0.873443	64.0013		High	QDILnNSLTTLSQDITK	59	1	1	Q70UQ0	N5(Asn->Asp)	0	0	2.684e-07	3.48882	2	1904.98	1.9494	66.1451
High	APEnLTLSnLSESQLELR	1	1	1	P34902	N4(Asn->Asp); N9(Asn->Asp)	0	0.0001904	0.000654	3.32733	3	2016.01	-0.860381	57.7145		High	ISnLTIVQAEIK	32	1	1	Q70UQ0	N3(Asn->Asp)	0	0	5.426e-06	4.90677	2	1329.76	0.574458	45.6653
High	GASVnYTNWYPGEPR	68	1	1	P35242	N5(Asn->Asp)	0	0	0.0001012	3.7886	2	1711.77	-0.334092	43.5127		High	NVEnTScFmVPGVLPDTLNTVR	6	1	1	P78552	N4(Asn->Asp); C7(Carbamidomethyl); M9(Oxidation)	0.0069	0.00194	0.01903	2.85546	3	2480.18	0.424546	59.9477
High	ASVnYTNWYPGEPR	1	1	1	P35242	N4(Asn->Asp)	0	0.0002734	0.0008995	2.87445	2	1654.75	0.899792	43.1833		High	VKPNPPHnLSVINSEELSSILK	5	1	1	P40189	N8(Asn->Asp)	0.028	0	0.0001089	2.77718	3	2416.31	2.62924	53.8696
High	AnDSGNLGLR	20	1	1	P35329	N2(Asn->Asp)	0	8.497e-05	0.0002301	3.08276	2	1017.5	-0.417955	21.8636		High	LTVnLTNDR	40	1	1	P40189	N4(Asn->Asp)	0	3.7e-05	0.0006008	3.28365	2	1046.55	0.183328	31.0283
High	YnSSNPDVTSYR	9	1	1	P35329	N2(Asn->Asp)	0	8.497e-05	0.000188	3.56359	2	1403.61	0.40642	25.1931		High	QVALQTFGnQTTIIPAGGAGYK	67	1	1	Q9NX62	N9(Asn->Asp)	0	0	5.118e-07	5.14976	3	2236.16	0.302711	49.6888
High	LVSnVSK	1	1	1	P35330	N4(Asn->Asp)	0	0.003875	0.05226	1.41706	2	747.424	-0.567723	45.6615		High	TFGnQTTIIPAGGAGYK	2	1	1	Q9NX62	N4(Asn->Asp)	0	0.0001015	0.001684	4.23108	2	1696.86	4.33182	55.4
High	QFLVSnVSK	50	1	1	P35330	N6(Asn->Asp)	0	0.0002501	0.0007655	1.97846	2	1022.55	-0.341435	32.4239		High	QTFGnQTTIIPAGGAGYK	2	1	1	Q9NX62	N5(Asn->Asp)	0	0.001441	0.01486	3.22718	2	1824.91	0.623952	55.4145
High	nQTFGGAETVPQEATATFnSTALKK	43	1	1	P35330	N1(Asn->Asp); N19(Asn->Asp)	0	0	0.0001286	3.63585	3	2613.27	0.16165	52.6867		High	HnLTITQGK	20	1	1	P06213	N2(Asn->Asp)	0	3.7e-05	0.0008825	2.70934	2	1012.54	-0.0547567	16.1482
High	nQTFGGAETVPQEATATFnSTALK	60	1	1	P35330	N1(Asn->Asp); N19(Asn->Asp)	0	0	1.745e-07	4.68983	3	2485.17	-0.100458	55.2821		High	VGnTVPFGAGAAVGGGG	1	1	1	P35568	N3(Asn->Asp)	0	0.001054	0.0122	2.30915	2	1388.68	0.191859	64.7688
High	ETLKnQTFGGAETVPQEATATFnSTALK	100	1	1	P35330	N5(Asn->Asp); N23(Asn->Asp)	0	0	1.357e-07	6.55068	3	2956.44	-0.5704	54.7734		High	PNnmTILnR	7	1	1	Q8TB96	N3(Asn->Asp); M4(Oxidation); N8(Asn->Asp)	0	0.0001859	0.004375	3.41584	2	1090.52	0.479561	24.8515
High	ETLKnQTFGGAETVPQEATATFnSTALKK	2	1	1	P35330	N5(Asn->Asp); N23(Asn->Asp)	0	0	4.287e-06	4.24349	3	3084.54	1.86758	52.592		High	YKPDTLAVAVEnGTGTDR	56	1	1	Q9H0X4	N12(Asn->Asp)	0	0	1.629e-09	5.49985	3	1907.94	0.387637	35.8079
High	PQEATATFnSTALKK	3	1	1	P35330	N9(Asn->Asp)	0	0	5.88e-06	4.98575	2	1607.84	4.91314	53.3297		High	NTnSSnNFSR	80	1	1	Q9H0X4	N3(Asn->Asp); N6(Asn->Asp)	0	0.0001015	0.001676	2.98913	2	1142.47	0.293841	5.42042
High	LTLDNNVVnGSSPAIR	3	1	1	P35441	N9(Asn->Asp)	0	0	6.58e-05	2.90084	2	1670.87	0.894594	40.8253		High	nTnSSnNFSR	19	1	1	Q9H0X4	N1(Asn->Asp); N3(Asn->Asp); N6(Asn->Asp)	0	0.002328	0.0243	3.00114	2	1143.45	-0.993787	8.47555
High	VVnSTTGPGEHLR	26	1	1	P35441	N3(Asn->Asp)	0	0.0004873	0.00343	2.41107	2	1367.69	-0.516106	20.8847		High	nTTFNVESTK	13	1	1	P56199	N1(Asn->Asp)	0	0.001866	0.01868	2.34344	2	1141.54	-0.570002	24.1206
High	nSTTGPGEHLR	7	1	1	P35441	N1(Asn->Asp)	0	0.0007765	0.009224	2.50543	2	1169.55	-2.69172	21.0115		High	LDLPVnTSIPnVTEVK	37	1	1	P56199	N6(Asn->Asp); N11(Asn->Asp)	0	0	2.628e-08	4.97081	2	1740.93	0.508082	54.5056
High	LTQnLTDLLVnVSDSLEmR	10	1	1	P35917	N4(Asn->Asp); N11(Asn->Asp); M18(Oxidation)	0	0	2.248e-05	4.44975	3	2179.08	-0.51754	83.3574		High	LDLPVnTSIPNVTEVK	30	1	1	P56199	N6(Asn->Asp)	0	0	9.269e-07	4.88638	2	1739.94	0.793144	54.1861
High	VVGnDTGAYK	33	1	1	P35918	N4(Asn->Asp)	0	8.497e-05	0.0001944	3.16585	2	1024.49	-0.289905	15.7613		High	GEYFVnVTTR	3	1	1	P17301	N6(Asn->Asp)	0	0.007236	0.08913	3.05605	2	1186.57	-1.55761	34.1994
High	IQQEPGIILGPGnSTLFIER	4	1	1	P35969	N13(Asn->Asp)	0	0	0.0001542	3.43153	3	2183.17	-0.287732	60.232		High	LNLQTSTSIPnVTEmK	44	1	1	P17301	N11(Asn->Asp); M15(Oxidation)	0	0	1.779e-07	5.38309	2	1792.9	0.229674	41.664
High	mTVIEGTnK	11	1	1	P35969	M1(Oxidation); N8(Asn->Asp)	0	0.0002775	0.001302	2.32908	2	1009.49	-0.528458	13.5396		High	YFFnVSDEAALLEK	67	1	1	P17301	N4(Asn->Asp)	0	0	2.872e-08	4.76255	2	1646.8	0.785086	56.6537
High	GFIIAnATYK	2	1	1	P35969	N6(Asn->Asp)	0	0.0005326	0.003861	2.16351	2	1098.58	-0.0855275	40.5792		High	TnmSLGLILTR	40	1	1	P17301	N2(Asn->Asp); M3(Oxidation)	0	0.0001015	0.001437	4.0548	2	1235.66	-1.70601	47.3236
High	DGQQnISLLYTEPGASQTQTGASFR	18	1	1	P39061	N5(Asn->Asp)	0	0	4.229e-06	4.50535	3	2670.26	-0.579657	48.587		High	DDcERmnITVK	3	1	1	P26006	C3(Carbamidomethyl); M6(Oxidation); N7(Asn->Asp)	0	0.002261	0.02374	1.90473	3	1397.6	-0.571653	17.8138
High	LAnSTLSGNPAVR	15	1	1	P39098	N3(Asn->Asp)	0	0	5.883e-05	4.15667	2	1300.69	1.01481	28.4145		High	PTINmEnK	1	1	1	P26006	M5(Oxidation); N7(Asn->Asp)	0	0.008542	0.108	2.62552	2	963.446	1.15664	30.3951
High	LAnSTLSGNPAV	29	1	1	P39098	N3(Asn->Asp)	0	0	0.0001451	3.15964	2	1144.58	0.126706	33.3196		High	mnITVK	11	1	1	P26006	M1(Oxidation); N2(Asn->Asp)	0	0.005214	0.06063	2.41728	2	722.375	-0.661439	11.45
High	NYTAnATSSR	40	1	1	P40237	N5(Asn->Asp)	0	0.0001186	0.0002724	3.56118	2	1085.49	-0.72258	12.9582		High	RnITLAYTLEADRDR	5	1	1	P26006	N2(Asn->Asp)	0	0.002588	0.02678	3.2971	3	1807.93	-0.638455	35.8237
High	EmGNTVmDIIRnYTAnATSSR	23	1	1	P40237	M2(Oxidation); M7(Oxidation); N12(Asn->Asp); N16(Asn->Asp)	0	8.497e-05	0.0002189	3.86442	3	2378.06	-1.02774	60.1594		High	ELAVPDGYTnR	37	1	1	P26006	N10(Asn->Asp)	0	0.0001015	0.001753	2.23998	2	1235.59	-1.81857	31.3655
High	nYTAnATSSR	84	1	1	P40237	N1(Asn->Asp); N5(Asn->Asp)	0	8.497e-05	0.0001788	3.38014	2	1086.47	-0.728563	12.0731		High	LEcPIPDAPVVTnVTVK	1	1	1	P26006	C3(Carbamidomethyl); N13(Asn->Asp)	0	3.7e-05	0.0003616	2.47954	2	1852.98	1.85024	51.1515
High	GENPSQYGITAFNHPLnLTK	1	1	1	P41233	N17(Asn->Asp)	0	0.0003191	0.001537	2.71296	3	2202.08	0.0406384	54.3882		High	VWnSTFIEDYRDFDR	41	1	1	P26006	N3(Asn->Asp)	0	0	0.0001103	2.7389	3	1963.88	-0.488113	51.8966
High	LQDFLVDnETFSGFLQHnLSLPR	2	1	1	P41233	N8(Asn->Asp); N18(Asn->Asp)	0	0	2.214e-05	2.70053	3	2692.33	0.0829807	75.4684		High	LRPIIISmnYSLPLR	62	1	1	P26006	M8(Oxidation); N9(Asn->Asp)	0	0	4.421e-11	6.40356	3	1803.02	0.692142	54.0231
High	EAFnETNQAIQTISR	38	1	1	P41233	N4(Asn->Asp)	0	0	4.86e-06	4.52195	2	1722.83	0.0743383	40.9427		High	APVVTnVTVK	33	1	1	P26006	N6(Asn->Asp)	0	0	0.0001713	3.19133	2	1028.6	0.111979	25.6144
High	YPTPGEAPGVVGNFnK	18	1	1	P41233	N15(Asn->Asp)	0	0	4.636e-05	4.01683	2	1647.8	-1.74644	42.7402		High	TSIPTINmEnK	8	1	1	P26006	M8(Oxidation); N10(Asn->Asp)	0	0.002635	0.02752	1.9708	2	1264.61	0.332355	28.7324
High	VPSnSTETVIESDQFQPGVR	9	1	1	P42703	N4(Asn->Asp)	0	0	2.832e-05	4.14771	3	2191.05	-0.0285622	40.9853		High	LLLSInVTNTR	14	1	1	P26006	N6(Asn->Asp)	0	0	0.0001441	3.64129	2	1244.72	0.838843	48.5232
High	IEGLTnETYR	33	1	1	P42703	N6(Asn->Asp)	0	0	9.417e-05	3.32317	2	1196.58	0.302707	31.6702		High	nITIVTGAPR	94	1	1	P26006	N1(Asn->Asp)	0	0	0.000114	3.90172	2	1042.59	0.0898697	33.4079
High	KVPSnSTETVIESDQFQPGVR	7	1	1	P42703	N5(Asn->Asp)	0	0	0.000155	2.0028	3	2319.15	0.104908	38.7696		High	VWnSTFIEDYR	1	1	1	P26006	N3(Asn->Asp)	0	3.7e-05	0.0003168	2.93086	2	1430.66	0.271145	48.9202
High	LKnITDISQK	10	1	1	P42703	N3(Asn->Asp)	0	0.0003191	0.001759	3.52324	3	1160.65	0.777585	26.3952		High	VTGLncTTNHPINPK	16	1	1	P08648	N5(Asn->Asp); C6(Carbamidomethyl)	0	0.0002755	0.004962	2.18962	3	1666.82	0.488146	24.8517
High	AVISmLnETmNEAPEETK	3	1	1	P43006	M5(Oxidation); N7(Asn->Asp); M10(Oxidation)	0	0.0002775	0.001237	3.01513	3	2039.91	-0.651971	33.2675		High	NLnNSQSDVVSFR	187	1	1	P08648	N3(Asn->Asp)	0	0	4.818e-05	4.12716	2	1480.7	-0.352038	31.7665
High	VLVAPPSEEAnTTK	19	1	1	P43006	N11(Asn->Asp)	0	0	2.858e-05	2.79823	2	1456.75	-0.376382	29.808		High	NLnnSQSDVVSFR	71	1	1	P08648	N3(Asn->Asp); N4(Asn->Asp)	0	0	0.0001125	4.22498	2	1481.69	3.43308	37.901
High	ENQnHSYSLK	2	1	1	P43406	N4(Asn->Asp)	0	0.00672	0.09329	1.52431	3	1220.55	-0.770121	15.0044		High	GnLTYGYVTILnGSDIR	45	1	1	P08648	N2(Asn->Asp); N12(Asn->Asp)	0	0	6.964e-10	6.06869	2	1857.93	1.75021	57.6229
High	AnTTQPGIVEGGQVLK	59	1	1	P43406	N2(Asn->Asp)	0	0	2.893e-06	5.05935	2	1612.85	-0.822455	36.0939		High	GLncTTNHPINPK	7	1	1	P08648	N3(Asn->Asp); C4(Carbamidomethyl)	0	0.002869	0.02989	3.02598	2	1466.71	0.779575	25.0387
High	TAADATGLQPILNQFTPAnVSR	9	1	1	P43406	N19(Asn->Asp)	0	0.0002734	0.0008927	2.72464	3	2286.18	4.28175	60.6165		High	EINSLnLTESHNS	106	1	1	P23229	N6(Asn->Asp)	0	0	5.375e-06	4.42698	2	1458.67	-1.19588	32.9643
High	FnSSGIYVPELSK	25	1	1	P48356	N2(Asn->Asp)	0	0	2.051e-06	4.79555	2	1441.72	0.259256	49.358		High	VTcEPQKEINSLnLTESHNS	1	1	1	P23229	C3(Carbamidomethyl); N13(Asn->Asp)	0	0.002027	0.02112	3.26717	3	2301.07	2.16115	39.7666
High	YLEnSTIVR	22	1	1	P48356	N4(Asn->Asp)	0	8.497e-05	0.0002341	3.44809	2	1095.57	-0.274449	30.4168		High	AnHSGAVVLLK	8	1	1	P23229	N2(Asn->Asp)	0	0.001369	0.01428	2.87348	2	1109.63	-1.09293	29.3113
High	nGnmSGISDQR	16	1	1	P49182	N1(Asn->Asp); N3(Asn->Asp); M4(Oxidation)	0	0	0.0001539	3.0196	2	1196.49	0.239636	11.4614		High	EINSLnLTESHnS	42	1	1	P23229	N6(Asn->Asp); N12(Asn->Asp)	0	0	2.11e-05	4.46978	2	1459.66	0.8071	32.6209
High	EQLTNEnLTTSFLPANFHK	15	1	1	P49182	N7(Asn->Asp)	0	0	0.0001005	1.88483	3	2205.08	-1.22141	53.622		High	LWnSTFLEEYSK	14	1	1	P23229	N3(Asn->Asp)	0	0	1.161e-05	3.95991	2	1517.71	-0.823667	51.6049
High	DFVnASSK	22	1	1	P49182	N4(Asn->Asp)	0	0.0007362	0.00788	2.37631	2	868.404	-0.370554	17.5909		High	ISSLQTTEKnDTVAGQGERDHL	1	1	1	P06756	N10(Asn->Asp)	0	0	1.219e-06	4.94025	3	2400.17	3.82076	29.134
High	ATLDnTTSK	20	1	1	P49300	N5(Asn->Asp)	0	0.0001373	0.0004526	2.40094	2	951.463	0.161887	9.67918		High	QPILNQFTPAnISR	17	1	1	P06756	N11(Asn->Asp)	0	3.7e-05	0.0004921	3.07695	2	1599.85	0.564937	63.5316
High	FVQTnISHLLK	2	1	1	P49772	N5(Asn->Asp)	0	0.0002775	0.001326	2.28591	3	1300.73	-0.55577	48.4718		High	QTTEKnDTVAGQGER	12	1	1	P06756	N6(Asn->Asp)	0	3.7e-05	0.000602	4.00023	2	1634.76	1.90291	24.3346
High	QSnGSIAVISSLAGK	62	1	1	P50172	N3(Asn->Asp)	0	0	3.242e-07	5.31517	2	1432.76	0.214038	48.0285		High	ISSLQTTEKnDTVAGQG	16	1	1	P06756	N10(Asn->Asp)	0	3.7e-05	0.0007694	4.04643	2	1749.85	0.743336	23.7113
High	LYLDHNnLTR	1	1	1	P50608	N7(Asn->Asp)	0	0.002741	0.0314	1.3566	3	1259.64	0.0526385	30.4772		High	LQTTEKnDTVAGQGER	5	1	1	P06756	N7(Asn->Asp)	0	0	0.0001579	3.37458	2	1747.85	1.7308	24.5352
High	NPcnSSVLQDGR	3	1	1	P51830	C3(Carbamidomethyl); N4(Asn->Asp)	0	0.0001186	0.0002614	2.77402	2	1347.6	0.0456324	24.0778		High	GLQPILNQFTPAnISR	12	1	1	P06756	N13(Asn->Asp)	0	0	1.556e-05	3.99111	2	1769.96	2.88426	63.7294
High	AFEnVTDLQWLILDHNLLENSK	21	1	1	P51885	N4(Asn->Asp)	0	0	9.634e-05	2.41133	3	2613.32	-0.748548	75.0346		High	SLQTTEKnDTVAGQGER	18	1	1	P06756	N8(Asn->Asp)	0	0	2.34e-05	4.31677	2	1834.88	0.292225	24.4436
High	KLHINYNnLTESVGPLPK	42	1	1	P51885	N8(Asn->Asp)	0	0	1.301e-05	4.18719	3	2038.1	1.40683	47.7064		High	ISSLQTTEKnDTVAG	1	1	1	P06756	N10(Asn->Asp)	0	0.0007697	0.009845	3.40092	2	1564.77	1.28135	23.6579
High	LHINYNnLTESVGPLPK	52	1	1	P51885	N7(Asn->Asp)	0	0	0.000147	3.47371	3	1910	0.382371	51.0715		High	TTEKnDTVAGQGER	2	1	1	P06756	N5(Asn->Asp)	0	0.0006309	0.008678	2.81702	2	1506.7	-0.294008	24.4084
High	LGSFDGLVnLTFIYLQHNQLK	15	1	1	P51885	N9(Asn->Asp)	0	0	2.45e-05	2.8124	3	2421.28	-0.131041	82.2816		High	AnTTQPGIVEGGQVLK	92	1	1	P06756	N2(Asn->Asp)	0	0	4.175e-06	5.06124	2	1612.86	1.82655	32.0756
High	LHINYnnLTESVGPLPK	23	1	1	P51885	N6(Asn->Asp); N7(Asn->Asp)	0	0	9.212e-05	2.71307	3	1910.99	2.00729	48.1439		High	ISSLQTTEKnDTVAGQGERDH	2	1	1	P06756	N10(Asn->Asp)	0	0	2.768e-06	5.07448	3	2287.08	-0.56971	23.1978
High	HAnWTLTPLK	22	1	1	P52430	N3(Asn->Asp)	0	0.0001904	0.0006824	3.20625	2	1181.63	-0.398031	42.6263		High	TAADTTGLQPILnQFTPAnISR	63	1	1	P06756	N13(Asn->Asp); N19(Asn->Asp)	0	0	1.228e-08	5.78289	3	2331.18	0.205214	51.6945
High	LEHYnYTK	2	1	1	P52592	N5(Asn->Asp)	0	0.00416	0.05648	2.29356	2	1068.5	0.0225436	22.9377		High	SSLQTTEKnDTVAGQGER	20	1	1	P06756	N9(Asn->Asp)	0	0	2.677e-09	6.08146	2	1921.91	-0.380915	24.4811
High	VLEHYnYTK	30	1	1	P52592	N6(Asn->Asp)	0	0.0005612	0.004423	1.59062	3	1167.57	-0.0166723	21.913		High	ISSLQTTEKnDTVAGQGER	134	1	1	P06756	N10(Asn->Asp)	0	0	7.107e-09	6.136	3	2034.99	0.0714533	24.2801
High	YHDYYITSTSnGSLEGLENR	15	1	1	P52795	N11(Asn->Asp)	0	0	0.0001466	4.26714	3	2320.04	1.3744	44.4128		High	AADTTGLQPILNQFTPAnISR	78	1	1	P06756	N18(Asn->Asp)	0	0	3.678e-09	6.26279	3	2229.15	0.305161	59.9924
High	YHDYYITSTSnGSLEGLEnR	1	1	1	P52795	N11(Asn->Asp); N19(Asn->Asp)	0	0.0007339	0.006449	3.38297	3	2321.03	4.28963	45.7024		High	TAADTTGLQPILNQFTPAnISR	98	1	1	P06756	N19(Asn->Asp)	0	0	2.71e-12	6.59446	3	2330.2	0.75845	57.4908
High	FLGITPFLnYTR	1	1	1	P52850	N9(Asn->Asp)	0	0.006599	0.09169	2.60974	2	1442.77	-0.00515372	69.5635		High	PILNQFTPAnISR	46	1	1	P06756	N10(Asn->Asp)	0	0	6.12e-07	4.37138	2	1471.79	1.26827	63.5224
High	LDVnTELnSSIEDLLEASMPSSDT	1	1	1	P53349	N4(Asn->Asp); N8(Asn->Asp)	0	0.004808	0.06349	2.96194	3	2582.16	0.0984797	57.9436		High	TGLQPILNQFTPAnISR	13	1	1	P06756	N14(Asn->Asp)	0	0	1.03e-05	4.34674	2	1871	-0.0505109	63.705
High	KPNnLSDTVK	11	1	1	P54751	N4(Asn->Asp)	0	0.000924	0.01002	3.302	2	1116.59	0.609229	16.9572		High	KDTcTQEcSYFnITK	8	1	1	P05556	C4(Carbamidomethyl); C8(Carbamidomethyl); N12(Asn->Asp)	0	0	3.849e-06	3.43282	3	1895.82	2.41	37.2859
High	KPnnLSDTVK	2	1	1	P54751	N3(Asn->Asp); N4(Asn->Asp)	0	0.001583	0.01609	2.60058	2	1117.57	-0.708495	18.7526		High	NGVnGTGEnGRK	3	1	1	P05556	N4(Asn->Asp); N9(Asn->Asp)	0	0.00179	0.01826	3.16111	2	1204.56	0.111428	0.315802
High	DATGnVnDTITTELTnCTSAACK	1	1	1	P55012	N5(Asn->Asp); N7(Asn->Asp); N16(Asn->Asp)	0	0	4.29e-05	5.21723	2	2346	3.37789	49.7499		High	nGVnGTGEnGRK	3	1	1	P05556	N1(Asn->Asp); N4(Asn->Asp); N9(Asn->Asp)	0	0.003453	0.03966	2.4196	3	1205.54	-1.50061	0.551902
High	VSnVScEASVSK	17	1	1	P55065	N3(Asn->Asp); C6(Carbamidomethyl)	0	0	3.879e-05	4.38626	2	1267.58	-0.841161	16.006		High	NGVnGTGENGR	1	1	1	P05556	N4(Asn->Asp)	0	0.0006309	0.008493	3.66511	2	1075.48	-0.436665	0.921577
High	FQIYSnQSALESLALIPLQAPLK	16	1	1	P55065	N6(Asn->Asp)	0	0	1.73e-06	5.19072	3	2545.39	-0.258564	78.9736		High	nGVnGTGENGR	2	1	1	P05556	N1(Asn->Asp); N4(Asn->Asp)	0	0.0001015	0.001419	3.44957	2	1076.46	-0.102766	1.81451
High	NEDSnFTLInnHDNTANITVK	64	1	1	P55284	N5(Asn->Asp); N10(Asn->Asp); N11(Asn->Asp)	0	0	9.784e-05	3.71957	3	2377.08	1.3547	46.9203		High	TnSTFLQEGmPTSAR	14	1	1	P05556	N2(Asn->Asp); M10(Oxidation)	0	0	8.121e-06	4.413	2	1656.76	2.6605	31.4794
High	NEDSnFTLInNHDNTANITVK	101	1	1	P55284	N5(Asn->Asp); N10(Asn->Asp)	0	0	0.0001121	2.97297	3	2376.1	1.12712	45.8935		High	DTcTQEcSYFnITK	45	1	1	P05556	C3(Carbamidomethyl); C7(Carbamidomethyl); N11(Asn->Asp)	0	0	3.305e-06	4.84011	2	1767.72	-1.13713	40.4808
High	HDNTAnITVK	17	1	1	P55284	N6(Asn->Asp)	0	0.0004073	0.002557	2.94822	2	1113.55	-0.331475	17.0075		High	LRNPcTSEQncTSPFSYK	35	1	1	P05556	C5(Carbamidomethyl); N10(Asn->Asp); C11(Carbamidomethyl)	0	0	1.778e-07	5.27186	3	2189.96	1.35846	31.4268
High	PVFSHQVFnASVPEmSAIGTSVIR	1	1	1	P55284	N9(Asn->Asp); M15(Oxidation)	0	0.0009646	0.01067	2.20688	3	2590.3	0.12978	52.8369		High	nGVnGTGEnGR	16	1	1	P05556	N1(Asn->Asp); N4(Asn->Asp); N9(Asn->Asp)	0	0	0.0001168	4.07321	2	1077.44	-3.50826	0.784452
High	VIDLWDLAQSAnFTEK	1	1	1	P55302	N12(Asn->Asp)	0	0.0001904	0.0006909	2.83252	3	1850.92	-0.0707542	71.3408		High	cTnSTFLQEGmPTSAR	11	1	1	P05556	C1(Carbamidomethyl); N3(Asn->Asp); M11(Oxidation)	0	0	1.283e-07	5.46595	2	1816.78	-1.14283	32.4761
High	VVnVSELYGTPcTK	50	1	1	P55772	N3(Asn->Asp); C12(Carbamidomethyl)	0	0	3.11e-05	4.74464	2	1567.77	-0.409588	41.6171		High	NPcTSEQncTSPFSYK	34	1	1	P05556	C3(Carbamidomethyl); N8(Asn->Asp); C9(Carbamidomethyl)	0	0	3.566e-08	5.52243	2	1920.77	0.0989967	31.4039
High	LVTQTIPcnK	55	1	1	P56528	C8(Carbamidomethyl); N9(Asn->Asp)	0	0.0001904	0.0006773	3.70854	2	1174.61	-0.196133	25.2709		High	FDAImQVAVCGSLIGWRnVTR	1	1	1	P05556	M5(Oxidation); N18(Asn->Asp)	0	0.009071	0.1179	2.9936	3	2353.19	3.38548	63.3484
High	NPcnITR	6	1	1	P56528	C3(Carbamidomethyl); N4(Asn->Asp)	0	0.004124	0.05594	2.47044	2	875.405	0.659483	12.9552		High	HNIIPIFAVTnYSYSYYEK	2	1	1	P16144	N11(Asn->Asp)	0	0	4.858e-05	3.76971	3	2323.13	1.70327	60.0839
High	nSTFGSVEVFSLDPNK	61	1	1	P56528	N1(Asn->Asp)	0	0	1.336e-06	5.11105	2	1741.83	0.871539	57.3571		High	nFTALIPGTTVEILDGDSK	26	1	1	P18084	N1(Asn->Asp)	0	0	1.306e-05	3.23451	2	1992.02	-0.192769	61.468
High	VPIQSnETLLGAVInnVSEAmETLTR	9	1	1	P56564	N6(Asn->Asp); N15(Asn->Asp); N16(Asn->Asp); M21(Oxidation)	0	0	9.126e-06	4.73055	3	2818.4	-0.0142587	68.1474		High	SnLTVLR	36	1	1	P18084	N2(Asn->Asp)	0	0.002588	0.02674	2.48094	2	803.462	-0.420317	27.9216
High	VPIQSnETLLGAVInNVSEAmETLTR	23	1	1	P56564	N6(Asn->Asp); N15(Asn->Asp); M21(Oxidation)	0	0	1.514e-07	5.25309	3	2817.42	0.57321	95.721		High	EnATVPENEEEIIR	53	1	1	Q8IWB1	N2(Asn->Asp)	0	0	6.377e-05	2.12762	2	1643.78	0.197969	35.7146
High	AnNSWFQSILK	69	1	1	P57716	N2(Asn->Asp)	0	0	0.0001109	3.88092	2	1308.66	-0.0585151	62.2834		High	DGnSSLIAAVAEVR	44	1	1	P78504	N3(Asn->Asp)	0	0	2.07e-06	4.82346	2	1402.72	0.700082	48.8226
High	IAVSSPTnTTYVVQYALAnLTGK	2	1	1	P57716	N8(Asn->Asp); N19(Asn->Asp)	0	0	0.0001176	2.41814	3	2413.26	2.76371	77.0777		High	DGnSSLIAAVAEV	4	1	1	P78504	N3(Asn->Asp)	0	0.0001015	0.001804	2.38687	2	1246.62	0.334864	58.7217
High	nISGVVLADHSGSFHNR	3	1	1	P57716	N1(Asn->Asp)	0	0.0001186	0.0002547	1.91146	3	1810.88	0.030683	36.1059		High	nLSDLLEK	4	2	1	Q6UW63	N1(Asn->Asp)	0	0.00221	0.02366	2.21466	2	932.493	-0.229029	45.0849
High	IIQQTWnR	19	1	1	P70180	N7(Asn->Asp)	0	0.0004873	0.003239	2.73698	2	1059.56	-0.972855	27.0665		High	VLGSSTSATnSTSVSSR	5	1	1	Q15004	N10(Asn->Asp)	0	0	1.163e-06	4.3571	2	1641.79	1.11091	19.0711
High	LSGnLTLLR	2	1	1	P70206	N4(Asn->Asp)	0	0.0004873	0.003714	2.09658	2	987.583	-0.439415	42.6745		High	ASQLQEQSSnSSGK	5	1	1	Q5VV43	N10(Asn->Asp)	0	0	5.867e-05	3.50773	2	1451.66	1.70176	2.00997
High	YnYTEDPTILR	11	1	1	P70206	N2(Asn->Asp)	0	0.0001186	0.0002752	3.28427	2	1385.66	-1.05318	40.7717		High	APDSncSNLLITTR	10	1	1	A2RU67	N5(Asn->Asp); C6(Carbamidomethyl)	0	0	7.215e-05	3.59934	2	1562.75	-0.305345	34.9523
High	LAVTnTTmTGTVLK	60	1	1	P70302	N5(Asn->Asp); M8(Oxidation)	0	0	3.657e-06	5.1678	2	1466.78	-0.912113	35.3015		High	mLSAFnATSGK	10	1	1	A2RU67	M1(Oxidation); N6(Asn->Asp)	0	0.0006875	0.009414	2.81065	2	1143.54	1.14754	27.555
High	nLTQLPDGIPVSTR	12	1	1	P70389	N1(Asn->Asp)	0	0	0.0001183	2.56604	2	1511.81	0.388366	46.0576		High	VGSTnVSTLVNVHFAPR	19	1	1	Q96J84	N5(Asn->Asp)	0	0	1.607e-06	3.81528	3	1798.94	0.0216798	47.9642
High	nNSLQTFVPQPGLER	12	1	1	P70389	N1(Asn->Asp)	0	0.0001373	0.0004865	2.42113	2	1700.86	0.634046	45.8512		High	IDGGPVILLQAGTPHnLTcR	16	1	1	Q96J84	N16(Asn->Asp); C19(Carbamidomethyl)	0	0	2.734e-07	4.27626	3	2133.11	0.35061	51.4326
High	LEnLSSTESGYTATLTR	23	1	1	P70699	N3(Asn->Asp)	0	0	1.523e-07	5.50823	2	1843.89	1.51076	42.5311		High	TLnETELTELQSQISDTSVVLSmDNSR	1	1	1	P08729	N3(Asn->Asp); M23(Oxidation)	0	0.005554	0.0661	2.85387	3	3027.44	4.23842	62.8226
High	GVFITnETGQPLIGK	38	1	1	P70699	N6(Asn->Asp)	0	0	7.658e-06	4.59444	2	1574.84	0.884131	49.3485		High	VPGnQTSTTLK	10	1	1	P32004	N4(Asn->Asp)	0	0.0004145	0.006589	3.40631	2	1146.6	0.113401	15.431
High	nVTVNILNDQTK	10	1	1	P82347	N1(Asn->Asp)	0	0	0.0001249	2.30956	2	1359.71	-0.818228	38.5116		High	DLQAnDTGR	9	1	1	P32004	N5(Asn->Asp)	0	0.0001859	0.004504	2.40841	2	990.448	-0.256862	4.47761
High	ITSnATSDLNIK	63	1	1	P82349	N4(Asn->Asp)	0	0	2.849e-05	4.4719	2	1277.66	0.466357	32.0426		High	AQQLLAnSTALEEAmLQEQQR	73	1	1	O15230	N7(Asn->Asp); M15(Oxidation)	0	0	2.642e-09	7.11477	3	2389.17	2.70154	45.2093
High	VAnESFSQH	2	1	1	P97290	N3(Asn->Asp)	0	0.0002775	0.001474	1.88845	2	1019.44	0.679566	13.1942		High	LnASIADLQSQLR	60	1	1	O15230	N2(Asn->Asp)	0	0	2.211e-07	5.54858	2	1429.77	0.837458	47.6121
High	DTYVnASQSLYGSSPR	51	1	1	P97290	N5(Asn->Asp)	0	0	7.349e-06	4.72722	2	1745.8	-0.460936	35.946		High	LVGGPVAGGDPnQTIR	63	1	1	O15230	N12(Asn->Asp)	0	0	7.738e-07	5.05628	2	1551.81	1.2008	30.8034
High	nASNmEYR	25	1	1	P97300	N1(Asn->Asp); M5(Oxidation)	0	0.0007563	0.009024	2.57179	2	1001.4	0.443916	0.998095		High	GInASSmAWAR	7	1	1	O15230	N3(Asn->Asp); M7(Oxidation)	0	0	0.0001769	4.16519	2	1180.54	0.0603751	29.1768
High	AnATIEVK	62	1	1	P97300	N2(Asn->Asp)	0	0.0004301	0.002619	3.25031	2	846.456	-0.569324	16.7481		High	DnATLQATLHAAR	16	1	1	O15230	N2(Asn->Asp)	0	0	0.0001743	3.58013	2	1382.7	-0.71292	33.6706
High	KEnGVFEEISnSSGR	15	1	1	P97300	N3(Asn->Asp); N11(Asn->Asp)	0	0.0001186	0.0002552	3.48623	3	1654.76	-0.316823	36.7849		High	VnASTTEPnSTVEQSALmR	71	1	1	P07942	N2(Asn->Asp); N9(Asn->Asp); M18(Oxidation)	0	0	2.273e-10	5.54772	3	2052.94	0.100282	30.9822
High	GVFEEISnSSGR	20	1	1	P97300	N8(Asn->Asp)	0	0	0.0001365	4.03898	2	1282.59	0.431184	36.8231		High	QADEDIQGTQNLLTSIESETAASEETLFnASQR	3	1	1	P07942	N29(Asn->Asp)	0	0	3.41e-05	5.31161	3	3597.68	3.04215	76.2573
High	ENGVFEEISnSSGR	49	1	1	P97300	N10(Asn->Asp)	0	0	2.009e-06	4.32329	2	1525.68	-0.330549	39.5498		High	VnASTTEPNSTVEQSALmR	10	1	1	P07942	N2(Asn->Asp); M18(Oxidation)	0	0	2.937e-08	5.18421	3	2051.95	-0.520799	27.4249
High	EnGVFEEISnSSGR	51	1	1	P97300	N2(Asn->Asp); N10(Asn->Asp)	0	0	1.659e-06	4.63266	2	1526.66	0.0647361	39.9438		High	LSDTTSQSnSTAK	95	1	1	P07942	N9(Asn->Asp)	0	0	2.176e-07	5.00602	2	1340.62	0.155264	0.0507683
High	KKEnGVFEEISnSSGR	49	1	1	P97300	N4(Asn->Asp); N12(Asn->Asp)	0	0	4.225e-05	5.53712	3	1782.85	0.49373	36.4195		High	mEmPSTPQQLQnLTEDIR	14	1	1	P07942	M1(Oxidation); M3(Oxidation); N12(Asn->Asp)	0	0	2.965e-07	4.38244	3	2163.99	-0.727346	52.3544
High	PGEYEcnATNSIGSASVSTVLR	2	1	1	P97300	C6(Carbamidomethyl); N7(Asn->Asp)	0	0	3.865e-06	4.89309	3	2313.07	1.74981	47.0996		High	mEmPSTPQQLQnLTEDIRER	4	1	1	P07942	M1(Oxidation); M3(Oxidation); N12(Asn->Asp)	0	0.0001015	0.001564	1.47783	3	2449.14	1.00939	51.5445
High	InVTEK	2	3	1	P97313	N2(Asn->Asp)	0	0.007991	0.114	1.72987	2	704.382	-0.394037	11.4729		High	VnNTLSSQISR	104	1	1	P11047	N2(Asn->Asp)	0	0	9.001e-06	4.56053	2	1219.63	1.18945	22.4265
High	EGFSAnYSVLQSSISEDFK	26	1	1	P97333	N6(Asn->Asp)	0	0	1.045e-07	4.84911	2	2108.96	-1.54257	64.4136		High	PNnmTLLAEEAR	7	1	1	P11047	N3(Asn->Asp); M4(Oxidation)	0	0.0001859	0.00381	3.17596	2	1375.65	-0.453148	31.7699
High	IAYSnnGSDWK	1	1	1	P97333	N5(Asn->Asp); N6(Asn->Asp)	0	0.001623	0.01637	2.98575	2	1256.54	-0.483313	29.4125		High	LLNnLTSIK	65	1	1	P11047	N4(Asn->Asp)	0	3.7e-05	0.000819	3.49906	2	1016.6	-0.897519	37.4575
High	IAYSNnGSDWK	54	1	1	P97333	N6(Asn->Asp)	0	8.497e-05	0.0002368	3.66875	2	1255.56	0.299843	28.5555		High	VAAAnVSVTQPESTGD	10	1	1	P11047	N5(Asn->Asp)	0	0	4.729e-05	2.95146	2	1546.72	0.706954	25.1951
High	EEnATIATYPEFGVLDLK	111	1	1	P97370	N3(Asn->Asp)	0	0	2.219e-07	5.89447	2	2010.99	0.754751	64.0081		High	VNDnKTAAEEALR	27	1	1	P11047	N4(Asn->Asp)	0	0	8.626e-05	3.51669	3	1431.71	-0.699677	22.3034
High	KQVTPLFFYFQnR	6	1	1	P97449	N12(Asn->Asp)	0	0.0005612	0.004462	3.87044	3	1688.88	0.285239	62.6875		High	TAnDTSTEAYNLLLR	3	1	1	P11047	N3(Asn->Asp)	0	0	4.896e-06	3.86196	2	1682.82	-0.688259	49.3057
High	KLnYTLK	3	1	1	P97449	N3(Asn->Asp)	0	0.001976	0.02143	2.33533	2	880.514	0.24802	25.4471		High	IPAInQTITEANEK	10	1	1	P11047	N5(Asn->Asp)	0	0	2.13e-06	4.5353	2	1542.8	1.36173	37.4969
High	NPnnNTIHPNLR	15	1	1	P97449	N3(Asn->Asp); N4(Asn->Asp)	0	0.0004073	0.002176	2.57331	3	1405.68	-0.408497	24.6773		High	VAAANVSVTQPESTGDPnnmTLLAEEARK	48	1	1	P11047	N18(Asn->Asp); N19(Asn->Asp); M20(Oxidation)	0	0	2.131e-05	4.70943	3	3031.46	1.30921	41.096
High	nATLVNEADK	27	1	1	P97449	N1(Asn->Asp)	0	0.0003191	0.001867	1.96835	2	1075.53	-1.35117	20.1682		High	VAAAnVSVTQPESTGDPnNmTLLAEEAR	90	1	1	P11047	N5(Asn->Asp); N18(Asn->Asp); M20(Oxidation)	0	0	3.953e-08	5.74433	3	2903.37	2.96442	41.6379
High	nATLVNEADKLR	27	1	1	P97449	N1(Asn->Asp)	0	0.0002734	0.0008976	3.64183	2	1344.71	0.00170366	38.0173		High	LLnnLTSIK	3	1	1	P11047	N3(Asn->Asp); N4(Asn->Asp)	0	0.0003031	0.00518	2.2833	2	1017.58	0.355854	36.276
High	PLFFYFQnR	9	1	1	P97449	N8(Asn->Asp)	0	0.0001373	0.0003717	2.81667	2	1232.61	-0.294198	75.39		High	KIPAInQTITEANEK	45	1	1	P11047	N6(Asn->Asp)	0	0	3.422e-05	4.21581	2	1670.9	0.308023	35.8532
High	NPNnNTIHPNLR	67	1	1	P97449	N4(Asn->Asp)	0	0.0001373	0.0003314	3.18436	2	1404.7	1.06152	24.4428		High	YSVQLmSFVYnLSDTHLFPnASSK	50	1	1	P11279	M6(Oxidation); N11(Asn->Asp); N20(Asn->Asp)	0	0	4.879e-09	5.10672	3	2766.3	-0.00767017	67.2199
High	QVTPLFFYFQnR	35	1	1	P97449	N11(Asn->Asp)	0	0	0.0001497	3.72735	2	1560.79	2.58492	67.9076		High	LLNINPnK	67	1	1	P11279	N7(Asn->Asp)	0	0.0002453	0.004862	3.09462	2	926.531	-0.0346703	31.2815
High	GIAnLSNFIR	10	1	1	P97797	N4(Asn->Asp)	0	0.0004073	0.002338	3.42687	2	1105.6	-0.830868	55.6007		High	GHTLTLnFTR	51	1	1	P11279	N7(Asn->Asp)	0	0	0.000253	3.32961	2	1160.61	-0.00408434	38.7402
High	nVSYnISSTVR	1	1	1	P97797	N1(Asn->Asp); N5(Asn->Asp)	0	0.0005612	0.005459	2.6322	2	1241.6	-1.3568	35.2607		High	LPSDATVVLnR	8	1	1	P11279	N10(Asn->Asp)	0	0	4.8e-05	3.70885	2	1185.65	0.163039	34.9168
High	NTDGTYnYTSLFLVnSSAHR	8	1	1	P97797	N7(Asn->Asp); N15(Asn->Asp)	0	0.0001373	0.0004318	3.1038	3	2262.03	1.75195	57.4926		High	nmTFDLPSDATVVLNR	29	1	1	P11279	N1(Asn->Asp); M2(Oxidation)	0	0	3.509e-07	4.99595	2	1809.87	0.0617631	52.2959
High	LPSGTLVISnATEGDGGLYR	2	1	1	P97798	N10(Asn->Asp)	0	0	6.085e-08	4.43587	2	2021.02	-0.817375	50.4548		High	EnTSDPSLVIAFGR	58	1	1	P11279	N2(Asn->Asp)	0	0	3.056e-07	5.24773	2	1506.75	1.89029	47.9318
High	LSnLSNLSHDLVQEATDHAYNLQQEADELSR	4	1	1	P97927	N3(Asn->Asp)	0	0.0001186	0.0002869	4.40939	3	3511.65	-3.1911	87.6031		High	nmTFDLPSDATVVLnR	166	1	1	P11279	N1(Asn->Asp); M2(Oxidation); N15(Asn->Asp)	0	0	1.582e-09	5.30542	2	1810.86	2.3497	54.3716
High	LSnLSNLSHDLVQEATDHAY	1	1	1	P97927	N3(Asn->Asp)	0	0.000472	0.003074	2.87406	3	2228.05	-0.457749	62.9672		High	TFDLPSDATVVLnR	41	1	1	P11279	N13(Asn->Asp)	0	0	0.0001385	4.02177	2	1548.79	0.923569	52.8568
High	ASnISASIQR	6	1	1	P97927	N3(Asn->Asp)	0	0.0001373	0.0003518	3.04809	2	1047.54	1.3382	20.6583		High	VASVININPnTTH	1	1	1	P13473	N10(Asn->Asp)	0	0.002588	0.02727	2.98355	2	1380.71	-1.1332	35.9551
High	IQInNSENTLR	36	1	1	P97927	N4(Asn->Asp)	0	0.0001904	0.000642	3.34031	2	1302.66	-0.487563	27.6711		High	AASTYSIDSVSFSYNTGDnTTFPDAEDK	32	1	1	P13473	N19(Asn->Asp)	0	0	5.834e-08	6.47626	3	3004.29	0.55829	48.2102
High	LFIEEAnK	49	1	1	P97927	N7(Asn->Asp)	0	0.0004873	0.003284	2.77476	2	964.499	0.259856	32.9017		High	LELnLTDSEnATcLYAK	42	1	1	P13473	N4(Asn->Asp); N10(Asn->Asp); C13(Carbamidomethyl)	0	0	1.15e-09	6.0913	2	1956.91	1.2245	50.271
High	nASGIYAEIDGAK	10	1	1	P97927	N1(Asn->Asp)	0	0	1.774e-05	3.61418	2	1309.63	-0.260163	39.8023		High	VASVININPnTTHSTGScR	65	1	1	P13473	N10(Asn->Asp); C18(Carbamidomethyl)	0	0	9.553e-06	4.04199	3	2028.98	-0.431762	33.2979
High	RPASnISASIQR	31	1	1	P97927	N5(Asn->Asp)	0	0	7.208e-05	3.70997	2	1300.7	0.63976	24.4733		High	VASVININPnTTHSTGS	13	1	1	P13473	N10(Asn->Asp)	0	0	0.0001873	3.05115	2	1712.85	2.2753	35.4496
High	nLTEVVPQLLDQLR	36	1	1	P97927	N1(Asn->Asp)	0	0	1.242e-05	4.18813	3	1638.91	0.0963371	74.7399		High	WQmnFTVR	59	1	1	P13473	M3(Oxidation); N4(Asn->Asp)	0	3.7e-05	0.001038	2.9792	2	1098.5	-0.474166	35.9888
High	HVTDmnSTIHLLR	71	1	1	P97927	M5(Oxidation); N6(Asn->Asp)	0	0	1.283e-05	4.71937	3	1553.77	-0.412317	33.5582		High	GLQLnITQDK	11	1	1	P13473	N5(Asn->Asp)	0	7.212e-05	0.001169	2.61856	2	1130.61	0.0397204	38.3617
High	DAVRnLTEVVPQLLDQLR	10	1	1	P97927	N5(Asn->Asp)	0	0.0003191	0.001891	2.80577	3	2080.14	1.67602	79.1741		High	VQPFnVTQGK	24	1	1	P13473	N5(Asn->Asp)	0	0.0001281	0.002791	2.19147	2	1118.58	-0.27666	29.0442
High	LGQSKLFIEEAnK	19	1	1	P97927	N12(Asn->Asp)	0	0	4.977e-05	3.11597	3	1477.79	1.16371	35.1079		High	IAVQFGPGFSWIAnFTK	1	1	1	P13473	N14(Asn->Asp)	0	0.0006309	0.008168	2.81756	3	1883.96	-2.58484	75.8383
High	VIGGnFTGSQR	1	2	1	P98063	N5(Asn->Asp)	0	0.001976	0.02152	2.04238	2	1136.57	-1.19172	23.8306		High	AASTYSIDSVSFSYnTGDnTTFPDAEDK	1	1	1	P13473	N15(Asn->Asp); N19(Asn->Asp)	0	0.0007697	0.009784	4.17433	3	3005.28	4.0286	49.3577
High	VLTNQESPYQnHTGR	66	1	1	P98086	N11(Asn->Asp)	0	0	5.519e-05	4.09335	3	1744.82	-0.397976	21.6719		High	VASVININPnTTHSTG	4	1	1	P13473	N10(Asn->Asp)	0	0.002169	0.02233	3.53971	2	1625.81	0.399143	37.4689
High	TNQESPYQnHTGR	11	1	1	P98086	N9(Asn->Asp)	0	0	0.0001097	3.74526	2	1532.67	-1.86213	22.6709		High	LTGSDVNLLAENLLSPEDmVLFHnLTQPR	2	1	1	P01130	M19(Oxidation); N24(Asn->Asp)	0	0	0.0002252	3.76459	3	3253.65	1.54257	80.0051
High	VKPTPPYnLSVTNSEELSSILK	15	1	1	Q00560	N8(Asn->Asp)	0	0	1.45e-06	5.26342	3	2417.28	0.232932	60.5458		High	nLTEDTYKPR	4	1	1	Q08380	N1(Asn->Asp)	0	3.7e-05	0.0006227	2.64356	2	1237.61	0.736762	32.9854
High	ETYLETnYTLK	4	1	1	Q00560	N7(Asn->Asp)	0	0.0001653	0.0005814	2.78865	2	1375.67	1.67872	38.8356		High	ALGFEnATQALGR	65	1	1	Q08380	N6(Asn->Asp)	0	0	3.173e-06	4.83009	2	1348.69	0.428213	46.2003
High	EQVTVInR	25	1	1	Q00560	N7(Asn->Asp)	0	0.0003931	0.002125	2.56875	2	959.516	-0.00489961	22.4684		High	DAGVVcTnETR	41	1	1	Q08380	C6(Carbamidomethyl); N8(Asn->Asp)	0	0	2.908e-05	3.3728	2	1222.54	1.10778	13.5434
High	DYAGnATAVFLLPDDGK	12	3	1	Q00896	N5(Asn->Asp)	0	0	2.339e-07	5.13765	2	1767.84	0.286513	57.3769		High	AAIPSALDTnSSK	44	1	1	Q08380	N10(Asn->Asp)	0	0	0.0002387	2.94112	2	1275.64	0.287467	26.9057
High	VLnSTGHDVAR	1	1	1	Q00941	N3(Asn->Asp)	0	0.006061	0.08037	2.92046	2	1169.59	-0.0935274	16.6852		High	LIPLGVFTGLSnLTK	5	1	1	Q96FE5	N12(Asn->Asp)	0	0	4.816e-08	3.29426	2	1573.92	-0.127006	72.2826
High	DTLSInATNIK	4	1	1	Q01279	N6(Asn->Asp)	0	0.0002734	0.00087	2.72502	2	1190.63	-0.382328	35.6974		High	YDLPASINFILnK	59	1	1	P38571	N12(Asn->Asp)	0	3.7e-05	0.0004612	3.90947	2	1508.8	-0.141367	60.6627
High	PGFFLnGTSSSK	40	1	1	Q01339	N6(Asn->Asp)	0	0	4.535e-05	4.40119	2	1242.6	-0.394597	42.849		High	NQnGTFKDWAnANVSR	6	1	1	Q9NUN5	N3(Asn->Asp); N11(Asn->Asp)	0	3.7e-05	0.0005898	2.18574	3	1823.83	0.496697	33.2982
High	DYRPSAGnNSLYQDTVVFK	180	1	1	Q01339	N8(Asn->Asp)	0	0	4.571e-07	4.49225	3	2175.03	-0.35735	47.5582		High	GnSTLSVPK	43	1	1	Q9NUN5	N2(Asn->Asp)	0	0.0001281	0.003111	2.69527	2	903.477	-1.18197	21.9901
High	DYRPSAGnnSLYQDTVVFK	93	1	1	Q01339	N8(Asn->Asp); N9(Asn->Asp)	0	0	1.442e-05	5.80785	3	2176.03	2.75293	48.3193		High	YELSLHPnLTSmTFR	2	1	1	Q9UIQ6	N8(Asn->Asp); M12(Oxidation)	0	0.002954	0.03121	1.58188	3	1825.88	0.216525	48.588
High	NISFAcnPGFFLnGTSSSK	80	1	1	Q01339	C6(Carbamidomethyl); N7(Asn->Asp); N13(Asn->Asp)	0	0	3.577e-07	6.42806	2	2049.92	0.641138	61.1651		High	nQSIGLIQPFATnGK	38	1	1	Q9UIQ6	N1(Asn->Asp); N13(Asn->Asp)	0	0	7.801e-08	5.11488	2	1589.82	1.01761	48.4079
High	PSAGnNSLYQDTVVFK	32	1	1	Q01339	N5(Asn->Asp)	0	0	2.375e-06	4.32733	2	1740.84	0.463488	46.882		High	nLSQDVnGTLVSIYAVPEK	12	1	1	Q9UIQ6	N1(Asn->Asp); N7(Asn->Asp)	0	0	7.784e-06	4.08465	3	2049.04	1.01625	59.9249
High	nQTLVQDNVK	71	1	1	Q02013	N1(Asn->Asp)	0	0.0002734	0.000848	3.10319	2	1159.6	-0.00240359	23.4507		High	EETLLYDSnTSSmADR	2	1	1	Q9UIQ6	N9(Asn->Asp); M13(Oxidation)	0	0	7.589e-07	4.05763	2	1848.78	0.325165	31.5771
High	EADDYnLTISEVK	56	1	1	Q02496	N6(Asn->Asp)	0	0	5.809e-05	4.1324	2	1497.7	-0.301358	41.633		High	KnQSIGLIQPFATnGK	53	1	1	Q9UIQ6	N2(Asn->Asp); N14(Asn->Asp)	0	0	6.575e-05	3.5515	3	1717.92	1.89359	44.9355
High	GTFTDcALAnmTQQIR	22	1	1	Q02788	C6(Carbamidomethyl); N10(Asn->Asp); M11(Oxidation)	0	0	2.359e-06	4.53227	3	1843.83	0.197375	39.0612		High	LFDDWmASnGTQSLPTDVmTTVFK	4	1	1	Q9UIQ6	M6(Oxidation); N9(Asn->Asp); M19(Oxidation)	0	0	0.0001382	2.21757	3	2737.24	1.24157	61.7871
High	nmTLFSDLVAEK	130	1	1	Q02788	N1(Asn->Asp); M2(Oxidation)	0	0	5.39e-05	4.24392	2	1384.67	-0.162448	56.9174		High	DnATDSVPLR	10	1	1	Q07954	N2(Asn->Asp)	0	0.0001015	0.001507	2.52179	2	1088.52	-0.335617	22.0316
High	LTDGVTGnDSLEESVHSmR	12	1	1	Q02788	N8(Asn->Asp); M18(Oxidation)	0	0.0001373	0.000333	2.35393	3	2063.92	0.430015	32.5026		High	nSTTLVmHmK	1	1	1	Q07954	N1(Asn->Asp); M7(Oxidation); M9(Oxidation)	0	0.008618	0.1103	2.6532	2	1194.55	0.499817	11.3132
High	GVTGnDSLEESVHSmR	9	1	1	Q02788	N5(Asn->Asp); M15(Oxidation)	0	0.0002734	0.0008617	1.95201	3	1734.76	-0.609315	26.1214		High	GVTHLnISGLK	9	1	1	Q07954	N6(Asn->Asp)	0	0.0008216	0.01022	2.60201	3	1139.64	-1.23742	36.5178
High	VFLTDGVTGnDSLEESVHSmR	4	1	1	Q02788	N10(Asn->Asp); M20(Oxidation)	0	0.0002775	0.0009841	2.68694	3	2310.06	1.5471	45.2599		High	GSKDnATDSVPLR	3	1	1	Q07954	N5(Asn->Asp)	0	0.0001281	0.002787	2.84669	3	1360.67	0.527591	21.7265
High	VPGnLTSVLLSNLVPR	26	1	1	Q02858	N4(Asn->Asp)	0	0	3.335e-06	4.46571	2	1679.97	1.54764	74.7865		High	LNLDGSnYTLLK	7	1	1	Q07954	N7(Asn->Asp)	0	3.7e-05	0.001001	3.28417	2	1351.71	2.22622	47.6909
High	GDNVnISFK	1	1	1	Q02858	N5(Asn->Asp)	0	0.009848	0.1413	2.68085	2	994.483	-0.665973	32.1379		High	FnSTEYQVVTR	24	1	1	Q07954	N2(Asn->Asp)	0	0	1.442e-05	3.88683	2	1344.64	-0.411743	29.2937
High	DnDSLITR	12	1	1	Q03311	N2(Asn->Asp)	0	0.000472	0.002881	3.17035	2	934.447	-0.172263	23.3772		High	IETILLnGTDR	41	1	1	Q07954	N7(Asn->Asp)	0	0	3.504e-06	4.07655	2	1245.67	0.243677	40.7875
High	YTGnASALFILPDQGR	59	2	1	Q03734	N4(Asn->Asp)	0	0	6.189e-06	4.40345	2	1723.86	-0.0763037	55.9782		High	THLnISGLK	5	1	1	Q07954	N4(Asn->Asp)	0	0.0001281	0.002592	2.61947	2	983.551	-0.690492	36.4216
High	RnFTAADWGHSR	15	1	1	Q04857	N2(Asn->Asp)	0	0	0.0001171	4.44839	3	1418.66	0.941373	29.5513		High	VLInNSLDEPR	17	1	1	O75096	N4(Asn->Asp)	0	0.0006309	0.008598	2.9326	2	1270.66	0.134362	35.4552
High	nFTAADWGHSR	4	1	1	Q04857	N1(Asn->Asp)	0	0.0001653	0.000633	2.95772	2	1262.55	-0.635658	30.2738		High	DScnDSFR	1	1	1	Q8IWT6	C3(Carbamidomethyl); N4(Asn->Asp)	0	0.006493	0.07848	1.23817	2	1001.36	-2.35583	7.29509
High	AALQFLQnYTVL	4	1	1	Q04857	N8(Asn->Asp)	0	0.0004532	0.002758	2.12746	2	1381.74	1.16033	69.0329		High	GWAAPGPEPTYPnSTILPTPDTGPTGIK	1	1	1	Q8IWT6	N13(Asn->Asp)	0	0.003703	0.04254	3.75078	3	2836.4	-0.218856	50.3464
High	AALQFLQnYTVLASSVD	6	1	1	Q04857	N8(Asn->Asp)	0	0.001084	0.01195	2.54959	2	1840.93	-0.331786	71.612		High	GTDnITVR	2	1	1	Q13449	N4(Asn->Asp)	0	0.002189	0.02308	2.1421	2	876.442	-0.755802	16.8567
High	LTVPSSQnSSFR	59	1	1	Q05793	N8(Asn->Asp)	0	0	4.182e-05	3.11377	2	1323.65	0.469393	32.5741		High	AGHFQnTSSPSAR	90	1	1	P36941	N6(Asn->Asp)	0	0	0.0002402	3.34427	3	1360.62	-1.50989	12.3975
High	ALVnFTR	44	1	1	Q05793	N4(Asn->Asp)	0	0.002556	0.02878	2.19253	2	821.451	-0.18709	105.117		High	LnETHIFnGSNWImLIYK	64	1	1	P20645	N2(Asn->Asp); N8(Asn->Asp); M14(Oxidation)	0	0	3.726e-08	5.66979	3	2211.08	1.54014	69.3022
High	GVnVTmPSQPGVPPLSSTQLQID	1	1	1	Q05793	N3(Asn->Asp); M6(Oxidation)	0	0.0007563	0.008892	2.19798	3	2382.19	0.0738706	51.533		High	AGnHTSGAGLVQINK	14	1	1	P20645	N3(Asn->Asp)	0	0	4.863e-05	5.25144	2	1467.75	-0.28004	26.6847
High	GVnVTmPSQPGVPPLSSTQLQIDPALQEF	1	1	1	Q05793	N3(Asn->Asp); M6(Oxidation)	0	0.001943	0.02067	2.58578	3	3067.53	1.03457	65.5787		High	GnHTSGAGLVQINK	19	1	1	P20645	N2(Asn->Asp)	0	0	1.849e-05	4.72619	2	1396.72	0.237713	26.45
High	NLAPVnGTSQGK	1	1	1	Q05793	N6(Asn->Asp)	0	0.003555	0.04643	2.52422	2	1186.61	0.370596	16.7035		High	EAGnHTSGAGLVQINK	82	1	1	P20645	N4(Asn->Asp)	0	0	5.906e-05	4.39632	2	1596.8	-0.255819	24.49
High	IQGEEIVFHDVnLTTH	14	1	1	Q05793	N12(Asn->Asp)	0	0	0.0001113	2.46866	3	1852.91	1.14731	49.7076		High	EAGnHTSGAGLVQInK	16	1	1	P20645	N4(Asn->Asp); N15(Asn->Asp)	0	0	5.197e-05	2.94941	3	1597.78	-0.535989	28.6382
High	SLTQGSLIVGNLAPVnGTSQGK	20	1	1	Q05793	N16(Asn->Asp)	0	0	4.88e-06	3.32365	3	2142.14	-1.85969	51.516		High	LLAENNEIISNIRDSVInLSESVEDGPK	10	1	1	Q16706	N18(Asn->Asp)	0	0	5.973e-07	5.45461	3	3069.57	3.64974	76.2981
High	LAPVnGTSQGK	13	1	1	Q05793	N5(Asn->Asp)	0	0.0002775	0.001392	2.63865	2	1072.56	0.260061	11.724		High	DSVInLSESVEDGPK	72	1	1	Q16706	N5(Asn->Asp)	0	0	3.061e-07	5.25041	2	1589.76	0.78716	41.4896
High	LTQGSLIVGNLAPVnGTSQGK	8	1	1	Q05793	N15(Asn->Asp)	0	0.0002775	0.0009926	2.36424	3	2055.1	-1.6777	48.0295		High	LLAENNEIISnIRDSVInLSESVEDGPK	3	1	1	Q16706	N11(Asn->Asp); N18(Asn->Asp)	0	0	0.0001935	4.56778	3	3070.56	4.06365	79.8246
High	VGDEYQELQLDGFDnESSNK	1	1	1	Q05909	N15(Asn->Asp)	0	0	1.371e-05	4.50916	3	2287.99	1.89468	48.5164		High	AnLTSmLIQR	2	1	1	P49641	N2(Asn->Asp); M6(Oxidation)	0	0.0001859	0.003587	2.23844	2	1163.61	-0.32158	37.6725
High	RnQSLSLLYK	4	1	1	Q06335	N2(Asn->Asp)	0	0.002237	0.02522	2.54555	2	1222.68	0.76221	38.4704		High	NLGFncTTSQGK	1	1	1	P49641	N5(Asn->Asp); C6(Carbamidomethyl)	0	0.001394	0.01459	2.89865	2	1327.59	0.116701	25.7017
High	DLFTnQSDFADTTK	49	1	1	Q06770	N5(Asn->Asp)	0	0	8.075e-05	4.91486	2	1603.71	-1.04034	45.1673		High	nLSAPVTLNLR	26	1	1	O00754	N1(Asn->Asp)	0	0	9.808e-05	2.90795	2	1198.68	1.26997	44.1769
High	GSTQYLENLGFnmSK	15	1	1	Q06770	N12(Asn->Asp); M13(Oxidation)	0	0	3.63e-05	4.55535	2	1705.77	-0.28097	48.4459		High	LnQTEPVAGNYYPVNTR	2	1	1	O00754	N2(Asn->Asp)	0	0.0001015	0.001322	4.11102	2	1936.94	-0.062142	35.3993
High	VPmmVQSGnISYFR	16	1	1	Q06770	M3(Oxidation); M4(Oxidation); N9(Asn->Asp)	0	0	2.706e-05	4.25869	2	1661.76	-1.68012	41.1769		High	DPAnITLEPmEIR	12	1	1	O00754	N4(Asn->Asp); M10(Oxidation)	0	0	3.674e-05	4.32544	2	1515.74	0.23317	42.3781
High	QELnDSLQVAER	74	1	1	Q06890	N4(Asn->Asp)	0	0	2.486e-05	3.89344	2	1402.68	0.542478	34.8292		High	RPYVSYVnNSIAR	1	1	1	Q9Y2E5	N8(Asn->Asp)	0	0	4.27e-05	3.41469	3	1539.79	-1.73129	30.8691
High	VSQLAnLTQGEDK	15	1	1	Q06890	N6(Asn->Asp)	0	0	2.006e-05	4.60434	2	1403.7	1.83637	32.1798		High	LATnTSAPDLK	2	1	1	P27816	N4(Asn->Asp)	0	0.002773	0.02926	2.76236	2	1131.59	-0.0780965	22.8736
High	DAGVGFPEYQEEDnSTYNFR	8	1	1	Q07113	N14(Asn->Asp)	0	0	8.708e-07	5.67084	2	2338.97	-0.156124	48.8417		High	LTnTTAPPALK	10	1	1	Q8NFP4	N3(Asn->Asp)	0	0.0001596	0.003413	3.59489	2	1127.63	-1.2391	26.2808
High	APIPTALDTnSSK	37	1	1	Q07797	N10(Asn->Asp)	0	0	0.0001025	3.24295	2	1315.67	-0.223191	31.7118		High	ALLTnVSSVALGSR	14	1	1	Q7Z7M0	N5(Asn->Asp)	0	3.7e-05	0.0009497	4.0506	2	1388.77	-1.65252	49.4095
High	nLTEDTYKPR	8	1	1	Q07797	N1(Asn->Asp)	0	0.0001904	0.0006926	2.89445	2	1237.6	-1.7291	35.4762		High	VLLGnEScTLTLSESTmNTLK	1	1	1	P08581	N5(Asn->Asp); C8(Carbamidomethyl); M17(Oxidation)	0	0	5.733e-06	3.69246	3	2328.13	0.108859	51.6277
High	VVIRPFYLTnSTDmV	7	1	1	Q07797	N10(Asn->Asp); M14(Oxidation)	0	0.0002775	0.001309	2.41408	2	1771.89	-1.36093	54.7747		High	cGnmSEAFR	12	1	1	P08582	C1(Carbamidomethyl); N3(Asn->Asp); M4(Oxidation)	0	0.0001015	0.001582	2.89874	2	1088.41	-1.00432	13.1952
High	VVIRPFYLTnST	18	1	1	Q07797	N10(Asn->Asp)	0	0.0003191	0.001773	3.26277	2	1410.76	0.141591	53.4467		High	DcDVLTAVSEFFnAScVPVNNPK	1	1	1	P08582	C2(Carbamidomethyl); N13(Asn->Asp); C16(Carbamidomethyl)	0	0.003434	0.03845	2.43124	3	2584.18	3.51668	76.3906
High	ALGYEnATQALGR	51	1	1	Q07797	N6(Asn->Asp)	0	0	4.006e-05	4.394	2	1364.68	-0.133254	39.6758		High	RVSnVSAASLVPAVPQPEADnLTLR	2	1	1	Q10469	N4(Asn->Asp); N21(Asn->Asp)	0	0.0001015	0.001787	2.83023	3	2606.38	1.03839	56.9189
High	ASSImVnITELFPK	2	1	1	Q08481	M5(Oxidation); N7(Asn->Asp)	0	0.0001373	0.0004057	2.63382	2	1566.81	-0.502623	66.1046		High	VSnVSAASLVPAVPQPEADnLTLR	2	1	1	Q10469	N3(Asn->Asp); N20(Asn->Asp)	0	0.002954	0.03131	2.71528	3	2450.28	0.450671	56.2646
High	AmVYnVTSR	1	1	1	Q08481	M2(Oxidation); N5(Asn->Asp)	0	0.0005612	0.005096	2.47807	2	1057.5	-1.12945	23.1936		High	LFnTSVEVLPFDNPQSDKEALQEGR	30	1	1	Q9UQ53	N3(Asn->Asp)	0	0	4.568e-05	4.41162	3	2834.39	1.0789	56.9906
High	VLFYKDDAmVYnVTSR	62	1	1	Q08481	M9(Oxidation); N12(Asn->Asp)	0	0	1.813e-05	4.30446	3	1937.93	0.607867	44.4372		High	IQAIAQnVSDIAVK	35	1	1	Q3V5L5	N7(Asn->Asp)	0	0	7.545e-05	4.20306	2	1470.82	1.01258	44.2205
High	ASSImVnITELFPKPK	9	1	1	Q08481	M5(Oxidation); N7(Asn->Asp)	0	0.0004873	0.003615	2.08968	3	1791.96	0.180689	63.5149		High	LEnSSELHR	7	1	1	Q3V5L5	N3(Asn->Asp)	0	0.0006309	0.009025	1.60457	3	1085.52	-1.14976	12.8156
High	VYnVTSR	10	1	1	Q08481	N3(Asn->Asp)	0	0.007108	0.1002	2.52035	2	839.426	-0.156722	17.137		High	VcEIHEDnSTR	9	1	1	Q29983	C2(Carbamidomethyl); N8(Asn->Asp)	0	0.0003031	0.005441	2.30164	3	1360.58	-1.15436	12.9948
High	DDAmVYnVTSR	78	1	1	Q08481	M4(Oxidation); N7(Asn->Asp)	0	0	5.882e-05	4.2144	2	1287.55	-0.221209	24.6087		High	EIFVAnGTQGK	102	1	1	O95297	N6(Asn->Asp)	0	0	0.0001489	3.77867	2	1164.59	0.15626	25.4006
High	LDQGELLDLScSVSGTPVAnFTIQK	21	1	1	Q08481	C11(Carbamidomethyl); N20(Asn->Asp)	0	0	0.0001398	5.05448	3	2693.34	0.63311	66.0781		High	KKPnATAEPTPPDR	19	1	1	Q9UBG0	N4(Asn->Asp)	0	0	0.0002056	3.35645	3	1522.78	-1.74478	14.1005
High	EETVLSQYQnFSK	73	1	1	Q08481	N10(Asn->Asp)	0	8.497e-05	0.0002405	4.24096	2	1573.74	0.61889	42.9574		High	PAcnTSLPAQR	4	1	1	Q9UBG0	C3(Carbamidomethyl); N4(Asn->Asp)	0	0	0.0002157	3.19677	2	1215.58	-2.24253	23.2949
High	FYKDDAmVYnVTSR	4	1	1	Q08481	M7(Oxidation); N10(Asn->Asp)	0	0	5.261e-05	3.8205	2	1725.78	0.951962	45.5328		High	GTDPSLSPSPAALPPAPGTELSYLnGTFR	38	1	1	Q9UBG0	N25(Asn->Asp)	0	0	8.66e-05	3.99673	3	2914.45	-0.178758	58.3466
High	VISNnCTSYGVLDIGK	36	1	1	Q08857	N5(Asn->Asp)	0	0	6.583e-06	4.90524	2	1683.83	-0.159267	49.1786		High	TSnISKPGTLER	26	1	1	Q9UBG0	N3(Asn->Asp)	0	0.0004145	0.006932	1.93874	3	1303.69	0.350019	19.6457
High	EnITQDPEDHTVSF	12	1	1	Q08857	N2(Asn->Asp)	0	0	0.0001497	3.25075	2	1632.7	-0.22866	38.265		High	VTPAcnTSLPAQR	57	1	1	Q9UBG0	C5(Carbamidomethyl); N6(Asn->Asp)	0	0	1.051e-05	3.61886	2	1415.7	2.29169	23.8555
High	DVQNPDDVAKnSSK	10	1	1	Q08857	N11(Asn->Asp)	0	0	4.377e-05	3.44858	2	1517.71	-0.686952	71.8007		High	ADDKFVnVTIVTILAETTSDNEK	4	1	1	Q9H3R2	N7(Asn->Asp)	0	0	1.003e-05	4.34231	3	2524.27	1.56666	70.9523
High	RPYIVPILWLnETGTIGDEK	20	1	1	Q08857	N11(Asn->Asp)	0	0	2.226e-05	3.87695	3	2315.23	-0.752273	72.0179		High	FnVSLDSVPELR	51	1	1	Q02083	N2(Asn->Asp)	0	0	1.543e-06	4.46574	2	1376.71	0.567439	55.1793
High	LnETGTIGDEK	79	1	1	Q08857	N2(Asn->Asp)	0	0	0.0001239	4.2209	2	1177.56	0.0423827	21.6515		High	VFPQVnVTK	14	1	1	P54802	N6(Asn->Asp)	0	0.0006309	0.009213	1.63128	2	1032.57	-0.385655	35.6963
High	FDVQNPDDVAKnSSK	37	1	1	Q08857	N12(Asn->Asp)	0	0	0.0001296	4.41332	2	1664.77	-1.90922	71.3261		High	LnWTSLLPASFTK	38	1	1	Q6PIU2	N2(Asn->Asp)	0	0	5.065e-07	4.57922	2	1478.79	-0.0197943	65.7648
High	VISNncTSYGVLDIGK	173	1	1	Q08857	N5(Asn->Asp); C6(Carbamidomethyl)	0	0	1.834e-05	4.73538	2	1740.85	-0.422831	45.4072		High	RPnQSQPLPPSSLQR	28	1	1	Q92542	N3(Asn->Asp)	0	0.0007963	0.01004	2.39796	3	1705.9	0.0880543	23.6243
High	InGTDAASFPPFVEK	145	1	1	Q08857	N2(Asn->Asp)	0	0	1.397e-06	5.27436	2	1593.78	1.14342	51.0684		High	ALYELAGGTnFSDTVQADPQTVTR	35	1	1	Q92542	N10(Asn->Asp)	0	0	4.794e-10	6.33465	3	2555.23	1.31417	49.0121
High	IVPILWLnETGTIGDEK	33	1	1	Q08857	N8(Asn->Asp)	0	0	8.847e-06	5.44749	2	1899.01	-2.78166	70.0119		High	ALAnLTGTVVnLTR	18	1	1	Q92542	N4(Asn->Asp); N11(Asn->Asp)	0	0	7.297e-07	4.85063	2	1444.8	1.30435	56.2646
High	VISnncTSYGVLDIGK	27	1	1	Q08857	N4(Asn->Asp); N5(Asn->Asp); C6(Carbamidomethyl)	0	0	4.728e-06	5.7236	2	1741.83	-0.216487	46.1847		High	AnNSWFQSILR	86	1	1	Q92542	N2(Asn->Asp)	0	0	9.755e-05	3.33731	2	1336.67	0.638531	59.0919
High	LSLVPYPISTTVGVFYPYnDTVDGVYK	10	1	1	Q08857	N19(Asn->Asp)	0	0.0001186	0.000294	3.03271	3	3008.51	-1.81849	75.1888		High	PVSQKnESVR	1	1	1	Q92542	N6(Asn->Asp)	0	0.0004145	0.006929	2.05806	3	1144.59	-0.711166	3.66633
High	QFWIFDVQNPDDVAKnSSK	69	1	1	Q08857	N16(Asn->Asp)	0	0	7.562e-06	4.51556	3	2239.07	0.762026	64.1848		High	GVLPGEDWTVFQSnHSTYEPVLLAK	5	1	1	P52848	N14(Asn->Asp)	0	3.7e-05	0.0007092	1.19651	3	2788.38	-0.123652	58.6682
High	EnITQDPEDH	7	1	1	Q08857	N2(Asn->Asp)	0	0.0004073	0.002385	2.82454	2	1198.49	0.39919	18.2393		High	FLGITPFLnYTR	16	1	1	P52849	N9(Asn->Asp)	0	3.7e-05	0.0009458	3.01289	2	1442.77	0.84093	65.0847
High	YLAKEnITQDPEDHTVSFVQPN	1	1	1	Q08857	N6(Asn->Asp)	0	0.004738	0.06299	2.53717	3	2546.21	0.262384	43.0575		High	GSSVILncSAYSEPSPK	1	1	1	Q92859	N7(Asn->Asp); C8(Carbamidomethyl)	0	3.7e-05	0.00062	3.02635	2	1796.83	-1.67921	35.519
High	nGKDnISK	3	1	1	Q08857	N1(Asn->Asp); N5(Asn->Asp)	0	0.001906	0.01995	2.52098	2	877.426	-0.624049	19.8268		High	TLSDVPSAAPQnLSLEVR	7	1	1	Q92859	N12(Asn->Asp)	0	3.7e-05	0.0004875	4.20976	2	1897.99	3.01364	46.9935
High	LnETGTIGDEKAEmFK	4	1	1	Q08857	N2(Asn->Asp); M14(Oxidation)	0	0.001698	0.01758	1.72748	3	1799.84	0.9917	30.0825		High	LPSGmLVISnATEGDGGLYR	23	1	1	Q92859	M5(Oxidation); N10(Asn->Asp)	0	0	8.373e-08	5.02893	3	2067.01	1.31886	50.2523
High	nETGTIGDEK	1	1	1	Q08857	N1(Asn->Asp)	0	0.001678	0.01716	2.71884	2	1064.48	1.15941	9.68442		High	PSAAPQnLSLEVR	2	1	1	Q92859	N7(Asn->Asp)	0	0.005472	0.06369	2.78154	2	1382.72	-2.92975	51.4896
High	NPDDVAKnSSK	1	1	1	Q08857	N8(Asn->Asp)	0	0.001267	0.01299	3.25113	2	1175.55	-0.0397204	71.5763		High	VTNSNANAASPLIVAGYnVSGSVR	14	3	1	P69849	N18(Asn->Asp)	0	0	5.496e-08	5.87711	3	2362.21	3.34835	47.9482
High	EnITQDPEDHTVSFVQPN	65	1	1	Q08857	N2(Asn->Asp)	0	0.0001186	0.0002843	4.1964	2	2070.93	-0.0245654	41.0561		High	VTNSNAnAASPLIVAGYnVSGSVR	3	3	1	P69849	N7(Asn->Asp); N18(Asn->Asp)	0	0	1.385e-05	5.24457	3	2363.19	0.941952	48.4612
High	VFNGKDnISK	3	1	1	Q08857	N7(Asn->Asp)	0	0.0004073	0.002327	1.75498	3	1122.58	-0.873185	19.1833		High	ENVGIYnLSK	45	3	1	P69849	N7(Asn->Asp)	0	7.212e-05	0.00121	2.91149	2	1137.58	0.530892	32.5989
High	EnITQDPEDHTVSFVQPn	28	1	1	Q08857	N2(Asn->Asp); N18(Asn->Asp)	0	0.0004073	0.002397	4.95566	2	2071.91	-0.322618	41.5876		High	NPnLTISFTAER	18	1	1	O15118	N3(Asn->Asp)	0	0	7.665e-06	4.15335	2	1363.69	1.12773	46.1415
High	QFWIFDVQnPDDVAKnSSK	4	1	1	Q08857	N9(Asn->Asp); N16(Asn->Asp)	0	0.0003191	0.00192	4.17047	2	2240.05	-1.14283	64.6067		High	VDnITDQFcnASVVD	6	1	1	O15118	N3(Asn->Asp); C9(Carbamidomethyl); N10(Asn->Asp)	0	3.7e-05	0.0006384	2.96036	2	1698.72	2.27533	45.9465
High	VFnGKDnISK	79	1	1	Q08857	N3(Asn->Asp); N7(Asn->Asp)	0	0.0002775	0.001098	2.19729	3	1123.56	0.506396	20.1509		High	VDnITDQFcnASVVDPAcVR	47	1	1	O15118	N3(Asn->Asp); C9(Carbamidomethyl); N10(Asn->Asp); C18(Carbamidomethyl)	0	0	4.226e-11	5.76034	3	2282	-0.819241	48.3202
High	FnGKDnISK	35	1	1	Q08857	N2(Asn->Asp); N6(Asn->Asp)	0	0.0001904	0.0007017	3.27407	2	1024.5	0.419149	19.8563		High	LIASnVTETmGInGSAYR	58	1	1	O15118	N5(Asn->Asp); M10(Oxidation); N13(Asn->Asp)	0	0	1.374e-11	6.15342	2	1914.91	0.449495	39.2134
High	YLAKEnITQDPED	3	1	1	Q08857	N6(Asn->Asp)	0	0.0001373	0.0003237	2.7914	2	1536.71	0.239088	29.4179		High	QSQFLnVTATEDYVDPVTnQTK	73	1	1	O15118	N6(Asn->Asp); N19(Asn->Asp)	0	0	2.288e-10	7.12092	3	2500.16	-3.17831	51.6653
High	PYnDTVDGVYK	3	1	1	Q08857	N3(Asn->Asp)	0	0.0001373	0.0003817	3.91713	2	1271.58	-1.55974	29.5859		High	DNGQAPFTITPVFSDFPVHGmEPmNnATK	4	1	1	O15118	M21(Oxidation); M24(Oxidation); N26(Asn->Asp)	0	3.7e-05	0.0007379	1.9205	3	3195.44	0.069275	62.9071
High	IFDVQNPDDVAKnSSK	9	1	1	Q08857	N13(Asn->Asp)	0	8.497e-05	0.0001663	3.04961	2	1777.86	0.49855	71.7381		High	KEnGmPmDIVnTSGR	17	1	1	Q9Y639	N3(Asn->Asp); M5(Oxidation); M7(Oxidation); N11(Asn->Asp)	0	0	8.256e-05	3.85966	3	1682.74	0.00287432	22.7704
High	YLAKEnITQD	17	1	1	Q08857	N6(Asn->Asp)	0	0.0004873	0.00322	3.78893	2	1195.58	-0.709067	24.8209		High	AnATIEVK	74	1	1	Q9Y639	N2(Asn->Asp)	0	0.0007963	0.009997	2.68941	2	846.456	-1.21829	16.3792
High	FSLGAITSnNSGIYR	109	1	1	Q19LI2	N9(Asn->Asp)	0	0	3.05e-06	3.21668	2	1600.8	0.343229	50.1863		High	PmDIVnTSGR	29	1	1	Q9Y639	M2(Oxidation); N6(Asn->Asp)	0	0	4.854e-05	3.24118	2	1106.52	0.647219	18.5486
High	LLPAFnTTSGLPYPR	2	1	1	Q2HXL6	N6(Asn->Asp)	0	0.0002501	0.0007849	3.07494	2	1647.87	-0.787055	56.5197		High	ENGmPmDIVnTSGR	25	1	1	Q9Y639	M4(Oxidation); M6(Oxidation); N10(Asn->Asp)	0	0	4.156e-06	3.90084	2	1553.66	1.74449	23.8215
High	ISNAnESGPYK	2	1	1	Q3TB92	N5(Asn->Asp)	0	0.0004532	0.002818	2.83694	2	1180.55	0.349171	16.9824		High	KKEnGmPmDIVnTSGR	69	1	1	Q9Y639	N4(Asn->Asp); M6(Oxidation); M8(Oxidation); N12(Asn->Asp)	0	0	1.516e-05	4.2394	3	1810.83	-1.5474	21.2399
High	HLSnDTTTPESTmTVGQAR	1	1	1	Q3TBN1	N4(Asn->Asp); M13(Oxidation)	0	0.001063	0.01159	2.79122	3	2062.94	2.74825	21.1736		High	EnGmPmDIVnTSGR	31	1	1	Q9Y639	N2(Asn->Asp); M4(Oxidation); M6(Oxidation); N10(Asn->Asp)	0	0	2.724e-06	4.43883	2	1554.65	2.91654	24.4363
High	AmSSnETAAYK	73	1	1	Q3TDQ1	M2(Oxidation); N5(Asn->Asp)	0	0	0.0001449	4.29474	2	1189.5	-0.713577	11.2994		High	KKENGmPmDIVnTSGR	3	1	1	Q9Y639	M6(Oxidation); M8(Oxidation); N12(Asn->Asp)	0	3.7e-05	0.000347	3.09169	3	1809.84	-1.7466	20.1757
High	mLPFLLATLGTAALnSSNPK	5	1	1	Q3TWI9	M1(Oxidation); N15(Asn->Asp)	0	0.0002775	0.001344	3.38326	3	2076.1	-1.12385	76.1613		High	LnSSSQTNSLK	50	1	1	Q15818	N2(Asn->Asp)	0	0	0.0001203	3.57236	2	1179.59	0.866354	13.5199
High	AALnSSNPK	12	1	1	Q3TWI9	N4(Asn->Asp)	0	0.0007362	0.007682	2.55444	2	902.457	-0.896981	5.83863		High	VISVDELnDTIAAnLSDTEFYGAK	51	1	1	Q92823	N8(Asn->Asp); N14(Asn->Asp)	0	0	4.046e-09	6.74775	3	2587.23	0.789806	69.2663
High	YnVSVInGTSPFAQDYDLTHIVAAYQER	2	1	1	Q3U284	N2(Asn->Asp); N7(Asn->Asp)	0	0	5.065e-06	3.78257	3	3173.52	3.12435	67.3		High	ERPPTFLTPEGnASNKEELR	19	1	1	Q92823	N12(Asn->Asp)	0	0	3.259e-07	5.56605	3	2286.14	1.61337	38.2548
High	mQGPGGnVSR	61	1	1	Q3UF25	M1(Oxidation); N7(Asn->Asp)	0	0	0.0001233	3.17426	2	1019.46	-0.025705	9.91908		High	PInSTHELGPLVDLK	14	1	1	Q92823	N3(Asn->Asp)	0	0	1.465e-06	4.26126	2	1633.88	0.478243	51.2809
High	VDnGSQGAPQLFLTSALAR	1	1	1	Q3UFJ6	N3(Asn->Asp)	0	0.0003412	0.002095	2.7829	3	1946	1.29654	59.3201		High	VNVVnSTLAEVHWDPVPLK	37	1	1	Q92823	N5(Asn->Asp)	0	0	4.611e-05	3.59236	3	2118.13	2.30701	60.1308
High	FnSTQIAAmAPEHEEPR	5	1	1	Q3UHH8	N2(Asn->Asp); M9(Oxidation)	0	0.0001373	0.0003224	3.41619	3	1944.87	-0.631128	30.0863		High	YQPInSTHELGPLVDLK	30	1	1	Q92823	N5(Asn->Asp)	0	0	0.0001425	1.20437	3	1925	1.69225	49.1787
High	GVLPGEDWTVFQSnHSTYEPVLLAK	1	1	1	Q3UHN9	N14(Asn->Asp)	0	0.0005612	0.005048	1.53193	3	2788.39	1.38669	64.2612		High	FnHTQTIQQK	40	1	1	Q92823	N2(Asn->Asp)	0	3.7e-05	0.0005664	3.35568	3	1245.62	-0.000198508	13.5766
High	ETVYSnGSLLLQR	1	1	1	Q3UKK2	N6(Asn->Asp)	0	0.0002501	0.0008001	2.47273	2	1480.76	-0.438893	41.1022		High	PEGnASNKEELR	6	1	1	Q92823	N4(Asn->Asp)	0	0.002027	0.02075	3.26606	2	1344.64	0.104456	36.6103
High	mAQnFSR	55	1	1	Q3UP23	M1(Oxidation); N4(Asn->Asp)	0	0.000472	0.00303	2.71772	2	870.377	-0.471682	8.64089		High	EGFSAnYSVLQSSVSEDFK	57	1	1	O14786	N6(Asn->Asp)	0	0	2.389e-11	6.02393	2	2094.95	0.789801	56.5316
High	RGDVnQTLSSHR	40	1	1	Q3UP23	N5(Asn->Asp)	0	0	0.0001071	4.62361	3	1370.68	0.260518	16.2498		High	IGYSNnGSDWK	45	1	1	O14786	N6(Asn->Asp)	0.0103	3.7e-05	0.0005343	2.86689	2	1241.54	0.421685	25.3573
High	ANQIVIPHnTTFQTEPTK	55	1	1	Q3V3R4	N9(Asn->Asp)	0	0	1.046e-05	3.93721	3	2040.04	0.0847088	40.3291		High	GPEcSQnYTTPSGVIK	1	1	1	O14786	C4(Carbamidomethyl); N7(Asn->Asp)	0	3.7e-05	0.0009977	2.63849	2	1738.8	3.95118	31.3885
High	EnmTFGSTLVTNPK	62	1	1	Q3V3R4	N2(Asn->Asp); M3(Oxidation)	0	0	2.732e-05	3.81633	2	1555.73	0.288315	36.8985		High	nFTSPnGTIESPGFPEK	67	1	1	O60462	N1(Asn->Asp); N6(Asn->Asp)	0	0	2.411e-08	5.02618	2	1823.83	0.367766	43.7022
High	AnQIVIPHnTTFQTEPTK	6	1	1	Q3V3R4	N2(Asn->Asp); N9(Asn->Asp)	0	0.0007339	0.006411	2.08	3	2041.02	-0.00857757	39.8786		High	NFTSPnGTIESPGFPEK	2	1	1	O60462	N6(Asn->Asp)	0	0	0.00014	2.38412	2	1822.85	1.64429	44.4346
High	LPVnTSIPnVTEIK	1	1	1	Q3V3R4	N4(Asn->Asp); N9(Asn->Asp)	0	0.0002775	0.001285	3.61812	2	1526.83	1.0807	51.1127		High	GNVISSHGNPILLnSSIPEDPSIK	73	1	1	P21589	N14(Asn->Asp)	0	0	2.597e-06	5.51021	3	2489.29	2.47076	50.3869
High	DScESNQnITcR	23	1	1	Q3V3R4	C3(Carbamidomethyl); N8(Asn->Asp); C11(Carbamidomethyl)	0	4.914e-05	0.0001594	3.66662	2	1484.57	-0.20695	15.3616		High	LDnYSTQELGK	14	1	1	P21589	N3(Asn->Asp)	0	0	0.0001568	4.07555	2	1268.6	-0.686053	25.8135
High	LDLPVnTSIPnVTEIKEnmTFGSTLVTNPK	4	1	1	Q3V3R4	N6(Asn->Asp); N11(Asn->Asp); N18(Asn->Asp); M19(Oxidation)	0	0	3.319e-05	2.73834	3	3291.66	2.14615	62.7012		High	IKLDnYSTQELGK	42	1	1	P21589	N5(Asn->Asp)	0	0	2.775e-05	3.49685	3	1509.78	-0.439481	32.7944
High	HFFnVSDELALVTIVK	12	1	1	Q3V3R4	N4(Asn->Asp)	0	0	5.352e-05	3.80531	3	1832.98	0.558398	70.1907		High	RPDDGNLFPLLEGQDSGNSnGnASInITDISR	45	1	1	Q16288	N20(Asn->Asp); N22(Asn->Asp); N26(Asn->Asp)	0	0	6.925e-12	7.95851	3	3389.58	2.49432	58.8115
High	LDLPVnTSIPnVTEIKENmTFGSTLVTNPK	33	1	1	Q3V3R4	N6(Asn->Asp); N11(Asn->Asp); M19(Oxidation)	0	0	8.771e-08	4.04527	3	3290.67	0.590961	63.8449		High	RPDDGNLFPLLEGQDSGNSNGnASInITDISR	31	1	1	Q16288	N22(Asn->Asp); N26(Asn->Asp)	0	0	1.324e-11	7.16565	3	3388.6	2.82139	58.1761
High	GELQSEnSSLTLSSSNR	65	1	1	Q3V3R4	N7(Asn->Asp)	0	0	3.544e-08	6.2588	2	1809.85	0.112593	31.4273		High	mnISQcDLPEISVSHVnLTVR	55	1	1	Q16288	M1(Oxidation); N2(Asn->Asp); C6(Carbamidomethyl); N17(Asn->Asp)	0	0	8.904e-10	5.40932	3	2430.16	-0.228791	52.7188
High	YnHTGQVVIYK	60	1	1	Q3V3R4	N2(Asn->Asp)	0	0	1.882e-05	4.20539	3	1322.67	0.00493703	26.591		High	NPLGTAnQTInGHFLK	86	1	1	Q16288	N7(Asn->Asp); N11(Asn->Asp)	0	0	4.273e-07	4.83983	3	1726.88	0.0743829	39.4082
High	QTQVGIVQYGAnVTHEFNLNK	49	1	1	Q3V3R4	N12(Asn->Asp)	0	0	5.085e-06	3.43494	3	2361.18	-0.535427	57.6528		High	GnASInITDISR	5	1	1	Q16288	N2(Asn->Asp); N6(Asn->Asp)	0	0	0.0002261	3.68797	2	1262.62	-0.855269	34.9101
High	VYVYAVnQTR	76	1	1	Q3V3R4	N7(Asn->Asp)	0	0	0.0001082	4.76415	2	1213.62	-0.741948	30.0932		High	NPLGTAnQTINGHFLK	30	1	1	Q16288	N7(Asn->Asp)	0	0	9.716e-05	3.61737	3	1725.9	1.98828	41.6407
High	GIVQYGAnVTHEFNLNK	11	1	1	Q3V3R4	N8(Asn->Asp)	0	0	6.691e-07	5.01707	2	1904.95	0.488256	62.6657		High	ELQLEQNFFncScDIR	2	1	1	Q16288	N10(Asn->Asp); C11(Carbamidomethyl); C13(Carbamidomethyl)	0	0	2.294e-06	3.60002	2	2073.9	0.188632	57.4653
High	LDLPVnTSIPNVTEIK	79	1	1	Q3V3R4	N6(Asn->Asp)	0	0	8.818e-07	5.47411	2	1753.96	0.633358	59.0728		High	PEISVSHVnLTVR	3	1	1	Q16288	N9(Asn->Asp)	0	0	0.0001659	3.43118	2	1451.79	2.60561	49.3699
High	LDLPVnTSIPnVTEIK	55	1	1	Q3V3R4	N6(Asn->Asp); N11(Asn->Asp)	0	0	8.707e-07	5.73522	2	1754.94	1.1158	59.6411		High	YInLSSNR	1	1	1	Q16288	N3(Asn->Asp)	0	0.004777	0.05675	2.50016	2	967.485	0.82453	21.8125
High	VQYGAnVTHEFNLNK	2	1	1	Q3V3R4	N6(Asn->Asp)	0	0	5.843e-05	3.96764	2	1734.85	1.06975	62.8081		High	AASPIITLVALDEALDnYTITFLIR	1	1	1	Q8TEM1	N17(Asn->Asp)	0	3.7e-05	0.0006166	2.50283	3	2734.49	1.24296	104.213
High	HLLEnATASVSEAER	25	1	1	Q4PZA2	N5(Asn->Asp)	0	0	2.569e-05	4.11166	3	1627.8	2.09556	37.9038		High	VnFTLEASEGcYR	1	1	1	Q8TEM1	N2(Asn->Asp); C11(Carbamidomethyl)	0	0.006213	0.07575	2.11049	2	1546.68	0.132245	42.3866
High	DYYLnK	1	1	1	Q4PZA2	N5(Asn->Asp)	0.0318	0.008819	0.1264	2.12521	2	816.377	0.0878331	20.634		High	GPTnNTcVVR	113	1	1	Q8TEM1	N4(Asn->Asp); C7(Carbamidomethyl)	0	7.212e-05	0.001238	3.49514	2	1118.53	0.213983	14.1497
High	FFnFSWR	1	1	1	Q4PZA2	N3(Asn->Asp)	0	0.006613	0.09193	2.38952	2	1004.46	0.601345	59.4711		High	EGSGYFFLnTSTADVVK	36	1	1	Q8TEM1	N9(Asn->Asp)	0	0	2.078e-06	4.78765	2	1835.88	3.02663	51.4331
High	YLnKTENEK	4	1	1	Q4PZA2	N3(Asn->Asp)	0	0.004536	0.06109	1.84879	2	1139.56	-0.87309	24.8056		High	FFQnVTAEDTDSIGLALFAPHSSR	18	1	1	Q8TEM1	N4(Asn->Asp)	0	0	3.413e-08	4.98758	3	2624.27	2.42425	64.4407
High	nSSVEAFK	31	1	1	Q4PZA2	N1(Asn->Asp)	0	0.0005519	0.004338	2.72378	2	882.421	0.298679	18.3343		High	LPnSTIYVVEPGYLGFTVHPGDR	8	1	1	Q8TEM1	N3(Asn->Asp)	0	0	2.317e-08	5.5759	3	2532.28	0.290969	59.4741
High	DYYLnKTENEK	16	1	1	Q4PZA2	N5(Asn->Asp)	0	0.0002501	0.0007929	3.70488	2	1417.65	0.805764	24.5986		High	IETVLPAEFFEVLSSSQnGSYHR	5	1	1	Q8TEM1	N18(Asn->Asp)	0	0	0.0002134	2.49377	3	2611.27	-0.754111	73.38
High	NSnSnVIQVDQSGLGLPSR	21	1	1	Q4PZA2	N3(Asn->Asp); N5(Asn->Asp)	0	0	5.578e-05	3.42782	3	1986.97	0.664785	45.2757		High	FmFmEEGAnK	8	1	1	Q6PK18	M2(Oxidation); M4(Oxidation); N9(Asn->Asp)	0	0.0004145	0.006338	2.13563	2	1236.49	-1.54622	29.0351
High	LGGWnITGPWAK	21	1	1	Q4PZA2	N5(Asn->Asp)	0	0	0.0001207	4.68452	2	1300.67	-0.103593	58.6418		High	nFSLEISFTSVCNPR	1	1	1	A6NM76	N1(Asn->Asp)	0	0.002954	0.03087	2.7099	2	1714.81	-0.0553394	42.6494
High	QVSTLInNTDK	53	1	1	Q4PZA2	N7(Asn->Asp)	0	0.0001186	0.0002709	2.96566	2	1233.63	-0.922688	27.3623		High	NVGPnTTSTVISTDAFRPGVR	22	1	1	Q99650	N5(Asn->Asp)	0	0.0001015	0.001448	1.64057	3	2190.12	1.13671	42.87
High	LSGPLSPnESFLR	1	1	1	Q4U2R1	N8(Asn->Asp)	0	0.002869	0.03322	2.92381	2	1417.73	-0.00844086	66.2592		High	ELLLDFAnSSAELTGcLVR	1	1	1	Q86WC4	N8(Asn->Asp); C16(Carbamidomethyl)	0	0.003159	0.03385	1.68569	3	2109.05	0.215654	73.066
High	KnESLLK	1	1	1	Q5DU28	N2(Asn->Asp)	0	0.009559	0.1377	2.16008	2	832.478	0.253979	11.1724		High	AAEnFTLLVK	34	1	1	Q99571	N4(Asn->Asp)	0	3.7e-05	0.001033	3.5921	2	1106.61	0.700925	48.0362
High	GSEnASSNSGLLLPLPLR	16	1	1	Q5DU41	N4(Asn->Asp)	0	0	2.953e-05	3.64067	2	1825.97	0.665458	62.9969		High	GVAVTnTSK	3	1	1	Q99571	N6(Asn->Asp)	0	0.0003031	0.005086	2.14301	2	877.462	-0.492937	6.56187
High	GSEnASSnSGLLLPLPLR	11	1	1	Q5DU41	N4(Asn->Asp); N8(Asn->Asp)	0	0	9.608e-06	4.0706	2	1826.95	-1.07608	63.9255		High	DmSDGFISnLTIQR	59	1	1	P13674	M2(Oxidation); N9(Asn->Asp)	0	0	1.464e-07	5.17941	2	1613.75	-0.551883	49.7631
High	NnITSSGIGPK	9	1	1	Q5FW85	N2(Asn->Asp)	0	8.497e-05	0.0002006	2.36682	2	1088.56	-0.338405	21.6791		High	LFALNnTTGLITVQR	32	1	1	Q9HC56	N6(Asn->Asp)	0	0	3.818e-05	3.73596	2	1661.92	0.660724	56.1719
High	PSIISVnGTDFTFR	3	1	1	Q5FWI3	N7(Asn->Asp)	0	0	1.558e-05	3.74238	2	1554.78	1.6729	58.0255		High	VTINVmDVNDNSPVVISPPSnTSFK	6	1	1	Q9HC56	M6(Oxidation); N21(Asn->Asp)	0	0	0.0001134	3.51508	3	2691.31	-1.33053	53.6103
High	FDTHEYHnESR	28	1	1	Q5FWI3	N8(Asn->Asp)	0	0.0002775	0.0009152	2.82041	3	1435.59	-1.41199	17.6923		High	IVASDSGKPSLnQTALVR	34	1	1	Q9HC56	N12(Asn->Asp)	0	0	2.951e-05	4.1149	3	1857.01	1.06106	34.3154
High	NnVSLVK	15	1	1	Q5FWI3	N2(Asn->Asp)	0	0.00416	0.05636	2.45078	2	774.436	0.588112	19.9334		High	ASDSGKPSLnQTALVR	4	1	1	Q9HC56	N10(Asn->Asp)	0	0.0001015	0.001467	2.52298	2	1644.85	-1.00561	34.3591
High	nnVSLVK	7	1	1	Q5FWI3	N1(Asn->Asp); N2(Asn->Asp)	0	0.006471	0.0885	2.57225	2	775.419	-0.209058	22.5599		High	VVLSENVQnDTR	27	1	1	Q9UN75	N9(Asn->Asp)	0	0	0.0001086	3.84099	2	1374.69	0.942875	25.5416
High	GDPSIISVnGTDFTFR	52	1	1	Q5FWI3	N9(Asn->Asp)	0	0	3.966e-07	5.14521	2	1726.83	-0.943664	57.5025		High	DQGSPALSAnVSLR	7	5	1	Q9UN71	N10(Asn->Asp)	0	0	4.157e-05	3.55855	2	1415.72	3.53856	34.815
High	GLNcnLSR	4	1	1	Q5U431	C4(Carbamidomethyl); N5(Asn->Asp)	0	0.002991	0.03546	2.66291	2	934.441	-0.112043	21.6834		High	GELnTSIFSSRPIDK	69	1	1	Q9UHG3	N4(Asn->Asp)	0	0	3.158e-05	2.11209	3	1664.85	-0.093819	45.4787
High	PNSDVcnTTR	4	1	1	Q5XF89	C6(Carbamidomethyl); N7(Asn->Asp)	0	0.0001653	0.0005626	2.93262	2	1164.5	0.332871	10.8458		High	nTSIFSSRPIDK	10	1	1	Q9UHG3	N1(Asn->Asp)	0	0.00221	0.02354	2.82867	2	1365.7	0.392702	43.6757
High	VFQAESHAAQLnDSSAVLDGILDEAK	15	1	1	Q60675	N12(Asn->Asp)	0	0	4.536e-06	4.10925	3	2729.33	1.72007	63.0721		High	GELnTSIFSSR	49	1	1	Q9UHG3	N4(Asn->Asp)	0	0	0.0001326	3.6939	2	1211.59	0.563459	41.4547
High	nmTILETK	2	1	1	Q60675	N1(Asn->Asp); M2(Oxidation)	0	0.007414	0.1048	2.37236	2	966.482	0.796629	20.9258		High	LnTSIFSSRPIDK	20	1	1	Q9UHG3	N2(Asn->Asp)	0	0	0.0001328	4.06686	2	1478.79	0.387318	43.5914
High	KnISEIK	1	1	1	Q60675	N2(Asn->Asp)	0.0297	0.003946	0.0531	2.6079	2	832.477	-0.185926	8.83239		High	LLHALGGDDFLGmLnR	100	1	1	Q9UHG3	M13(Oxidation); N15(Asn->Asp)	0	0	4.473e-09	5.08603	3	1758.88	-0.554497	51.3467
High	LnETLGNQDK	33	1	1	Q60675	N2(Asn->Asp)	0	0.0003412	0.002005	3.53698	2	1132.55	-0.722699	17.1887		High	mSnITFLNFD	30	1	1	Q9UHG3	M1(Oxidation); N3(Asn->Asp)	0	0.0004676	0.007283	3.04593	2	1218.53	-0.347092	57.7692
High	IcNQnSSNPYQR	7	1	1	Q60675	C2(Carbamidomethyl); N5(Asn->Asp)	0	0	0.0001506	2.35824	2	1481.65	1.01912	14.1127		High	LVSDDLDSSLANLVGNLGIGnGTTK	7	1	1	Q13492	N21(Asn->Asp)	0	0	0.0002195	4.82385	3	2474.26	-0.640218	70.647
High	NSGLLGALnDTmDKLSAITnDTAAK	8	1	1	Q60675	N9(Asn->Asp); M12(Oxidation); N20(Asn->Asp)	0	0	6.967e-05	2.77112	3	2552.24	0.781694	63.7062		High	ELYnGTADITLR	3	1	1	Q92508	N4(Asn->Asp)	0	0.0009816	0.01134	2.53496	2	1366.69	1.1954	42.4478
High	HmQnLTEEQPIEVK	21	1	1	Q60675	M2(Oxidation); N4(Asn->Asp)	0	0	1.75e-05	3.24742	3	1712.82	0.155318	29.4525		High	ENPVEFDSLFnESK	21	1	1	O95427	N11(Asn->Asp)	0	3.7e-05	0.001023	3.12211	2	1655.74	-1.70742	54.884
High	NSGLLGALnDTmDK	27	1	1	Q60675	N9(Asn->Asp); M12(Oxidation)	0	0	3.431e-05	3.95442	2	1465.68	0.267091	44.9553		High	mQPSnQTEADnR	5	1	1	Q13563	M1(Oxidation); N5(Asn->Asp); N11(Asn->Asp)	0	0.002027	0.02062	2.30551	2	1408.57	1.41819	0.285425
High	ILYGLEnTTQELK	48	1	1	Q60675	N7(Asn->Asp)	0	0	3.008e-05	4.76293	2	1522.8	0.565766	47.265		High	VFVQTPTInYTLR	13	1	1	Q8NCC3	N9(Asn->Asp)	0	0.0001281	0.003061	3.2279	2	1552.84	0.0427808	49.0916
High	LEQmTmNInLTGPLPAPYK	76	1	1	Q60675	M4(Oxidation); M6(Oxidation); N9(Asn->Asp)	0	0	3.583e-08	6.05495	2	2164.07	0.854721	50.3211		High	HPDAVAWAnLTNAIR	49	1	1	Q8NHP8	N9(Asn->Asp)	0	0	5.585e-07	4.42644	3	1649.84	0.483591	53.5502
High	LSAITnDTAAK	46	1	1	Q60675	N6(Asn->Asp)	0	0	0.0001497	3.26318	2	1105.57	-0.940631	20.4897		High	nQSLVQDmDSmVR	29	1	1	Q8NHP8	N1(Asn->Asp); M8(Oxidation); M11(Oxidation)	0	0	1.156e-05	4.06013	2	1555.67	0.869439	23.8188
High	DmSDGFISnLTIQR	23	1	1	Q60715	M2(Oxidation); N9(Asn->Asp)	0	0	2.61e-06	5.23795	2	1613.75	0.280201	52.7685		High	RnQSLVQDmDSmVR	45	1	1	Q8NHP8	N2(Asn->Asp); M9(Oxidation); M12(Oxidation)	0	0	1.952e-08	5.6199	3	1711.77	-0.421098	21.3072
High	LNPGnYTAR	5	1	1	Q60751	N5(Asn->Asp)	0	0.0002775	0.001255	2.09443	2	1006.5	0.0800716	23.4927		High	AnLTNAIR	2	1	1	Q8NHP8	N2(Asn->Asp)	0	0.005568	0.06833	1.86414	2	873.479	0.595796	25.5537
High	TnASVPSIPLDVLSASnSSSQLIVK	8	1	1	Q60751	N2(Asn->Asp); N17(Asn->Asp)	0	0	2.305e-05	3.32173	3	2529.33	1.10553	66.3048		High	DnHTHSDIQVK	37	1	1	Q8IV08	N2(Asn->Asp)	0	3.7e-05	0.0004011	2.51001	3	1294.6	-0.156715	9.04443
High	DVmQVAnTTmSSR	28	1	1	Q60751	M3(Oxidation); N7(Asn->Asp); M10(Oxidation)	0	0	2.228e-05	4.1634	2	1472.64	-0.0690289	20.1583		High	FLGSGGFIGYAPnLSK	2	1	1	Q02809	N13(Asn->Asp)	0	0	0.0001286	3.04506	2	1628.84	4.27144	53.7256
High	LAnISGEEQK	32	1	1	Q60767	N3(Asn->Asp)	0	0.0002734	0.0008653	3.49179	2	1089.54	-0.23635	19.0137		High	EQInITLDHR	58	1	1	Q02809	N4(Asn->Asp)	0	3.7e-05	0.0009041	1.85651	3	1239.63	-0.337111	32.8295
High	mLEAYnLTEK	19	1	1	Q60847	M1(Oxidation); N6(Asn->Asp)	0	0.0001373	0.0005334	2.7257	2	1228.58	-0.236661	32.2671		High	InITLDHR	12	1	1	Q02809	N2(Asn->Asp)	0	0.0005256	0.00781	2.56892	2	982.532	-0.0554949	32.7703
High	ALIcPTcnVTIHNR	4	1	1	Q60875	C4(Carbamidomethyl); C7(Carbamidomethyl); N8(Asn->Asp)	0	0.000472	0.003094	2.9203	3	1669.82	1.19377	26.5161		High	YncSIESPR	50	1	1	O00469	N2(Asn->Asp); C3(Carbamidomethyl)	0	0	7.588e-05	3.569	2	1126.48	-0.91781	20.4977
High	LAnTTmFnNSK	22	1	1	Q60928	N3(Asn->Asp); M6(Oxidation); N8(Asn->Asp)	0	0	0.0001212	4.32962	2	1258.56	1.56062	20.7954		High	EAInITLDHK	66	1	1	O00469	N4(Asn->Asp)	0	3.7e-05	0.0004856	2.96763	2	1154.61	1.30759	34.8989
High	LVGGPVAGGDPnQTIQGQYCDICTAAnSNK	1	1	1	Q61001	N12(Asn->Asp); N27(Asn->Asp)	0	0.001663	0.01682	3.87867	3	2993.37	2.4482	47.2059		High	AInITLDHK	3	1	1	O00469	N3(Asn->Asp)	0	0.0004676	0.007762	2.24022	2	1025.56	0.041313	30.6426
High	EQLQGInASSAA	3	1	1	Q61001	N7(Asn->Asp)	0	0.004896	0.06537	2.40071	2	1189.57	0.144966	27.4752		High	InITLDHK	21	1	1	O00469	N2(Asn->Asp)	0	0.0006309	0.008382	2.83735	2	954.525	-0.0723671	32.9528
High	AnSSALEETILGHQGR	2	1	1	Q61001	N2(Asn->Asp)	0	0.003231	0.04208	1.67468	2	1683.83	-0.415843	68.7838		High	YFnYTVK	43	1	1	O00469	N3(Asn->Asp)	0	0.0007421	0.009714	2.42271	2	935.451	-0.19895	30.5618
High	LHRLnASIADLQSK	2	1	1	Q61001	N5(Asn->Asp)	0	0.0001373	0.0004692	2.90242	3	1566.86	-0.389453	37.239		High	YnYTEDPTILR	3	1	1	Q9UIW2	N2(Asn->Asp)	0	0.0001015	0.002117	3.48402	2	1385.66	-0.788895	38.1374
High	nSSALEETILGHQGR	9	1	1	Q61001	N1(Asn->Asp)	0	8.497e-05	0.0002221	2.23888	2	1612.79	0.783448	68.6421		High	LSGnLTLLR	40	1	1	Q9UIW2	N4(Asn->Asp)	0	3.7e-05	0.0007532	3.46189	2	987.584	0.364018	40.0855
High	LEVDTQSnHTTGR	3	1	1	Q61001	N8(Asn->Asp)	0	8.497e-05	0.0001658	2.87719	2	1458.68	1.22447	16.1641		High	YTLDPnITSAGPTK	11	1	1	O43157	N6(Asn->Asp)	0	0	2.934e-05	3.51688	2	1478.74	0.650249	34.024
High	LnVTSPDLFR	57	1	1	Q61001	N2(Asn->Asp)	0	8.497e-05	0.0001661	3.55653	2	1162.61	0.0704116	48.3344		High	ALSnISLR	54	1	1	O15031	N4(Asn->Asp)	0	0.001296	0.01358	2.56174	2	874.499	-0.537913	32.918
High	QELSQDnATLK	54	1	1	Q61001	N7(Asn->Asp)	0	0	0.0001453	2.67054	2	1247.61	-0.734258	23.1343		High	PTFEnFTGGVK	37	1	1	O15031	N5(Asn->Asp)	0	0	0.0002204	3.21139	2	1197.58	0.181801	41.8796
High	QLLAnSSALEETILGHQGR	33	1	1	Q61001	N5(Asn->Asp)	0	0	0.0001294	3.07658	3	2038.06	-0.427444	59.5457		High	VVFLSPAVPEEPEAYnLTVLIEmDGHR	2	1	1	O15031	N16(Asn->Asp); M23(Oxidation)	0	0.005514	0.06582	2.52394	3	3042.52	0.849894	65.4798
High	LNQLAInLSGIILGINQDR	16	1	1	Q61001	N7(Asn->Asp)	0	0	4.888e-05	3.38691	3	2066.16	-1.01973	81.9828		High	EAESLQPmTVVGTDYVFHnDTK	14	1	1	O15031	M8(Oxidation); N19(Asn->Asp)	0	0	4.068e-06	3.14681	3	2498.14	-0.833482	46.9366
High	EALnQAVnTTR	52	1	1	Q61001	N4(Asn->Asp); N8(Asn->Asp)	0	0	0.0001356	3.62328	2	1218.6	-0.105396	25.6334		High	TEAGAFEYVPDPTFEnFTGGVK	5	1	1	O15031	N16(Asn->Asp)	0	0	0.0002202	3.95405	3	2377.09	2.3513	59.9515
High	EALNQAVnTTR	73	1	1	Q61001	N8(Asn->Asp)	0	0	9.92e-05	4.55638	2	1217.61	-0.500575	23.516		High	LSHDAnETLPLHLYVK	9	1	1	O15031	N6(Asn->Asp)	0	0	1.856e-05	3.67405	3	1850.96	-0.358113	43.256
High	LVGGPVAGGDPnQTIQGQYCDICTAANSNK	5	1	1	Q61001	N12(Asn->Asp)	0	0	4.065e-05	4.65304	3	2992.37	-4.21837	47.2074		High	SInVTGQGFSLIQR	11	1	1	O15031	N3(Asn->Asp)	0	0	0.0001801	4.22856	2	1520.81	0.490145	48.8724
High	LnASIADLQSK	106	1	1	Q61001	N2(Asn->Asp)	0	0	0.0001227	4.92169	2	1160.62	0.712938	36.523		High	GGLnLTAVTVAAEnNHTVAFLGTSDGR	87	1	1	O15031	N4(Asn->Asp); N14(Asn->Asp)	0	0	9.209e-07	5.07697	3	2687.32	-1.7033	57.7798
High	PGALnFSYSPLLR	34	1	1	Q61001	N5(Asn->Asp)	0	0	0.0001134	4.76976	2	1435.76	-0.130385	60.5437		High	INLnESmQVVSR	1	1	1	Q9Y4D7	N4(Asn->Asp); M7(Oxidation)	0	0	0.0001042	3.51385	2	1406.69	-1.278	31.117
High	GVHnASLALSAN	3	1	1	Q61001	N4(Asn->Asp)	0	0.00336	0.04343	2.38328	2	1154.58	-0.0637865	27.3398		High	HLnSTDDADRIPFQEDWmK	1	1	1	Q9Y2G5	N3(Asn->Asp); M18(Oxidation)	0	0.001765	0.01808	2.66346	3	2335.03	0.903685	45.3377
High	EQLQGInASSAAWAR	55	1	1	Q61001	N7(Asn->Asp)	0	0	7.995e-07	4.77832	2	1602.79	0.31692	41.8678		High	VFIDQInR	1	1	1	Q8NBL1	N7(Asn->Asp)	0	0.001641	0.01707	2.31705	2	1005.54	0.310707	36.133
High	GVHnASLALSANIGR	6	1	1	Q61001	N4(Asn->Asp)	0	0	9.42e-05	3.00816	3	1480.79	0.233114	36.7431		High	FLSYnVTR	1	1	1	Q8NBL1	N5(Asn->Asp)	0	0.009542	0.1243	2.02658	2	1000.51	-0.156067	30.5323
High	LTYnESR	9	1	1	Q61009	N4(Asn->Asp)	0	0.00271	0.0301	2.20866	2	883.415	-0.520258	12.9006		High	FSGVnDTDFR	21	1	1	Q9UKY4	N5(Asn->Asp)	0	0	0.0001745	2.95684	2	1158.51	-0.609869	33.4877
High	ESGIQnVSTcR	1	1	1	Q61009	N6(Asn->Asp); C10(Carbamidomethyl)	0	0.007653	0.1085	2.32346	2	1251.56	0.944014	22.5223		High	HTNmnLTQLK	54	1	1	Q15165	M4(Oxidation); N5(Asn->Asp)	0	0.0005256	0.007825	2.96468	2	1216.6	-0.0375455	20.8534
High	ASSnESLVANR	39	1	1	Q61029	N4(Asn->Asp)	0	0.001583	0.01589	3.66052	2	1148.55	-0.540536	19.7424		High	HTnmnLTQLK	4	1	1	Q15165	N3(Asn->Asp); M4(Oxidation); N5(Asn->Asp)	0	0.0006309	0.009126	2.92535	2	1217.58	-0.143694	22.6276
High	nATEGLWTGTGLEDHGLASR	17	1	1	Q61087	N1(Asn->Asp)	0	0	7.201e-05	3.45292	3	2085.98	0.580126	50.503		High	VncSVYVQLEK	2	1	1	O43688	N2(Asn->Asp); C3(Carbamidomethyl)	0	0	0.0002224	3.36834	2	1339.65	-1.89391	32.9842
High	ATYGEYSTGYIDnVTLVSAR	5	1	1	Q61092	N13(Asn->Asp)	0	0	5.266e-05	3.55123	2	2181.03	-1.43765	51.9481		High	DTnGSQFFITTVK	36	1	1	P23284	N3(Asn->Asp)	0	0	4.537e-07	4.87371	2	1458.71	-0.871204	42.5102
High	nLTALLIR	19	1	1	Q61092	N1(Asn->Asp)	0	0.0007563	0.008992	2.51479	2	914.567	-0.116126	55.2133		High	FLnDSIVDPVD	1	1	1	P50897	N3(Asn->Asp)	0	0.006433	0.07744	2.32593	2	1234.58	0.157684	49.5725
High	AQEALSmGnATFYEVENILK	40	1	1	Q61092	M7(Oxidation); N9(Asn->Asp)	0	0	7.177e-06	5.49167	3	2245.07	0.0444798	67.8829		High	FLnDSIVDPVDSEWFGFYR	8	1	1	P50897	N3(Asn->Asp)	0	0	9.397e-07	5.68585	3	2307.05	-4.18754	69.1247
High	AQSIIDAnDTLK	8	1	1	Q61143	N8(Asn->Asp)	0	0.0003191	0.001639	3.54404	2	1289.66	1.21149	36.7688		High	nHSIFLADINQER	59	1	1	P50897	N1(Asn->Asp)	0	0	3.059e-06	5.29962	3	1557.77	-0.0771733	44.4983
High	LLPnETSTDNAR	28	1	1	Q61143	N4(Asn->Asp)	0	0.0004532	0.002798	3.26402	2	1331.64	-0.887307	23.4006		High	nYSVLYFQQK	2	1	1	P42785	N1(Asn->Asp)	0	3.7e-05	0.0003387	3.27326	2	1290.64	-0.0752824	43.1744
High	EYEGAVYPDnTTDFQR	98	1	1	Q61147	N10(Asn->Asp)	0	0	4.289e-06	4.56352	2	1905.81	-0.906691	38.1369		High	QHTVTTTTKGEnFTETDVK	16	1	1	P04156	N12(Asn->Asp)	0	7.212e-05	0.001281	2.57794	3	2138.03	0.550895	25.7832
High	ELHHLQEQnVSNVFLDK	18	1	1	Q61147	N9(Asn->Asp)	0	0	6.14e-05	3.62021	3	2051.02	0.775651	42.246		High	GEnFTETDVK	94	1	1	P04156	N3(Asn->Asp)	0	7.212e-05	0.001205	3.10213	2	1140.51	0.610154	23.3324
High	NYAPSGTDIFTGEnLTALESDSR	7	1	1	Q61147	N14(Asn->Asp)	0	0	6.323e-05	3.08516	3	2459.12	1.23184	57.2844		High	ALWQADTQVTSGVVTFTLQQLNAYnR	2	1	1	Q9UNN8	N25(Asn->Asp)	0	3.7e-05	0.0007622	4.38266	3	2925.48	1.87735	77.1253
High	FSELIVNnATEELLVK	2	1	1	Q61207	N8(Asn->Asp)	0	0	0.0001169	2.81385	2	1819.97	-0.166949	62.2993		High	GAnDSTSAmPEQmK	15	1	1	O95084	N3(Asn->Asp); M9(Oxidation); M13(Oxidation)	0	0	0.0002487	3.15675	2	1499.6	-1.55514	0.06587
High	RAnASTFAVPSPVSN	10	1	1	Q61292	N3(Asn->Asp)	0	0.0004873	0.003585	3.07326	2	1518.75	-0.455229	37.1482		High	LIDNnKTEK	17	1	1	P07602	N5(Asn->Asp)	0	0.001054	0.0128	2.6401	2	1075.56	-0.559495	0.126732
High	ALDKAnASR	1	1	1	Q61292	N6(Asn->Asp)	0	0.008434	0.1206	2.86573	2	946.495	-0.774294	14.4822		High	LIDnnKTEK	4	1	1	P07602	N4(Asn->Asp); N5(Asn->Asp)	0	0.005554	0.0663	2.54827	2	1076.55	-1.5862	3.05606
High	AnASTFAVPSPVSN	2	1	1	Q61292	N2(Asn->Asp)	0	0.002329	0.02636	2.16711	2	1362.65	-0.563364	39.1495		High	DnATEEEILVYLEK	7	1	1	P07602	N2(Asn->Asp)	0	0	2.228e-06	4.06687	2	1666.8	-1.47886	61.8578
High	AALDKAnASR	17	1	1	Q61292	N7(Asn->Asp)	0	0.0002775	0.001341	2.77774	2	1017.53	-0.370779	14.4367		High	nSTKQEILAALEK	60	1	1	P07602	N1(Asn->Asp)	0	0	0.0002394	4.17196	2	1445.79	0.962135	44.96
High	AnASTFAVPSPVSnSADTR	8	1	1	Q61292	N2(Asn->Asp); N14(Asn->Asp)	0	0.0001186	0.0003026	2.8261	2	1893.89	2.34818	37.9681		High	NLEKnSTKQEILAALEK	61	1	1	P07602	N5(Asn->Asp)	0	0	3.934e-07	5.53992	3	1930.05	-0.13106	43.7555
High	AQAALDKAnASR	65	1	1	Q61292	N9(Asn->Asp)	0	0	7.766e-05	3.43902	2	1216.63	-0.909544	11.8571		High	LIDNnKTEKEILDAFDK	16	1	1	P07602	N5(Asn->Asp)	0	0	0.0001491	3.32193	3	2007.03	2.64277	49.8999
High	AnASTFAVPSPVSNSADTR	59	1	1	Q61292	N2(Asn->Asp)	0	0	0.0001426	3.51815	2	1892.9	-0.161837	38.5545		High	DVVTAAGDmLKDnATEEEILVYLEK	2	1	1	P07602	M9(Oxidation); N13(Asn->Asp)	0	0	2.283e-05	3.5259	3	2783.36	1.60905	68.8762
High	RAnASTFAVPSPVSNSADTR	61	1	1	Q61292	N3(Asn->Asp)	0	0	1.398e-06	3.72064	3	2049	0.149252	37.6404		High	YSVLImAEKPVGDLSSPnETK	33	1	1	Q9P2B2	M6(Oxidation); N18(Asn->Asp)	0	0	1.677e-09	5.05985	3	2295.14	-0.536682	41.9949
High	RAnASTFAVPSPVSnSADTR	7	1	1	Q61292	N3(Asn->Asp); N15(Asn->Asp)	0	0.0004873	0.003591	2.53716	3	2049.98	0.234983	37.0644		High	PVGDLSSPnETK	12	1	1	Q9P2B2	N9(Asn->Asp)	0	0	9.563e-05	3.26893	2	1244.6	-0.323031	20.8032
High	IAnATTKPEDR	16	1	1	Q61391	N3(Asn->Asp)	0	0	0.0001245	3.29945	2	1216.62	-0.60071	15.9165		High	ELDLTcnITTDR	37	1	1	Q9P2B2	C6(Carbamidomethyl); N7(Asn->Asp)	0	3.7e-05	0.0007792	3.10586	2	1451.66	-2.47361	41.4754
High	EIAnATTKPED	2	1	1	Q61391	N4(Asn->Asp)	0	0.006471	0.08848	2.48949	2	1189.56	0.0419552	17.2479		High	LEnWTDASR	4	1	1	Q9P2B2	N3(Asn->Asp)	0	0.002954	0.03091	3.01275	2	1092.5	-0.245651	25.5486
High	AnATTKPEDR	9	1	1	Q61391	N2(Asn->Asp)	0	0.0004873	0.003586	3.00603	2	1103.53	-0.363441	15.895		High	PLSDGQSnHTVSSK	18	1	1	Q13308	N8(Asn->Asp)	0	0	2.054e-05	3.79331	2	1457.69	0.897709	18.6214
High	EIAnATTKPEDR	56	1	1	Q61391	N4(Asn->Asp)	0	0	7.727e-05	3.4983	2	1345.66	0.0030668	15.3181		High	DGTPLSDGQSnHTVSSK	6	1	1	Q13308	N11(Asn->Asp)	0	0.0001015	0.001558	3.1226	2	1730.78	0.103585	18.8716
High	LQNnFSLEVNGK	12	1	1	Q61391	N4(Asn->Asp)	0	0	4.176e-05	4.0934	2	1363.69	0.322101	40.441		High	SAnASFNIK	4	1	1	Q13308	N3(Asn->Asp)	0	0.0001859	0.00353	2.61554	2	952.474	0.277327	23.3447
High	LQnnFSLEVnGK	20	1	1	Q61391	N3(Asn->Asp); N4(Asn->Asp); N10(Asn->Asp)	0	0	0.0001404	4.33718	2	1365.66	2.54572	41.9301		High	DINSQQELQnITTDTR	93	1	1	P10586	N10(Asn->Asp)	0	0	1.872e-09	6.00473	2	1876.89	0.388081	42.2421
High	LQNnFSLEVnGK	61	1	1	Q61391	N4(Asn->Asp); N10(Asn->Asp)	0	0	4.962e-05	4.56522	2	1364.67	-1.47243	40.7349		High	DInSQQELQnITTDTR	27	1	1	P10586	N3(Asn->Asp); N10(Asn->Asp)	0	0	2.751e-08	5.56838	2	1877.87	0.839069	39.8459
High	EIAnATTKPEDRND	4	1	1	Q61391	N4(Asn->Asp)	0	0.002812	0.03259	3.09964	2	1574.73	-0.807986	16.3208		High	SDFSQTmLFQAnTTR	1	1	1	P23470	M7(Oxidation); N12(Asn->Asp)	0	0.002328	0.02408	3.06454	2	1763.79	-2.89962	41.0217
High	ALSQHnVSmDIATFK	28	1	1	Q61468	N6(Asn->Asp); M9(Oxidation)	0	0	6.375e-06	4.27912	3	1678.81	-0.68557	41.547		High	PPPPDGSPnITSVSHNSVK	48	1	1	Q12913	N9(Asn->Asp)	0	0	4.832e-06	4.54336	3	1930.95	-1.79219	28.3008
High	YVSPEDIHQWnVTSPDTVK	5	1	1	Q61468	N11(Asn->Asp)	0	0	3.572e-05	2.84019	3	2216.05	1.35681	45.9692		High	PPPPDGSPnITSVSHnSVK	2	1	1	Q12913	N9(Asn->Asp); N16(Asn->Asp)	0	0.0001015	0.001395	3.26917	3	1931.94	2.84912	28.2991
High	IIISPEEnVTLTcTAENQLER	18	1	1	Q61490	N8(Asn->Asp); C13(Carbamidomethyl)	0	0	8.768e-08	4.69801	3	2431.2	-0.208535	57.3379		High	nTcTTGITDPPPPDGSPnITSVSHNSVK	2	1	1	Q12913	N1(Asn->Asp); C3(Carbamidomethyl); N18(Asn->Asp)	0	0.0001015	0.00161	3.66977	3	2895.34	4.23949	34.4182
High	TVNSLnVSAISIPEHDEADDISDENR	8	1	1	Q61490	N6(Asn->Asp)	0	0	0.0001058	3.18177	3	2841.3	-1.13432	48.2438		High	TPEQGSnGTDGASQK	2	1	1	Q12913	N7(Asn->Asp)	0	3.7e-05	0.0004073	3.71274	2	1477.64	2.97199	0.73174
High	LSLSEnYTLSIANAK	2	1	1	Q61490	N6(Asn->Asp)	0	8.497e-05	0.0002428	3.28103	2	1624.84	0.403828	50.7113		High	VSDnESSSnYTYK	42	1	1	Q12913	N4(Asn->Asp); N9(Asn->Asp)	0	0	1.302e-06	4.53962	2	1495.61	-0.16995	16.841
High	DSYPDGnITWYR	34	1	1	Q61490	N7(Asn->Asp)	0	0.0001653	0.0006068	3.21606	2	1487.64	-0.124367	45.3107		High	NTcTTGITDPPPPDGSPnITSVSHNSVK	10	1	1	Q12913	C3(Carbamidomethyl); N18(Asn->Asp)	0	0	1.148e-06	4.79041	3	2894.35	1.20681	33.1546
High	IIISPEEnVTLTCTAENQLER	1	1	1	Q61490	N8(Asn->Asp)	0	0.0001653	0.0006213	2.28933	3	2374.18	0.266324	55.5892		High	IHVAGETDSSNLnVSEPR	77	1	1	Q12913	N13(Asn->Asp)	0	0	9.709e-07	5.74203	3	1925.92	0.543823	30.8592
High	VEFDDKGNVITSYGNPILLnSSIPEDATIK	21	1	1	Q61503	N20(Asn->Asp)	0	0	8.915e-09	6.06671	3	3250.63	-2.28932	62.953		High	YnATVYSQAAnGTEGQPQAIEFR	65	1	1	Q12913	N2(Asn->Asp); N11(Asn->Asp)	0	0	1.394e-09	6.71155	3	2517.16	1.1412	42.6382
High	LDnYSTQELGR	51	1	1	Q61503	N3(Asn->Asp)	0	0	8.852e-05	4.45386	2	1296.61	0.422667	28.9261		High	YNATVYSQAAnGTEGQPQAIEFR	2	1	1	Q12913	N11(Asn->Asp)	0	0	0.0001165	4.15406	3	2516.16	-2.71239	42.5736
High	IKLDnYSTQELGR	50	1	1	Q61503	N5(Asn->Asp)	0	0	1.792e-05	4.8506	3	1537.79	0.0542689	37.8444		High	IAVDWESLGYnITR	3	1	1	Q15262	N11(Asn->Asp)	0	0	0.0001945	3.36905	2	1637.82	4.19632	59.5226
High	NVALVAGDTGnATGLGEQGPTR	2	1	1	Q61508	N11(Asn->Asp)	0	0	1.636e-05	4.0691	3	2099.04	0.787403	38.0028		High	AVSSFDPEIDLSnQSGR	21	1	1	P28827	N13(Asn->Asp)	0	0	9.915e-08	4.74239	2	1822.85	2.51029	42.3637
High	DIVGnLTELESEDIQIEALLmR	5	1	1	Q61543	N5(Asn->Asp); M21(Oxidation)	0	0	5.489e-05	2.79934	3	2518.26	0.929452	84.8372		High	FIASFNVVnTTK	26	1	1	P28827	N9(Asn->Asp)	0	0	0.0001074	3.66888	2	1341.71	1.58868	45.6109
High	nDTLQEAK	27	1	1	Q61543	N1(Asn->Asp)	0	0.0004873	0.003619	2.98857	2	919.437	-0.202585	9.32498		High	GHPQILEAAGnASAGTVLLR	20	1	1	Q13332	N11(Asn->Asp)	0	0	0.0001028	4.37073	3	1976.06	1.5738	50.1942
High	LnLTTDPK	45	1	1	Q61543	N2(Asn->Asp)	0	0.0005612	0.004848	2.71211	2	902.483	-0.495069	23.8816		High	KVEAEALnATAIR	1	1	1	Q13332	N8(Asn->Asp)	0	0.0002453	0.00484	3.30474	3	1386.76	1.03098	29.941
High	NYYADnQTcDGELLFnmTK	22	1	1	Q61554	N6(Asn->Asp); C9(Carbamidomethyl); N16(Asn->Asp); M17(Oxidation)	0	0	3.064e-05	4.14123	3	2314.95	0.67593	47.9185		High	PPGAAcSQNTnK	22	1	1	P53801	C6(Carbamidomethyl); N11(Asn->Asp)	0	3.7e-05	0.0006945	2.69069	2	1245.55	0.41028	15.3575
High	PSVnTSEYK	2	1	1	Q61554	N4(Asn->Asp)	0	0.0007362	0.007218	2.69605	2	1025.47	-4.8045	17.0203		High	PVDKPInTTLIcnVTNALGAR	78	1	1	P15151	N7(Asn->Asp); C12(Carbamidomethyl); N13(Asn->Asp)	0	0	1.241e-08	6.63934	3	2269.19	3.71043	66.974
High	GELLFnmTK	8	1	1	Q61554	N6(Asn->Asp); M7(Oxidation)	0	0.0007362	0.007172	2.09099	2	1069.52	0.00261682	35.9801		High	PVDKPInTTLIcnVTnALGAR	27	1	1	P15151	N7(Asn->Asp); C12(Carbamidomethyl); N13(Asn->Asp); N16(Asn->Asp)	0	0	7.148e-07	5.38566	3	2270.17	0.318057	53.0234
High	DIWnVTGAK	17	1	1	Q61581	N4(Asn->Asp)	0	0.0002775	0.001404	2.36387	2	1004.5	-0.100576	41.4413		High	NPnGTVTVISR	20	1	1	Q15223	N3(Asn->Asp)	0	0.001343	0.01414	2.9613	2	1158.61	-0.10672	24.2397
High	NLFLnHSETASAK	4	1	1	Q61646	N5(Asn->Asp)	0	0.0002775	0.001075	2.56337	2	1432.71	1.26082	29.6436		High	SPLVAPDnGSSR	9	1	1	Q8IUW5	N8(Asn->Asp)	0	0.0003327	0.005578	3.47311	2	1200.58	-0.872113	18.8664
High	FLnHSETASAK	2	1	1	Q61646	N3(Asn->Asp)	0	0.003471	0.04457	2.71016	2	1205.58	-0.386593	33.1132		High	VINTncSAVR	42	1	1	Q9Y644	N5(Asn->Asp); C6(Carbamidomethyl)	0	0	0.0002171	3.16124	2	1134.56	-0.371075	16.5689
High	VVLHPnHSVVDIGLIK	3	1	1	Q61646	N6(Asn->Asp)	0	0	7.12e-05	3.0042	3	1741	-0.380306	47.4281		High	DILAYNFEnASQTFDDLPAR	123	1	1	O43567	N9(Asn->Asp)	0	0	7.168e-07	5.00974	3	2301.07	1.07598	61.4199
High	AnLSSQVLK	13	1	1	Q61702	N2(Asn->Asp)	0	0.000472	0.002852	3.30521	2	960.536	0.107348	27.0969		High	DnSSGTFIVLIR	30	1	1	O43567	N2(Asn->Asp)	0	0	4.421e-06	4.35906	2	1322.7	0.829587	50.2872
High	GDEKEnITAEALDLSLK	11	1	1	Q61704	N6(Asn->Asp)	0	0	7.218e-05	3.61823	3	1846.93	0.565824	51.1303		High	DEIGnVSTSHLLILDDSVEmEIRPR	1	1	1	P04843	N5(Asn->Asp); M20(Oxidation)	0	0.0006309	0.008688	2.54154	3	2855.4	-4.74443	62.7357
High	nSTTTDQNFTSAK	1	1	1	Q61735	N1(Asn->Asp)	0	0.0001373	0.0004382	2.54895	2	1415.63	1.15655	15.9981		High	IGnVSTSHLLILDDSVEmEIRPR	1	1	1	P04843	N3(Asn->Asp); M18(Oxidation)	0	0.001742	0.01767	3.34682	3	2611.34	-0.898712	60.098
High	NKnSTTTDQnFTSAK	23	1	1	Q61735	N3(Asn->Asp); N10(Asn->Asp)	0	0.0001373	0.0004311	3.77493	3	1658.75	-0.252689	17.7196		High	VPPGDSPPGnGSGPR	10	1	1	Q9BZR6	N10(Asn->Asp)	0	0.001369	0.01428	3.28105	2	1391.65	-1.65971	16.1621
High	nSTTTDQnFTSAK	91	1	1	Q61735	N1(Asn->Asp); N8(Asn->Asp)	0	0	3.919e-05	4.36463	2	1416.61	-0.917433	19.9321		High	LPEnQTSPGESPER	10	1	1	Q12770	N4(Asn->Asp)	0	0.001054	0.01264	3.29221	2	1541.71	0.432243	18.9593
High	IFIYDGNKnSTTTDQnFTSAK	7	1	1	Q61735	N9(Asn->Asp); N16(Asn->Asp)	0	8.497e-05	0.0002187	3.18105	3	2367.1	-0.036473	38.7647		High	VQDALQnQSDSLLALAGAVQR	66	1	1	Q6ZMJ2	N7(Asn->Asp)	0	0	4.173e-07	5.08109	3	2198.14	0.977386	60.7778
High	STTTDQnFTSAK	25	1	1	Q61735	N7(Asn->Asp)	0	0	0.0001204	3.94123	2	1301.59	-0.460027	18.941		High	VLVSnASEDTR	8	1	1	Q6ZMJ2	N5(Asn->Asp)	0	0	0.0002408	3.44292	2	1191.59	0.943288	20.2031
High	DAmVGnYTcEVTELSR	30	1	1	Q61735	M3(Oxidation); N6(Asn->Asp); C9(Carbamidomethyl)	0	0	1.325e-05	4.97829	2	1861.79	-4.44625	44.8546		High	HKSnITFnNNDTVSFLEYR	2	1	1	Q8WTV0	N4(Asn->Asp); N8(Asn->Asp)	0	0.001009	0.01151	3.0644	3	2301.08	0.42349	52.0182
High	GNKnSTTTDQnFTSAK	60	1	1	Q61735	N4(Asn->Asp); N11(Asn->Asp)	0	0	5.214e-06	5.01984	3	1715.77	-0.271486	17.6101		High	AnIQFGDnGTTISAVSNK	52	1	1	Q14108	N2(Asn->Asp); N8(Asn->Asp)	0	0	9.877e-11	6.28642	2	1838.88	1.60041	41.5118
High	KnSTTTDQnFTSAK	40	1	1	Q61735	N2(Asn->Asp); N9(Asn->Asp)	0	0	2.602e-06	5.09582	3	1544.71	0.84943	18.0106		High	NKANIQFGDnGTTISAVSNK	3	1	1	Q14108	N10(Asn->Asp)	0	0	1.29e-09	5.75055	3	2080.03	0.462506	34.4693
High	SYIFIYDGNKnSTTTDQnFTSAK	50	1	1	Q61735	N11(Asn->Asp); N18(Asn->Asp)	0	0	5.489e-07	5.9138	3	2617.19	-0.527726	47.3133		High	ANIQFGDnGTTISAVSNK	158	1	1	Q14108	N8(Asn->Asp)	0	0	2.767e-09	5.74797	2	1837.89	-0.0552678	36.4937
High	YDGNKnSTTTDQnFTSAK	5	1	1	Q61735	N6(Asn->Asp); N13(Asn->Asp)	0	0	8.887e-06	5.28011	2	1993.86	-2.18552	54.7371		High	NGTnDGDYVFLTGEDSYLnFTK	7	1	1	Q14108	N4(Asn->Asp); N19(Asn->Asp)	0	0	9.388e-07	4.90572	3	2472.07	-0.641268	58.5639
High	IYDGNKnSTTTDQnFTSAK	31	1	1	Q61735	N7(Asn->Asp); N14(Asn->Asp)	0	0	1.205e-05	4.58322	3	2106.95	-0.43506	26.6384		High	GQTALGFLYASGLGVnSSQAK	6	1	1	Q9UBV2	N16(Asn->Asp)	0	0	1.05e-05	4.61484	3	2070.05	0.722042	59.5679
High	LWnSTFLEEYmAVK	2	1	1	Q61738	N3(Asn->Asp); M11(Oxidation)	0	0.0005326	0.003825	4.0111	2	1747.82	-0.248241	63.2202		High	EASIVGEnETYPR	34	1	1	Q9UBV2	N8(Asn->Asp)	0	0	1.858e-05	3.67211	2	1465.68	0.917706	27.3436
High	LWnSTFLEEYSK	16	1	1	Q61739	N3(Asn->Asp)	0	0	1.943e-05	4.576	2	1517.72	0.141497	58.8212		High	mYSEGSDIVPQSnETALHYFK	6	1	1	Q9UBV2	M1(Oxidation); N13(Asn->Asp)	0	0	9.108e-06	3.09355	3	2433.1	1.71591	49.6691
High	DLLDAnLTVAR	45	1	1	Q61789	N6(Asn->Asp)	0	0	6.494e-05	4.07312	2	1201.64	-0.386137	48.279		High	NQnESVSEIGGK	27	1	1	Q68CR1	N3(Asn->Asp)	0	0	9.064e-05	3.79064	2	1262.59	0.795479	16.5172
High	ALVDAnNSVK	6	1	1	Q61789	N6(Asn->Asp)	0	0.001267	0.01317	2.73289	2	1031.54	1.39433	22.4978		High	VVVLPTNnSVSGELILEELEVFK	22	1	1	Q99985	N8(Asn->Asp)	0	0	1.758e-06	5.00725	3	2529.37	1.26702	76.428
High	nTSGDELVR	41	1	1	Q61789	N1(Asn->Asp)	0	0.0001904	0.0007048	2.99365	2	991.469	-0.455659	16.3113		High	KInSSLQLPDR	13	1	1	Q9NPR2	N3(Asn->Asp)	0	0.0001281	0.002612	3.29157	3	1271.7	-0.343118	29.8559
High	LnDTVGVTK	26	1	1	Q61789	N2(Asn->Asp)	0	0.0001653	0.0005557	3.00033	2	947.504	-0.263124	19.6345		High	FEAEHISnYTALLLSR	2	1	1	Q9NPR2	N8(Asn->Asp)	0	0	0.0002499	2.68058	3	1864.95	2.251	54.6125
High	IESInQQLLPLGnISDNVDR	29	1	1	Q61789	N5(Asn->Asp); N13(Asn->Asp)	0	0	1.085e-05	3.75145	3	2240.14	0.851244	60.356		High	InSSLQLPDR	9	1	1	Q9NPR2	N2(Asn->Asp)	0	3.7e-05	0.0009606	2.61363	2	1143.6	0.24336	35.1119
High	AQEGSLPGnSTISPR	30	1	1	Q61789	N9(Asn->Asp)	0	0	2.317e-05	4.18058	2	1514.74	-1.23712	29.7404		High	AAnYTSSLNLPDK	18	1	1	Q92854	N3(Asn->Asp)	0	0	2.403e-05	3.81371	2	1394.68	-2.6187	33.8102
High	IESINQQLLPLGnISDNVDR	91	1	1	Q61789	N13(Asn->Asp)	0	0	1.057e-08	5.97931	3	2239.15	-1.18952	60.7275		High	EAVFAVNALnISEK	5	1	1	Q92854	N10(Asn->Asp)	0	0	5.099e-05	3.80024	2	1505.79	4.15984	53.1725
High	FnISTPAFQGcmK	5	1	1	Q61789	N2(Asn->Asp); C11(Carbamidomethyl); M12(Oxidation)	0	0	7.038e-05	3.33199	2	1517.68	1.96523	42.1601		High	nASEIEVPFVTR	27	1	1	P07093	N1(Asn->Asp)	0	0	3.092e-05	3.62121	2	1362.69	0.591621	48.8032
High	InVSYTGER	61	1	1	Q61838	N2(Asn->Asp)	0	0.0001186	0.0002961	3.6587	2	1039.51	0.276673	26.0969		High	SLSnSTAR	2	1	1	P50454	N4(Asn->Asp)	0	0.006475	0.07833	1.83685	2	836.41	-1.377	2.96485
High	InVSYTGERPSSNmVIVDVK	38	1	1	Q61838	N2(Asn->Asp); M14(Oxidation)	0	0	1.536e-05	4.62079	3	2225.11	-0.169392	42.1623		High	LLAnSSmLGEGQVLR	54	1	1	Q6UXD5	N4(Asn->Asp); M7(Oxidation)	0	0	1.225e-08	5.70901	2	1604.83	1.84057	39.6618
High	LTnQTLGF	1	1	1	Q61838	N3(Asn->Asp)	0	0.009049	0.1313	2.34827	2	894.457	-0.254644	40.8935		High	IVSPEPGGAVGPnLTcR	49	1	1	Q6UXD5	N13(Asn->Asp); C16(Carbamidomethyl)	0	0	3.71e-08	4.2166	2	1724.86	-0.0685913	37.6022
High	VnLSFPSAQSLPASD	6	1	1	Q61838	N2(Asn->Asp)	0	0.001322	0.01434	1.56055	2	1533.74	-1.18448	49.0955		High	ITSnATSDLNIK	38	1	1	Q16585	N4(Asn->Asp)	0	0	0.0001132	4.34299	2	1277.66	-0.0113535	31.2349
High	nLSFPSAQSLPASDTHLK	1	1	1	Q61838	N1(Asn->Asp)	0	0.0007563	0.008858	2.85843	2	1913.96	-0.399682	50.7069		High	nVTVNILNDQTK	4	1	1	Q92629	N1(Asn->Asp)	0	0	6.575e-06	3.41416	2	1359.71	-0.0102375	39.7755
High	VnLSFPSAQ	11	1	1	Q61838	N2(Asn->Asp)	0	0.0002775	0.001104	2.86705	2	963.478	0.0952623	40.6708		High	LNAInITSALDR	33	1	1	O43556	N5(Asn->Asp)	0	0	4.747e-06	4.41582	2	1301.71	-0.122266	50.7884
High	LPDLPGnYVTK	18	1	1	Q61838	N7(Asn->Asp)	0	0.0001373	0.000418	3.24731	2	1217.64	0.104892	43.1557		High	DAGVLnDTLVIFTSDNGIPFPSGR	4	1	1	P51688	N6(Asn->Asp)	0	0.0003616	0.005765	3.47801	3	2506.25	2.35851	71.0737
High	PLnETFPVVYIETPK	18	1	1	Q61838	N3(Asn->Asp)	0	0	5.367e-05	4.02469	2	1747.92	3.34276	59.2752		High	DAGVLnDTLVIFTSDnGIPFPSGR	3	1	1	P51688	N6(Asn->Asp); N16(Asn->Asp)	0	3.7e-05	0.0005579	3.73014	3	2507.23	1.55137	71.5944
High	VLNYLnETQQLTEAIK	13	1	1	Q61838	N6(Asn->Asp)	0	0	1.721e-05	4.04592	2	1877.99	1.02613	59.0522		High	LQLTWLENGnVSR	14	3	1	Q5TFQ8	N10(Asn->Asp)	0	0	0.0001395	3.49256	2	1530.79	0.981738	52.5746
High	IYVLNYLnETQQLTEAIK	23	1	1	Q61838	N8(Asn->Asp)	0	0	5.415e-07	4.21986	2	2154.14	1.21085	69.5602		High	GTAnLSETIR	78	2	1	Q5TFQ8	N4(Asn->Asp)	0	0	8.877e-05	3.81855	2	1062.54	-1.35713	26.903
High	InVSYTGERPSSN	47	1	1	Q61838	N2(Asn->Asp)	0	0	3.157e-05	4.44711	2	1424.67	-0.0340911	28.0273		High	AENQVnVTcQVR	13	2	1	Q5TFQ8	N6(Asn->Asp); C9(Carbamidomethyl)	0	0	9.301e-05	4.00267	2	1418.67	1.75462	23.6966
High	LTnQTLGFSFAVEQDIPVK	19	1	1	Q61838	N3(Asn->Asp)	0	0	5.342e-05	4.69002	3	2108.09	1.00922	63.9034		High	LQLTWLEnGnVSR	40	3	1	Q5TFQ8	N8(Asn->Asp); N10(Asn->Asp)	0	0	3.964e-07	4.98908	2	1531.78	0.896708	49.2338
High	YLnETQQLTEAIK	27	1	1	Q61838	N3(Asn->Asp)	0	0	4.154e-06	4.72562	2	1551.79	1.38977	43.5099		High	DnSTLAVDIYK	2	1	1	P49281	N2(Asn->Asp)	0	0	0.0001299	3.15166	2	1239.61	-0.368196	36.2652
High	VnLSFPSAQSLPASDTHLK	78	1	1	Q61838	N2(Asn->Asp)	0	0	4.87e-07	4.37089	2	2013.03	-0.288848	49.5858		High	DATGNVnDTIVTELTncTSAAcK	45	1	1	P55011	N7(Asn->Asp); N16(Asn->Asp); C17(Carbamidomethyl); C22(Carbamidomethyl)	0	0	5.561e-10	6.10827	3	2457.07	-0.332935	51.6889
High	HVEVnGSK	5	1	1	Q61851	N5(Asn->Asp)	0	0.0003412	0.002101	2.19858	2	870.432	-0.0472715	4.85032		High	DATGnVnDTIVTELTNCTSAACK	1	1	1	P55011	N5(Asn->Asp); N7(Asn->Asp)	0	0.001985	0.01946	4.00906	3	2343.03	-1.72112	52.5585
High	GVnETLLVNELK	45	1	1	Q62009	N3(Asn->Asp)	0	8.497e-05	0.0001796	4.09153	2	1329.73	-0.433047	51.7163		High	EINnmTVPSK	14	1	1	Q9UHW9	N4(Asn->Asp); M5(Oxidation)	0	0.0004145	0.006887	2.18759	2	1149.55	0.450505	17.072
High	GVnETLLVnELK	4	1	1	Q62009	N3(Asn->Asp); N9(Asn->Asp)	0	0.0001186	0.0002693	3.42942	2	1330.71	-0.529879	45.5543		High	FGHFTGFnSSTLK	56	1	1	Q9BXP2	N8(Asn->Asp)	0	0	1.336e-05	4.41479	3	1443.69	-0.11645	39.6754
High	ITTTGATGGLnESTGK	29	1	1	Q62011	N11(Asn->Asp)	0	0	5.002e-05	4.42851	2	1508.74	-0.717054	25.0362		High	LLncTAPGPDAAAR	70	1	1	Q8N697	N3(Asn->Asp); C4(Carbamidomethyl)	0	0	1.226e-06	4.66064	2	1427.7	0.462892	27.719
High	VSTLYANnGSVLQGSTVASVYHK	43	1	1	Q62087	N8(Asn->Asp)	0	0	0.0001174	2.44305	3	2396.21	0.316677	47.1946		High	TQnSSSGnVTHEK	21	1	1	P43007	N3(Asn->Asp); N8(Asn->Asp)	0	0	8.65e-05	3.65168	2	1390.61	0.400455	12.1925
High	LPnGSLLLPATGIVDEGTFR	1	1	1	Q62151	N3(Asn->Asp)	0	0.0001373	0.0004305	2.63105	2	2071.11	0.528507	65.2184		High	VVTQnSSSGnVTHEK	83	1	1	P43007	N5(Asn->Asp); N10(Asn->Asp)	0	0	0.0002102	3.00765	3	1588.74	-0.233692	10.6936
High	ILPnGSLLLPATGIVDEGTFR	734	1	1	Q62151	N4(Asn->Asp)	0	0	2.295e-09	6.09711	3	2184.19	-0.270759	68.3827		High	VVTQNSSSGnVTHEK	15	1	1	P43007	N10(Asn->Asp)	0	0.0003031	0.005277	2.13334	3	1587.76	-0.113972	10.8924
High	PnGSLLLPATGIVDEGTFR	32	1	1	Q62151	N2(Asn->Asp)	0	0	3.913e-07	4.94503	2	1958.02	-2.63912	69.7961		High	AInASVGAAGSAENAPSK	1	1	1	Q15758	N3(Asn->Asp)	0	0.001441	0.01537	3.09243	2	1615.79	0.369465	24.426
High	VVVLPTnSSASGELILEELEVFK	11	1	1	Q62181	N7(Asn->Asp)	0	0	3.526e-06	3.89276	3	2474.33	0.244494	79.6912		High	SYSTTYEERnITGTR	14	1	1	Q15758	N10(Asn->Asp)	0	0.0001015	0.002099	2.35558	3	1778.82	0.240008	25.3502
High	LInLTFLDLTR	1	1	1	Q62192	N3(Asn->Asp)	0	0.0001904	0.0007064	2.55437	2	1319.76	-1.37355	69.2353		High	YLLEAAnDSASATSALScADPLAAFPnR	32	1	1	O75751	N7(Asn->Asp); C18(Carbamidomethyl); N27(Asn->Asp)	0	0	1.836e-08	5.63266	3	2898.34	-0.603686	59.1986
High	AnTSLELLLEGVR	3	1	1	Q62230	N2(Asn->Asp)	0	0.0005612	0.004921	2.69521	2	1415.78	1.19873	64.7775		High	PLAAFPnR	3	1	1	O75751	N7(Asn->Asp)	0	0.003703	0.04266	2.76094	2	886.478	-0.666276	27.9384
High	QKnITAFnETLFR	5	1	1	Q62351	N3(Asn->Asp); N8(Asn->Asp)	0	0.0001373	0.000518	3.82628	3	1583.81	-0.0206233	53.3118		High	LATIAnFSALGLEPGR	64	2	1	Q9H015	N6(Asn->Asp)	0	0	3.023e-06	5.1363	2	1630.88	-0.184581	55.5144
High	NITAFnETLFR	12	1	1	Q62351	N6(Asn->Asp)	0	0.0004873	0.003554	2.41468	2	1326.67	1.17622	56.7303		High	VPDAAnLSSAWR	21	2	1	Q9H015	N6(Asn->Asp)	0	0	5.906e-05	3.77604	2	1287.64	1.70861	40.889
High	nITAFnETLFR	1	1	1	Q62351	N1(Asn->Asp); N6(Asn->Asp)	0	0.006975	0.09677	2.22898	2	1327.65	1.53769	58.0632		High	LDmSQnVSLVTAELSK	77	1	1	Q99808	M3(Oxidation); N6(Asn->Asp)	0	0	5.456e-09	5.6185	2	1751.88	1.16985	48.8228
High	LNLQNSASISnVTEIK	1	1	1	Q62469	N11(Asn->Asp)	0	0	1.888e-05	4.17645	2	1731.91	0.501357	48.1023		High	LAGAGnSTAR	5	1	1	Q14542	N6(Asn->Asp)	0	0.0001281	0.00303	2.85787	2	918.463	-1.27512	3.05655
High	nmSLGLTLTR	1	1	1	Q62469	N1(Asn->Asp); M2(Oxidation)	0	0.0007339	0.006352	1.69945	2	1122.58	2.00433	38.2748		High	EEFYnQTWVHR	18	1	1	P11166	N5(Asn->Asp)	0	0	0.0002387	3.51039	2	1509.68	0.0473935	45.3185
High	LRPIVIAmnYSLPLR	48	1	1	Q62470	M8(Oxidation); N9(Asn->Asp)	0	0	2.468e-06	5.73041	3	1773.01	0.876498	56.8088		High	IEEFYnQTWVHR	1	1	1	P11166	N6(Asn->Asp)	0	0	0.0001457	3.43921	2	1622.76	0.0665496	45.274
High	TSIPTINmEnK	3	1	1	Q62470	M8(Oxidation); N10(Asn->Asp)	0	0.00318	0.04022	1.54539	2	1264.61	0.139298	27.7496		High	VIEEFYnQTWVHR	60	1	1	P11166	N7(Asn->Asp)	0	0	2.917e-05	2.29317	3	1721.83	0.196941	42.4721
High	AVGDDYTnR	7	1	1	Q62470	N8(Asn->Asp)	0	0.0002734	0.0008079	2.25595	2	1011.44	0.638522	29.4425		High	AFVEIInSTHAS	1	1	1	Q9Y6M5	N7(Asn->Asp)	0	0.002169	0.02234	2.5971	2	1289.64	0.187239	42.9546
High	LAVGDDYTnR	17	1	1	Q62470	N9(Asn->Asp)	0	0.0001186	0.0002718	2.42931	2	1124.52	-0.207427	25.9655		High	VFISnSTnSSNPcER	1	1	1	Q6YBV0	N5(Asn->Asp); N8(Asn->Asp); C13(Carbamidomethyl)	0	0	8.698e-07	4.05032	2	1713.74	0.88726	24.9282
High	VWnSTFIEDYK	2	1	1	Q62470	N3(Asn->Asp)	0	0.0001186	0.0002556	3.04267	2	1402.65	-0.299498	51.5037		High	VVAGTPQSPFLNLnSTcLTSGL	12	1	1	Q6YBV0	N14(Asn->Asp); C17(Carbamidomethyl)	0	0.0001859	0.004047	3.75283	3	2277.15	1.58198	62.9603
High	nSTFIEDYKDFDR	9	1	1	Q62470	N1(Asn->Asp)	0	0.0001186	0.0003002	3.88052	2	1650.73	-0.486276	59.0615		High	GnVTQHVQGHR	2	1	1	Q15043	N2(Asn->Asp)	0	0.003069	0.03268	1.8322	2	1233.61	0.970622	3.22193
High	VWnSTFIEDYKDFDR	42	1	1	Q62470	N3(Asn->Asp)	0	0	0.0001067	2.81269	3	1935.88	0.916088	58.8226		High	nLSTcFSSGDLFTAHnFSEQSR	2	1	1	Q15043	N1(Asn->Asp); C5(Carbamidomethyl); N16(Asn->Asp)	0	0.003159	0.03396	3.34618	3	2507.08	-0.73443	52.3224
High	LFLSInVTNSPSSQR	1	1	1	Q62470	N6(Asn->Asp)	0	0	4.487e-06	4.34664	2	1663.87	1.3209	51.6226		High	YGEnNSLSVEGFR	83	1	1	Q13433	N4(Asn->Asp)	0	0	5.58e-05	3.03351	2	1472.66	-0.205552	40.2868
High	DLAVGDDYTnR	158	1	1	Q62470	N10(Asn->Asp)	0	0	7.471e-05	3.04487	2	1239.55	-0.36292	26.867		High	YGEnNSLSVEGFRK	24	1	1	Q13433	N4(Asn->Asp)	0	3.7e-05	0.0004606	1.91307	3	1600.76	0.64177	32.2944
High	EnVTATLVELGR	8	1	1	Q63886	N2(Asn->Asp)	0	0	9.387e-05	3.35098	2	1302.69	0.806283	48.1841		High	NTNENPQEcFnASK	26	1	1	Q13433	C9(Carbamidomethyl); N11(Asn->Asp)	0	0	3.374e-07	4.83241	2	1653.68	-2.24204	21.0753
High	VnITVLPSLTSR	60	1	1	Q63961	N2(Asn->Asp)	0	0	0.0001138	4.30893	2	1300.75	0.165099	52.8909		High	LLIAGTnSSDLQQILSLLESNK	55	1	1	P08195	N7(Asn->Asp)	0	0	3.303e-08	5.85602	3	2358.28	0.12644	75.0918
High	KLnASIVTSFVELPLVSnVSLR	20	1	1	Q63961	N3(Asn->Asp); N18(Asn->Asp)	0	0	8.089e-05	3.62415	3	2388.34	-0.77846	78.2017		High	GTnSSDLQQILSLLESNK	3	1	1	P08195	N3(Asn->Asp)	0	0	0.0002426	4.17991	2	1947.98	-1.08133	79.8838
High	QnGTETQEVFLVLVSNK	6	1	1	Q63961	N2(Asn->Asp)	0	0	1.635e-05	3.74484	3	1906.98	0.359861	61.1811		High	VTQYLnATGNR	22	1	1	P08195	N6(Asn->Asp)	0	0	7.056e-06	4.03942	2	1237.62	0.243968	47.1086
High	DSSGVINVmLnGSEPK	6	1	1	Q64277	M9(Oxidation); N11(Asn->Asp)	0	0	0.0001081	3.87698	2	1663.79	2.73816	40.0401		High	IPGAVSAnmTVK	63	1	1	P08195	N8(Asn->Asp); M9(Oxidation)	0	0	0.0001924	3.61819	2	1204.62	0.136928	23.9197
High	VLAnSTELPSK	44	1	1	Q64314	N4(Asn->Asp)	0	0.0001373	0.0004789	4.00843	2	1159.62	-0.856199	27.8109		High	ESSFPDIPGAVSAnmTVK	18	1	1	P08195	N14(Asn->Asp); M15(Oxidation)	0	0	2.467e-05	3.59832	2	1866.88	0.394263	47.356
High	mVLAnSTELPSK	2	1	1	Q64314	M1(Oxidation); N5(Asn->Asp)	0	0.0005612	0.005037	3.55147	2	1306.65	-1.0513	30.9495		High	TQYLnATGNR	20	1	1	P08195	N5(Asn->Asp)	0	0	0.0001396	3.3395	2	1138.55	-0.32485	52.3648
High	YnGSLTTPNcDETVIWTVYK	14	1	1	Q64444	N2(Asn->Asp); C10(Carbamidomethyl)	0	0	1.697e-05	4.62622	2	2362.09	-0.186983	57.8677		High	PDIPGAVSAnmTVK	11	1	1	P08195	N10(Asn->Asp); M11(Oxidation)	0	0	2.156e-05	3.01334	2	1416.7	-1.69875	32.5332
High	ASnASKPGTLER	20	1	1	Q64449	N3(Asn->Asp)	0	0	7.74e-05	2.87565	2	1231.63	-1.61354	10.4531		High	SFLAEWQnITK	2	1	1	P08195	N8(Asn->Asp)	0	0.0001015	0.001784	2.90213	2	1337.67	0.170762	63.4281
High	GTDPSLSPSPAATPPAPGAELSYLnHTFR	5	1	1	Q64449	N25(Asn->Asp)	0	0.0002734	0.0008732	3.50688	3	2952.45	3.06527	61.248		High	SLVTQYLnATG	3	1	1	P08195	N8(Asn->Asp)	0	0.0007963	0.01007	2.82501	2	1167.59	0.255088	46.6977
High	VTPVcnASLPAQR	10	1	1	Q64449	C5(Carbamidomethyl); N6(Asn->Asp)	0	0	4.374e-05	2.99919	2	1413.72	1.0945	28.0023		High	DIENLKDASSFLAEWQnITKG	4	1	1	P08195	N17(Asn->Asp)	0	0.001465	0.01555	4.54189	3	2380.16	-0.882416	65.1457
High	nASLAHVPDPYTQAFLTQAAR	4	1	1	Q64449	N1(Asn->Asp)	0	0	7.168e-05	3.5798	3	2272.14	0.0889671	56.3377		High	LVTQYLnATGnR	2	1	1	P08195	N7(Asn->Asp); N11(Asn->Asp)	0	0.001691	0.01741	2.70295	2	1351.69	1.96089	35.7567
High	KKPnATVEPIQPDR	37	1	1	Q64449	N4(Asn->Asp)	0	0	0.0001164	4.2333	3	1593.86	-0.641613	21.6612		High	IAGTnSSDLQQILSLLESNK	2	1	1	P08195	N5(Asn->Asp)	0	0	1.85e-07	4.311	2	2132.11	2.28759	79.7412
High	SnASKPGTLER	3	1	1	Q64449	N2(Asn->Asp)	0	0.003028	0.0361	3.04522	2	1160.59	0.0849058	13.014		High	DIPGAVSAnmTVK	2	1	1	P08195	N9(Asn->Asp); M10(Oxidation)	0	0.00194	0.01897	3.01349	2	1319.65	-0.0391424	29.0943
High	PPTPDGSPnITSVSHNSVK	14	1	1	Q64455	N9(Asn->Asp)	0	0	9.748e-06	5.76365	3	1934.95	-0.135775	31.4934		High	DESSFPDIPGAVSAnmTVK	48	1	1	P08195	N15(Asn->Asp); M16(Oxidation)	0	0	7.225e-07	5.16969	2	1981.91	1.7403	47.7431
High	LTWSNAnGTASYR	1	1	1	Q64455	N7(Asn->Asp)	0	0	5.76e-05	3.34014	2	1441.67	-1.42238	34.2691		High	SLVTQYLnATGNR	111	1	1	P08195	N8(Asn->Asp)	0	0	1.552e-05	5.19273	2	1437.73	0.626791	43.9686
High	GPDGTEGLSSTVnGSTDPSAVTDIR	7	1	1	Q64455	N13(Asn->Asp)	0	0	0.0001024	2.88556	3	2434.13	2.39071	41.6691		High	DIEnLKDASSFLAEWQnITK	21	1	1	P08195	N4(Asn->Asp); N17(Asn->Asp)	0	0	1.776e-05	5.32023	3	2324.14	3.0525	68.6032
High	VTnVSTR	2	1	1	Q64455	N3(Asn->Asp)	0	0.005222	0.06857	1.76338	2	777.41	-0.385462	6.91794		High	DASSFLAEWQnITKG	19	1	1	P08195	N11(Asn->Asp)	0	0	1.404e-05	4.39909	2	1667.79	1.88382	63.2432
High	AAnFTLK	70	2	1	Q64695	N3(Asn->Asp)	0	0.0009835	0.01078	2.21489	2	765.414	-0.553181	27.7136		High	AGTnSSDLQQILSLLESNK	5	1	1	P08195	N4(Asn->Asp)	0	0	0.0001152	5.142	2	2019.02	-1.65315	79.6676
High	HQGnASLGK	2	1	1	Q64695	N4(Asn->Asp)	0	0.001504	0.01551	2.59812	2	912.454	0.211019	4.279		High	DASSFLAEWQnITK	157	1	1	P08195	N11(Asn->Asp)	0	0	3.839e-07	4.93258	2	1610.77	-1.08977	62.5982
High	AVmLSEnR	7	1	1	Q64735	M3(Oxidation); N7(Asn->Asp)	0	0.001252	0.01266	1.86095	2	936.446	0.0447857	14.5484		High	LVTQYLnATGNR	60	1	1	P08195	N7(Asn->Asp)	0	0	7.247e-06	4.7109	2	1350.7	0.16015	33.6131
High	InYTcNQGYR	48	1	1	Q64735	N2(Asn->Asp); C5(Carbamidomethyl)	0	0.0002775	0.0009331	3.93038	2	1289.56	-0.869296	23.2611		High	ASSFLAEWQnITK	39	1	1	P08195	N10(Asn->Asp)	0	0	2.941e-05	4.51801	2	1495.74	-0.865539	55.8667
High	ASDmDSSDDYIFFnITK	1	1	1	Q684R7	M4(Oxidation); N14(Asn->Asp)	0	8.497e-05	0.000209	2.27286	2	1985.83	-1.02555	58.4539		High	SLVTQYLnATGnR	38	1	1	P08195	N8(Asn->Asp); N12(Asn->Asp)	0	0	6.723e-06	4.5118	2	1438.72	-0.736196	45.7772
High	mVnHSLHPTEPVK	14	1	1	Q68FE2	M1(Oxidation); N3(Asn->Asp)	0	0.0002775	0.001174	2.57933	3	1505.74	0.0279638	21.2666		High	LLIAGTnSSDLQQILSLLESnK	4	1	1	P08195	N7(Asn->Asp); N21(Asn->Asp)	0	0	0.000139	4.46395	3	2359.27	2.99494	80.6446
High	VnISLLPK	1	1	1	Q69ZN6	N2(Asn->Asp)	0	0.0005326	0.003952	2.81226	2	884.545	0.029749	44.8228		High	EAPVmLWDESSFPDIPGAVSAnmTVK	50	1	1	P08195	M5(Oxidation); N22(Asn->Asp); M23(Oxidation)	0	0	1.461e-05	4.41101	3	2824.31	0.310321	64.7466
High	LnLSEGEVAATVK	24	1	1	Q6DYE8	N2(Asn->Asp)	0	0	7.962e-06	5.07664	2	1331.7	-0.723883	39.7784		High	SSFLAEWQnITK	39	1	1	P08195	N9(Asn->Asp)	0	0	0.0001178	4.4026	2	1424.71	0.812383	63.3099
High	LmTNnASLEDGLR	30	1	1	Q6F3F9	M2(Oxidation); N5(Asn->Asp)	0	0	9.42e-05	4.14354	2	1450.68	-0.0417732	35.7874		High	DIENLKDASSFLAEWQnITK	110	1	1	P08195	N17(Asn->Asp)	0	0	1.193e-07	5.99622	3	2323.15	0.534733	64.8222
High	VTNSNANAAGPLIVAGYnVSGSVR	15	1	1	Q6GQT9	N18(Asn->Asp)	0	0	8.374e-07	5.40788	3	2332.19	-1.81615	54.0168		High	FSADLGYnGTR	45	1	1	Q96NT5	N8(Asn->Asp)	0	0	5.692e-06	4.07341	2	1201.55	-0.0414944	29.9719
High	RQnVTNQLEK	5	1	1	Q6NSU3	N3(Asn->Asp)	0	0.001026	0.01118	2.94729	2	1230.64	-0.506479	18.0273		High	nLTVSEcK	8	2	1	Q9Y6M7	N1(Asn->Asp); C7(Carbamidomethyl)	0	0.003434	0.03877	1.9991	2	951.444	-1.12661	16.9449
High	FPGAnVTILTDR	14	1	1	Q6NVD0	N5(Asn->Asp)	0	0	0.0001312	3.34822	2	1304.69	1.07565	47.48		High	KDnITAHNISWR	16	1	1	Q9Y6M7	N3(Asn->Asp)	0	0	0.0002174	4.1521	3	1455.74	0.939305	28.0879
High	ATVSInDSASDLPK	14	1	1	Q6NVD0	N6(Asn->Asp)	0	0	2.363e-05	3.9207	2	1418.7	0.758909	34.7903		High	NWQLTEEDFGnTSGR	23	1	1	P30825	N11(Asn->Asp)	0	0	1.232e-07	5.09446	2	1754.76	1.00756	44.2592
High	LVLGTPQGSSAFGAAVGEQnETLIK	10	1	1	Q6NVD0	N20(Asn->Asp)	0	0	3.237e-05	3.35138	3	2488.29	-3.02646	55.3346		High	QLTEEDFGnTSGR	6	1	1	P30825	N9(Asn->Asp)	0	0	4.487e-05	3.41502	2	1454.64	-0.255469	28.951
High	KnNTYLVK	2	1	1	Q6P2L7	N2(Asn->Asp)	0	0.006471	0.08741	2.67126	2	980.541	0.225487	18.2552		High	LcLNnDTK	47	1	1	P30825	C2(Carbamidomethyl); N5(Asn->Asp)	0	0.0003327	0.005524	2.83752	2	978.456	-0.321108	19.7618
High	nNTYLVK	2	1	1	Q6P2L7	N1(Asn->Asp)	0	0.009848	0.1414	1.66449	2	852.446	0.186946	22.5372		High	ISEEFLKnISASAR	11	1	1	P52569	N8(Asn->Asp)	0	0	3.598e-06	3.86097	3	1565.82	-0.225286	43.936
High	VWDTAAALnR	5	1	1	Q6P5F7	N9(Asn->Asp)	0	0	0.0001049	3.93862	2	1117.56	-0.819248	37.306		High	AFSTLLVnVSGK	56	1	1	Q96T83	N8(Asn->Asp)	0	0	1.772e-05	4.57983	2	1236.68	1.01294	50.3129
High	IFIFnQTGIEAK	11	1	1	Q6P6J9	N5(Asn->Asp)	0	0	3.119e-05	4.21654	2	1381.74	0.704125	54.9224		High	DLEILTLNNNnISR	50	1	1	O75094	N11(Asn->Asp)	0	0	1.474e-06	4.4861	2	1629.85	1.335	53.4566
High	nVTGLEnFTLK	8	1	1	Q6P6J9	N1(Asn->Asp); N7(Asn->Asp)	0	0.0007165	0.006103	3.03823	2	1237.63	0.32645	52.4864		High	DITDLInNTFIR	142	1	1	Q99523	N7(Asn->Asp)	0	0	3.339e-05	4.23577	2	1435.75	3.17936	64.1457
High	NTDKENPYIGLGnYTLcR	4	1	1	Q6P9J9	N13(Asn->Asp); C17(Carbamidomethyl)	0	0.0003191	0.001693	3.33272	3	2129	-0.487823	47.9377		High	NFKDITDLInNTFIR	21	1	1	Q99523	N10(Asn->Asp)	0	0	7.046e-06	4.13607	3	1824.95	0.542532	67.8385
High	NPnGTDPIQK	37	1	1	Q6P9J9	N3(Asn->Asp)	0	0.0003412	0.00195	3.08877	2	1084.53	-0.406116	15.6741		High	HLYTTTGGETDFTnVTSLR	4	1	1	Q99523	N14(Asn->Asp)	0	0	5.269e-06	3.93803	3	2114	0.163279	46.0668
High	FSTELGYnGTR	16	1	1	Q6PEM8	N8(Asn->Asp)	0	0	4.972e-05	2.97937	2	1245.57	-0.305844	33.9792		High	TDLInNTFIR	16	1	1	Q99523	N5(Asn->Asp)	0	7.212e-05	0.001199	2.39102	2	1207.63	-2.4391	64.8511
High	HLYTTTGGETDFTnVTSLR	63	1	1	Q6PHU5	N14(Asn->Asp)	0	0	7.416e-07	5.3631	3	2114	0.163279	47.0523		High	DITDLInnTFIR	1	1	1	Q99523	N7(Asn->Asp); N8(Asn->Asp)	0	0.002588	0.02669	2.19941	2	1436.73	0.9631	60.5961
High	TNLInNTFIR	4	1	1	Q6PHU5	N5(Asn->Asp)	0	0.0001653	0.000627	2.80863	2	1206.65	0.0973334	66.5309		High	cATVTEnATGDLATSR	18	1	1	O43291	C1(Carbamidomethyl); N7(Asn->Asp)	0	0	1.197e-08	5.20339	2	1667.75	0.302785	27.3066
High	DITNLInNTFIR	151	1	1	Q6PHU5	N7(Asn->Asp)	0	0	0.0001423	3.40019	2	1434.76	2.25347	64.1137		High	GGAEAmLVVnnSVLFPPSGnRSEFPDVK	1	1	1	Q8TCT8	M6(Oxidation); N10(Asn->Asp); N11(Asn->Asp); N20(Asn->Asp)	0	0.0009816	0.01128	2.80627	3	2950.42	2.81048	60.2676
High	DITNLInnTFIR	40	1	1	Q6PHU5	N7(Asn->Asp); N8(Asn->Asp)	0	0	6.53e-05	4.0897	2	1435.74	-0.813902	59.6449		High	DFRDmnQTLGDnITVK	18	1	1	Q8TCT8	M5(Oxidation); N6(Asn->Asp); N12(Asn->Asp)	0	0	0.0002236	2.59514	3	1884.86	-0.325531	39.7383
High	VLSAGGnDSR	1	1	1	Q6V4S5	N7(Asn->Asp)	0	0.003199	0.04074	2.32523	2	976.469	-0.748346	7.08739		High	DmnQTLGDnITVK	85	1	1	Q8TCT8	M2(Oxidation); N3(Asn->Asp); N9(Asn->Asp)	0	0	1.933e-06	5.15343	2	1466.67	0.518502	30.1387
High	YGKnDSLTLTQLK	6	1	1	Q75N73	N4(Asn->Asp)	0	0.0004073	0.002384	3.32189	3	1481.79	1.54044	38.3608		High	DmnQTLGDNITVK	13	1	1	Q8TCT8	M2(Oxidation); N3(Asn->Asp)	0	0	2.358e-05	4.47124	2	1465.68	-0.725514	30.5311
High	IHnGSEEALAQYK	11	1	1	Q7TN73	N3(Asn->Asp)	0	0.0001373	0.0004509	3.43891	3	1460.7	-0.782622	27.4326		High	LFGGFnSSDTVTSPQR	37	1	1	P12931	N6(Asn->Asp)	0	0	7.445e-09	5.39793	2	1713.81	1.27137	38.5057
High	mnITSIAPLLEK	13	1	1	Q7TN73	M1(Oxidation); N2(Asn->Asp)	0	0.0004073	0.00255	2.61914	2	1346.72	0.202159	51.5629		High	DLNGnVFQDAVFnQTVTVIER	41	1	1	P43307	N5(Asn->Asp); N13(Asn->Asp)	0	0	1.8e-07	5.30578	3	2381.16	-0.0646379	64.8361
High	YQIIEGPQnVTVLK	14	1	1	Q7TSN7	N9(Asn->Asp)	0	0	2.701e-05	4.61685	2	1602.88	0.773796	49.7649		High	DLNGNVFQDAVFnQTVTVIER	33	1	1	P43307	N13(Asn->Asp)	0	0	2.928e-06	4.99332	3	2380.17	-1.52329	62.8786
High	IGTYEVLnGSR	95	1	1	Q7TST5	N8(Asn->Asp)	0	0	0.0001116	4.26378	2	1209.61	0.481613	34.9672		High	YPQDYQFYIQnFTALPLNTVVPPQR	20	1	1	P43307	N11(Asn->Asp)	0	0	3.625e-05	3.3103	3	3013.52	2.66597	70.8463
High	VnESAGFLFAPIK	10	1	1	Q80T14	N2(Asn->Asp)	0	0	5.156e-06	4.00527	2	1393.74	0.603303	55.9216		High	APASnVSHTVVLRPLK	19	1	1	P43308	N5(Asn->Asp)	0	0	0.0001608	3.01073	3	1689.96	-0.404677	38.2701
High	LVSGnLTDR	3	1	1	Q80T21	N5(Asn->Asp)	0	0.0003191	0.001706	2.32994	2	975.512	1.13583	23.9146		High	nVSHTVVLRPLK	4	1	1	P43308	N1(Asn->Asp)	0	0.001691	0.01721	2.75981	2	1363.8	-0.862544	38.3675
High	LnGSPSnGK	1	1	1	Q80UN1	N2(Asn->Asp); N7(Asn->Asp)	0	0.00978	0.1407	2.19442	2	875.411	0.309455	9.31451		High	ASnVSHTVVLRPLK	10	1	1	P43308	N3(Asn->Asp)	0	0	0.0001789	3.83303	2	1521.88	0.712799	38.2884
High	QVALQTFGnQTSIIPAGGAGYK	15	1	1	Q80V26	N9(Asn->Asp)	0	0	6.019e-05	4.3351	3	2222.14	-0.260931	53.2419		High	PASnVSHTVVLRPLK	64	1	1	P43308	N4(Asn->Asp)	0	0	0.0001044	3.84415	3	1618.93	0.0742418	35.5614
High	NFPDAFENnnVTK	10	1	1	Q80V42	N9(Asn->Asp); N10(Asn->Asp)	0	0	0.0001179	3.64508	2	1511.67	2.5174	38.4052		High	SnVSHTVVLRPLK	2	1	1	P43308	N2(Asn->Asp)	0	0.003994	0.04577	2.84056	2	1450.84	-0.67532	38.2089
High	NFPDAFENNnVTK	121	1	1	Q80V42	N10(Asn->Asp)	0	0	7.541e-05	3.57777	2	1510.68	-0.142743	41.4581		High	ELGDnVSmILVPFK	1	1	1	Q11201	N5(Asn->Asp); M8(Oxidation)	0	0.009456	0.1237	2.27548	2	1578.81	-0.582455	62.2046
High	GWAASSPEPTYPnSTVLPTPDTGPTGIK	7	1	1	Q80WG5	N13(Asn->Asp)	0	0	3.096e-06	5.37461	3	2842.38	0.23681	52.3824		High	PAnVSFVLVPFK	16	1	1	Q16842	N3(Asn->Asp)	0	0	3.56e-05	3.80736	2	1318.74	-0.346844	66.9424
High	DScnDSFR	12	1	1	Q80WG5	C3(Carbamidomethyl); N4(Asn->Asp)	0	0.0007362	0.007283	1.99621	2	1001.36	-1.01488	13.0554		High	NLPAnVSFVLVPFK	33	1	1	Q16842	N5(Asn->Asp)	0	0	2.504e-05	3.49707	2	1545.87	1.33207	64.9207
High	WQnDTGPSDK	8	1	1	Q80WQ6	N3(Asn->Asp)	0	0.0001186	0.0002857	2.49487	2	1148.48	-0.625598	15.5969		High	LNSAPVEGYSEHVGnK	2	1	1	Q9UNP4	N15(Asn->Asp)	0	0.005554	0.06681	1.81168	3	1701.81	3.07155	25.2248
High	nATQAANAWR	11	1	1	Q80WV3	N1(Asn->Asp)	0	0.0003191	0.001893	2.82508	2	1103.52	-0.241675	25.2466		High	LAVTnTTmTGTVLK	75	1	1	Q13586	N5(Asn->Asp); M8(Oxidation)	0	0	1.393e-07	5.01265	2	1466.78	0.502687	31.2106
High	nLTTLGIFGAATNK	28	1	1	Q80WV3	N1(Asn->Asp)	0	0	0.0001457	4.37009	2	1421.76	-0.902169	57.7538		High	TLVDNNTWnNSHIALVGK	4	1	1	Q8TCJ2	N9(Asn->Asp)	0	0.0001281	0.002215	2.59085	3	1997.01	0.399766	42.4116
High	VVDKGnGSKPTSPEEVK	3	1	1	Q80X19	N6(Asn->Asp)	0	0.000924	0.009967	2.57058	3	1771.91	-0.588715	14.2476		High	AmSSnETAAYK	47	1	1	Q8TCJ2	M2(Oxidation); N5(Asn->Asp)	0	0	0.0001747	3.61094	2	1189.5	-0.303086	7.24498
High	AInASAnITSDGVEVLGR	3	1	1	Q80X19	N3(Asn->Asp); N7(Asn->Asp)	0	0	1.576e-06	4.67574	2	1788.89	-2.03862	48.2193		High	TTLVDNNTWnNSHIALVGK	41	1	1	Q8TCJ2	N10(Asn->Asp)	0	0	0.0001612	3.51995	3	2098.06	1.42229	46.0198
High	LNnITNIGPLDmK	57	1	1	Q80X71	N3(Asn->Asp); M12(Oxidation)	0	0	1.032e-05	4.92298	2	1459.75	0.390068	43.6198		High	nVTHHVSVTK	7	1	1	O94901	N1(Asn->Asp)	0	0.001317	0.01388	1.6465	3	1122.59	-0.746202	11.4178
High	LnNSIEK	2	2	1	Q80XF5	N2(Asn->Asp)	0	0.005748	0.07568	2.24628	2	818.425	-0.291783	12.4453		High	ALSPnSTISSAPK	67	1	1	Q9UH99	N5(Asn->Asp)	0	0	0.000143	3.57507	2	1273.66	0.113466	27.782
High	ESGLnmTLPEENQPVVFNHIYNIK	15	1	1	Q80YX1	N5(Asn->Asp); M6(Oxidation)	0	0	9.87e-06	2.89839	3	2803.37	1.49538	54.5409		High	LASAFGDPHFVTFDGTnFTFnGR	31	1	1	Q9UGT4	N17(Asn->Asp); N21(Asn->Asp)	0	0	2.88e-08	6.16824	3	2520.15	-0.331379	59.499
High	EPEIGNLnVSDVTPK	2	1	1	Q80YX1	N8(Asn->Asp)	0	0	0.0001173	2.51386	2	1612.81	0.0178902	44.5495		High	AQPGTmSnGTETR	7	1	1	Q9UGT4	M6(Oxidation); N8(Asn->Asp)	0	0.00108	0.01286	1.77761	2	1366.59	-0.105913	0.0294867
High	LnYSLPTGQSmEVQLPK	1	1	1	Q80YX1	N2(Asn->Asp); M11(Oxidation)	0	0.0001904	0.0006766	3.06334	3	1921.96	0.435447	47.2617		High	SELVnETR	20	1	1	Q9UGT4	N5(Asn->Asp)	0	0.0004676	0.007653	2.60106	2	948.463	-0.646538	15.9906
High	LLQTAEHnISGAER	5	1	1	Q80YX1	N8(Asn->Asp)	0	0.0003412	0.001948	2.01617	3	1539.78	0.0733903	30.3844		High	LASAFGDPHFVTFDGTnFTFNGR	22	1	1	Q9UGT4	N17(Asn->Asp)	0	0	1.759e-10	5.89437	3	2519.17	3.66902	59.0556
High	GPGIKPnQTSK	31	1	1	Q8BFR4	N7(Asn->Asp)	0	0.0001373	0.0004671	2.78291	3	1127.61	0.240594	10.8102		High	PHFVTFDGTnFTFnGR	15	1	1	Q9UGT4	N10(Asn->Asp); N14(Asn->Asp)	0	0	3.061e-05	4.91486	3	1858.85	4.76614	51.5357
High	TPmTnSSIR	14	1	1	Q8BFR4	M3(Oxidation); N5(Asn->Asp)	0	0.0002775	0.001141	2.436	2	1023.48	0.481342	12.7853		High	GQTEIQVncPPAVTEnK	14	1	1	Q16563	N8(Asn->Asp); C9(Carbamidomethyl); N16(Asn->Asp)	0	0	1.053e-08	5.08975	2	1886.88	-1.19885	34.1173
High	nYTADYDK	18	2	1	Q8BFZ9	N1(Asn->Asp)	0	0.00119	0.01231	1.95636	2	990.405	-0.0206021	17.9905		High	GQTEIQVNcPPAVTEnK	112	1	1	Q16563	C9(Carbamidomethyl); N16(Asn->Asp)	0	0	3.295e-08	5.62166	2	1885.9	-0.224731	33.0934
High	NLADQGnQTAAIK	7	1	1	Q8BG19	N7(Asn->Asp)	0	0	5.815e-05	3.91669	2	1344.68	0.82843	24.591		High	KQnnGAFnETLFR	9	1	1	P02786	N3(Asn->Asp); N4(Asn->Asp); N8(Asn->Asp)	0	0	0.0001564	3.23893	3	1541.72	-0.482625	40.4358
High	FSGAnDTDFR	6	1	1	Q8BGQ4	N5(Asn->Asp)	0	0.0001653	0.0006299	3.20455	2	1130.47	-1.66058	25.087		High	TPVnGSIVIVR	6	1	1	P02786	N4(Asn->Asp)	0	0.0001281	0.003186	2.70597	2	1155.67	-0.838032	37.2567
High	NIGnTSEGPR	57	1	1	Q8BGT0	N4(Asn->Asp)	0	8.497e-05	0.0002475	2.92147	2	1045.49	0.083306	14.586		High	GAFnETLFR	2	1	1	P02786	N4(Asn->Asp)	0	0.008416	0.1062	1.56916	2	1055.51	-0.823478	47.1894
High	AFnHSDLDSELR	33	1	1	Q8BGV3	N3(Asn->Asp)	0	0	0.000117	3.76473	3	1404.64	-0.619427	34.569		High	PVnGSIVIVR	2	1	1	P02786	N3(Asn->Asp)	0	0.0001281	0.00312	2.75244	2	1054.63	0.307968	54.6423
High	AFnHSDLDSELRR	16	1	1	Q8BGV3	N3(Asn->Asp)	0	0	0.0001468	2.35512	3	1560.74	-0.645467	32.9089		High	QNNGAFnETLFR	32	1	1	P02786	N7(Asn->Asp)	0	3.7e-05	0.0003294	3.45077	2	1411.66	0.746009	44.4685
High	FnHSDLDSELRR	1	1	1	Q8BGV3	N2(Asn->Asp)	0	0.003555	0.04698	2.14381	3	1489.7	-0.628143	34.0075		High	KDFEDLYTPVnGSIVIVR	51	1	1	P02786	N11(Asn->Asp)	0	0	7.881e-06	4.4174	3	2066.08	-1.03288	54.5547
High	ELnESENSIFQAIYGLQR	8	1	1	Q8BH01	N3(Asn->Asp)	0	0	3.17e-05	3.84606	3	2112.02	-0.673711	66.967		High	KQNNGAFnETLFR	18	1	1	P02786	N8(Asn->Asp)	0	0	3.586e-05	4.71889	3	1539.75	-1.06847	37.9607
High	LQWnGSK	2	1	1	Q8BHK2	N4(Asn->Asp)	0	0.008163	0.1165	2.04888	2	833.416	1.00301	22.7317		High	DFEDLYTPVnGSIVIVR	79	1	1	P02786	N10(Asn->Asp)	0	0	1.677e-08	5.40435	2	1937.99	1.173	56.2218
High	FEVLTDLAnK	10	1	1	Q8BHN0	N9(Asn->Asp)	0	0.00119	0.01234	2.10467	2	1150.6	0.813388	46.1126		High	KQNnGAFnETLFR	69	1	1	P02786	N4(Asn->Asp); N8(Asn->Asp)	0	0	1.44e-05	5.29036	3	1540.74	-1.07247	38.9805
High	QAAnLTQDLPR	2	1	1	Q8BHT6	N4(Asn->Asp)	0	0.0001186	0.0002847	2.20912	2	1227.63	-0.188446	34.4159		High	QNnGAFnETLFR	61	1	1	P02786	N3(Asn->Asp); N7(Asn->Asp)	0	0	0.0001078	3.3749	2	1412.64	-0.210154	46.6544
High	AEGDVGPPPSTLINQnETFAK	1	1	1	Q8BJD1	N16(Asn->Asp)	0	0.0004073	0.002298	3.41964	3	2186.06	-0.458107	44.4376		High	LASPPSQGEVPPGPLPEAVLALYnSTR	26	1	1	P01137	N24(Asn->Asp)	0	0	0.0001929	3.7584	3	2761.45	1.59601	68.8731
High	ALSPnSTISSAPK	57	1	1	Q8BJS4	N5(Asn->Asp)	0	0	3.963e-05	3.69484	2	1273.66	-0.65327	28.1011		High	GFQWVTGDnNTSYSR	22	1	1	P07204	N9(Asn->Asp)	0	0	6.146e-07	3.72896	2	1732.76	1.23565	39.5264
High	nSTTPLWR	18	1	1	Q8BJU2	N1(Asn->Asp)	0	0.001322	0.01434	2.31035	2	975.489	-0.280843	32.8323		High	nSTTGPGEHLR	15	1	1	P07996	N1(Asn->Asp)	0	0.0001281	0.003021	3.43684	2	1169.56	0.439492	18.9081
High	IYVLDGTQnDTAFVFPR	65	1	1	Q8BK62	N9(Asn->Asp)	0	0	5.749e-07	5.04272	2	1956.97	-0.0546395	60.8829		High	VVnSTTGPGEHLR	21	1	1	P07996	N3(Asn->Asp)	0	0.0001859	0.004108	1.76269	3	1367.69	0.0765195	18.9492
High	TnASFNIK	13	1	1	Q8BKG3	N2(Asn->Asp)	0	0.0009047	0.009773	2.43408	2	895.452	-0.334518	26.8098		High	GnQTALcGGGIQTR	2	1	1	Q9UPZ6	N2(Asn->Asp); C7(Carbamidomethyl)	0	0	2.251e-05	3.86618	2	1433.68	-1.36087	24.6861
High	DnVTGEEVR	59	1	1	Q8BKG3	N2(Asn->Asp)	0	0.0001653	0.0006299	3.2153	2	1019.46	0.408845	11.6435		High	cPnSSALQEVR	30	1	1	Q9UPZ6	C1(Carbamidomethyl); N3(Asn->Asp)	0	0	1.249e-05	3.71459	2	1261.58	-1.473	26.0802
High	STnASFNIK	10	1	1	Q8BKG3	N3(Asn->Asp)	0	0.0002775	0.00121	2.51888	2	982.484	0.205798	24.7068		High	FVGTPEVnQTTLYQR	27	1	1	P01033	N8(Asn->Asp)	0	0	8.192e-07	4.39184	2	1753.88	0.939384	39.1568
High	VFEDETPITnR	9	1	1	Q8BKG3	N10(Asn->Asp)	0	0.0003191	0.00153	3.43511	2	1321.63	-0.350165	30.5329		High	LSITnETFR	30	1	1	Q9BX74	N5(Asn->Asp)	0	3.7e-05	0.0004139	2.86908	2	1081.55	0.0744607	39.3599
High	nISSQEGSTDVVAR	13	1	1	Q8BKU8	N1(Asn->Asp)	0	0	1.28e-05	4.58081	2	1463.7	-0.412946	24.9189		High	YPAncTVR	1	1	1	Q9BRN9	N4(Asn->Asp); C5(Carbamidomethyl)	0	0.001641	0.01684	2.52119	2	981.445	-0.645244	14.667
High	GTDnITVR	24	1	1	Q8BLK3	N4(Asn->Asp)	0	0.001736	0.01785	2.50394	2	876.442	0.358434	18.0396		High	IIFAnVSVR	36	1	1	O15321	N5(Asn->Asp)	0	3.7e-05	0.0009735	3.30741	2	1019.59	0.388834	43.4316
High	ELNILFLnK	2	1	1	Q8BLQ9	N8(Asn->Asp)	0	0.002723	0.03108	2.45019	2	1104.63	0.611547	61.3771		High	IVDVnLTSEGK	195	1	1	Q9HD45	N5(Asn->Asp)	0	0	8.941e-05	4.45629	2	1175.62	-0.365313	29.633
High	AFSTLLVnVSGK	2	1	1	Q8BLV3	N8(Asn->Asp)	0	0	9.756e-05	3.07278	2	1236.68	-0.961221	52.759		High	VDVnLTSEGK	4	1	1	Q9HD45	N4(Asn->Asp)	0	0.001054	0.01262	3.22321	2	1062.53	0.825256	31.8193
High	nSTIQAANLAGLK	10	1	1	Q8BM72	N1(Asn->Asp)	0	0	0.0001267	3.30892	2	1301.7	-0.966261	39.1511		High	NmQHQnQSLSmLDEILEDVR	15	1	1	Q6UWJ1	M2(Oxidation); N6(Asn->Asp); M11(Oxidation)	0	0	5.628e-06	3.96038	3	2433.1	1.11596	64.4195
High	nGSGATLPGAGANVQTLR	10	1	1	Q8BND5	N1(Asn->Asp)	0	0	8.931e-05	2.70198	2	1684.86	0.0715157	35.2237		High	VEEEEANSKQnITK	38	1	1	Q6UWJ1	N11(Asn->Asp)	0	0	0.0001428	1.64077	3	1619.78	0.0480492	14.0739
High	LIHAPGnLTFPR	1	1	1	Q8BQ86	N7(Asn->Asp)	0	0.001267	0.01341	3.26717	3	1336.74	-0.669558	46.3332		High	EEEEANSKQnITK	14	1	1	Q6UWJ1	N10(Asn->Asp)	0	0.0001015	0.001766	3.79006	2	1520.71	-0.462017	13.7758
High	AnLTSmLIQR	1	1	1	Q8BRK9	N2(Asn->Asp); M6(Oxidation)	0	0.001809	0.01869	2.60801	2	1163.61	-0.426487	37.9932		High	ELnESENSVFQAVYGLQR	32	1	1	Q6UWJ1	N3(Asn->Asp)	0	0	3.034e-07	4.32945	3	2084	1.2742	57.112
High	InVTEVYDK	50	1	1	Q8BTJ4	N2(Asn->Asp)	0	0.0002734	0.000834	3.2273	2	1081.54	0.309008	34.0855		High	LnnITIIGPLDmK	14	1	1	Q9NUM4	N2(Asn->Asp); N3(Asn->Asp); M12(Oxidation)	0	0	1.685e-06	4.85999	2	1459.77	0.216297	53.0689
High	SnYSVIDLTPVAAILPK	2	1	1	Q8BTJ4	N2(Asn->Asp)	0	0.001736	0.01779	2.23863	2	1802	1.90187	71.6676		High	LNnITIIGPLDmK	107	1	1	Q9NUM4	N3(Asn->Asp); M12(Oxidation)	0	0	1.357e-06	5.18342	2	1458.79	-0.029652	51.9788
High	YKGnSSDSSAPR	8	1	1	Q8BTJ4	N4(Asn->Asp)	0	0.0001186	0.0002724	2.74772	2	1269.57	0.174138	0.863942		High	HnFTASLLTLR	10	1	1	Q24JP5	N2(Asn->Asp)	0	3.7e-05	0.0009586	2.71579	2	1273.69	0.0248922	49.1245
High	VAQPGINYALGTnTSYPNNLLR	46	1	1	Q8BWP8	N13(Asn->Asp)	0	0	1.2e-06	4.83997	3	2377.21	-0.167723	55.6397		High	cPLYGVATLnGSSLALSR	16	1	1	Q7Z7N9	C1(Carbamidomethyl); N10(Asn->Asp)	0	0	2.416e-08	5.07276	2	1879.96	0.843191	52.9956
High	EnATnVTFTGDK	56	1	1	Q8BXN9	N2(Asn->Asp); N5(Asn->Asp)	0	0	3.272e-05	4.12964	2	1298.57	-0.821904	27.7473		High	VIQTSAAnFSLnNSK	27	1	1	Q9P2C4	N8(Asn->Asp); N12(Asn->Asp)	0	0	1.283e-07	5.87422	2	1595.79	0.600678	35.1511
High	QEAKEnATnVTFTGDK	28	1	1	Q8BXN9	N6(Asn->Asp); N9(Asn->Asp)	0	0	0.0001476	3.9173	3	1754.81	0.257291	26.7822		High	VIQTSAAnFSLNNSK	79	1	1	Q9P2C4	N8(Asn->Asp)	0	0	4.949e-08	5.79095	2	1594.81	0.529027	36.3259
High	LFQncSELYK	24	1	1	Q8BXN9	N4(Asn->Asp); C5(Carbamidomethyl)	0	0.0002734	0.0009112	2.74789	2	1302.6	0.328676	38.2251		High	VIQTSAAnFSLNN	15	1	1	Q9P2C4	N8(Asn->Asp)	0	0	3.362e-05	4.02874	2	1379.68	-1.38949	37.0857
High	nTTILLK	10	1	1	Q8BXN9	N1(Asn->Asp)	0	0.00271	0.02996	2.24294	2	803.488	0.258986	30.815		High	TTnSSAADPR	2	1	1	Q9UHN6	N3(Asn->Asp)	0	0.0004676	0.007255	2.2726	2	1020.46	-0.728699	0.44106
High	LVAIAVIDEKnTSLEHTR	2	1	1	Q8BXZ1	N11(Asn->Asp)	0	0.0002775	0.001007	2.55266	3	2010.09	1.22292	46.7634		High	NnISLVK	5	1	1	Q9UHN6	N2(Asn->Asp)	0	0.007841	0.09743	2.14996	2	788.451	-0.228165	23.6891
High	GVLmVGnETTYEDGHGAR	106	1	1	Q8BY89	M4(Oxidation); N7(Asn->Asp)	0	0	3.166e-06	4.13096	2	1922.85	-0.605837	33.2264		High	QLnISHLLVPLGLAK	21	1	1	Q9UHN6	N3(Asn->Asp)	0	0	0.0001857	2.58349	3	1616.97	0.306029	68.2345
High	GnETTYEDGHGAR	6	1	1	Q8BY89	N2(Asn->Asp)	0	0.0003191	0.001932	2.58986	2	1407.58	-0.420308	34.4431		High	PSVISVnGTDFTFR	38	1	1	Q9UHN6	N7(Asn->Asp)	0	0	2.431e-06	4.40939	2	1540.76	0.436716	54.6368
High	nITDLVEGAK	31	1	1	Q8BY89	N1(Asn->Asp)	0	0.0001904	0.0006703	3.04367	2	1060.55	-0.197839	42.2875		High	TLnSSGLPFGSYTFEK	11	1	1	Q9UHN6	N3(Asn->Asp)	0	0	2.612e-07	4.63051	2	1748.84	0.48795	52.8711
High	VGnETTYEDGHGAR	31	1	1	Q8BY89	N3(Asn->Asp)	0	0	2.415e-05	4.03808	3	1506.64	-0.786175	14.6144		High	GDPSVISVnGTDFTFR	75	1	1	Q9UHN6	N9(Asn->Asp)	0	0	5.006e-09	5.11399	2	1712.81	0.559857	54.6427
High	KnITDLVEGAKK	22	1	1	Q8BY89	N2(Asn->Asp)	0	0	5.818e-05	4.40862	3	1316.74	-0.145314	34.2209		High	InYTDPFSnQTVK	67	1	1	Q9H813	N2(Asn->Asp); N9(Asn->Asp)	0	0	3.153e-07	4.77592	2	1528.72	0.623788	42.5228
High	mVGnETTYEDGHGAR	1	1	1	Q8BY89	M1(Oxidation); N4(Asn->Asp)	0	0	1.409e-05	4.71017	2	1653.68	0.11347	34.3827		High	INYTDPFSnQTVK	2	1	1	Q9H813	N9(Asn->Asp)	0	0.0004676	0.007054	2.61817	2	1527.74	2.70638	44.1493
High	KnITDLVEGAK	99	1	1	Q8BY89	N2(Asn->Asp)	0	0.0001186	0.0002693	3.86171	2	1188.65	-0.278624	32.6654		High	PFSnQTVK	5	1	1	Q9H813	N4(Asn->Asp)	0	0.002169	0.02237	2.73855	2	921.465	-2.40555	15.8086
High	FLSYnVTR	32	1	1	Q8BYB9	N5(Asn->Asp)	0	0.0004073	0.002316	2.84376	2	1000.51	0.0879492	34.921		High	GDKVnNTAVIEK	14	1	1	Q9H330	N5(Asn->Asp)	0	3.7e-05	0.0003546	3.41297	2	1288.67	-0.0180767	30.7565
High	HLnASNPSEPATIIFTAAR	59	1	1	Q8BYU6	N3(Asn->Asp)	0	0	8.267e-05	3.90155	3	2011.02	-0.713035	51.5753		High	LGDKVnNTAVIEK	16	1	1	Q9H330	N6(Asn->Asp)	0	3.7e-05	0.001013	3.16281	2	1401.76	1.92522	30.7129
High	YKPDTLAVVIEnGTSIDR	5	1	1	Q8C0Z1	N12(Asn->Asp)	0	0	6.866e-07	4.45968	3	1992.03	-0.623218	54.9292		High	VnNTAVIEK	79	1	1	Q9H330	N2(Asn->Asp)	0	3.7e-05	0.001069	3.03278	2	988.531	-0.0666769	16.2165
High	NTnSSnnLTR	76	1	1	Q8C0Z1	N3(Asn->Asp); N6(Asn->Asp); N7(Asn->Asp)	0.0126	0	0.0001139	3.90626	2	1123.49	-1.05596	11.303		High	ILGDKVnNTAVIEK	98	1	1	Q9H330	N7(Asn->Asp)	0	0	1.03e-05	2.39514	3	1514.84	0.22532	30.7685
High	NTnSSnNLTR	111	1	1	Q8C0Z1	N3(Asn->Asp); N6(Asn->Asp)	0	0.0001186	0.0003131	3.31557	2	1122.5	0.472022	7.48334		High	VFKPPSSTEALnDSQEFPFPETPTK	40	1	1	Q4ZIN3	N12(Asn->Asp)	0	0	4.483e-08	5.98231	3	2794.36	3.30287	51.3764
High	EETLLYDnATSSVADR	54	1	1	Q8C129	N8(Asn->Asp)	0	0	3.311e-07	5.36093	2	1784.82	-0.21541	42.0307		High	AAnYSSTSTR	2	1	1	Q9BTV4	N3(Asn->Asp)	0	0.003177	0.03448	2.70613	2	1058.47	-0.822578	3.22282
High	nLSQDVnGTLVSVYAVPEK	11	1	1	Q8C129	N1(Asn->Asp); N7(Asn->Asp)	0	0	2.713e-05	4.51657	3	2035.03	2.02528	57.0675		High	LLATLGTTALnNSNPK	11	1	1	Q5T3F8	N11(Asn->Asp)	0	0	0.0001284	3.51906	2	1628.89	0.809785	42.1687
High	DIILHSTGHnISR	22	1	1	Q8C129	N10(Asn->Asp)	0	0	0.0001425	3.20907	3	1463.76	-1.98153	28.8476		High	ENGTnLTFIGDK	70	1	1	Q8NBN3	N5(Asn->Asp)	0	0	0.000167	3.38413	2	1309.63	3.37501	34.471
High	YGEnDSLSVEGFRK	1	1	1	Q8C145	N4(Asn->Asp)	0	0.002348	0.02692	2.35017	3	1601.74	-0.623102	37.9597		High	LFQncSELFK	55	1	1	Q8NBN3	N4(Asn->Asp); C5(Carbamidomethyl)	0	3.7e-05	0.001053	3.07531	2	1286.61	0.258834	46.5444
High	HAAAnSSPPEnTNVT	1	1	1	Q8C561	N5(Asn->Asp); N11(Asn->Asp)	0	0.0005612	0.005033	2.89743	2	1511.66	0.580462	18.637		High	EnGTnLTFIGDK	42	1	1	Q8NBN3	N2(Asn->Asp); N5(Asn->Asp)	0	0	1.44e-05	3.71793	2	1310.61	-0.35861	38.3488
High	VGLVTYSnETR	11	1	1	Q8C6K9	N8(Asn->Asp)	0	0	8.08e-05	3.61004	2	1239.62	-0.860185	28.809		High	QEAKEnGTnLTFIGDK	8	1	1	Q8NBN3	N6(Asn->Asp); N9(Asn->Asp)	0	0.0001281	0.003197	2.90682	3	1766.84	0.179065	33.0606
High	LGnFSELATHnQTFLK	23	1	1	Q8C6K9	N3(Asn->Asp); N11(Asn->Asp)	0	8.497e-05	0.000184	2.22495	3	1821.9	-0.0305995	51.2907		High	ELINIRnVSNQER	1	1	1	Q96K49	N7(Asn->Asp)	0	0.007821	0.09688	2.61162	3	1585.83	-0.31325	34.388
High	DLSVFAPnmTEIIK	7	1	1	Q8C6K9	N8(Asn->Asp); M9(Oxidation)	0	0.0002775	0.001316	2.16998	2	1594.8	-0.829412	52.333		High	AnESRLEEADQLYR	3	1	1	Q6ZXV5	N2(Asn->Asp)	0	0	1.666e-05	3.72865	3	1694.8	0.493281	31.0182
High	FINYnQTVSR	56	1	1	Q8C7X2	N5(Asn->Asp)	0	0	0.000127	3.7508	2	1242.61	-0.0834103	30.8244		High	LVALAVIDEKnTSVEHTR	59	1	1	Q96JJ7	N11(Asn->Asp)	0	0	6.226e-10	4.42174	3	1996.07	0.234972	40.0246
High	FInYnQTVSR	1	1	1	Q8C7X2	N3(Asn->Asp); N5(Asn->Asp)	0	0.003128	0.03928	2.61984	2	1243.6	-0.0891427	32.9407		High	ALAVIDEKnTSVEHTR	10	1	1	Q96JJ7	N9(Asn->Asp)	0	0	4.361e-05	3.90256	3	1783.92	-1.53688	41.7509
High	ITAnSTWEPDK	5	1	1	Q8CG14	N4(Asn->Asp)	0	0.0001373	0.0004937	2.60535	2	1262.59	-1.51831	29.0653		High	HLNASnPTEPATIIFTAAR	113	1	1	Q8NFQ8	N6(Asn->Asp)	0	0	0.0001244	3.72348	3	2025.04	0.00292085	51.0186
High	YGQEQGTAPFQVSnHTGR	21	1	1	Q8CG19	N14(Asn->Asp)	0	0	3.603e-07	3.39687	3	1977.91	0.768991	28.8861		High	FVLQnASR	53	1	1	Q9NXH8	N5(Asn->Asp)	0	0.0001015	0.001355	2.79652	2	935.495	0.203358	27.6404
High	GnTTTLISEnGHAADTLTATNFR	68	1	1	Q8CG19	N2(Asn->Asp); N10(Asn->Asp)	0	0	4.138e-08	5.95335	3	2407.14	0.667113	47.0863		High	nLTHLESLHLEDNALK	28	1	1	Q13641	N1(Asn->Asp)	0	0	2.057e-06	5.36428	3	1847.95	0.179188	47.76
High	GnTTTLISEnGHAADTLTATnFR	3	1	1	Q8CG19	N2(Asn->Asp); N10(Asn->Asp); N21(Asn->Asp)	0	0	0.0001343	4.22633	3	2408.13	2.26061	46.1639		High	VLHnGTLAELQGLPHIR	14	1	1	Q13641	N4(Asn->Asp)	0	0	5.358e-10	5.02285	3	1869.03	0.210136	48.9734
High	DLFnLSVPLAR	9	1	1	Q8CG64	N4(Asn->Asp)	0	0.0001373	0.0004106	3.07547	2	1245.68	0.242702	62.783		High	RPPLAELAALnLSGSR	56	1	1	Q13641	N11(Asn->Asp)	0	0	1.893e-07	4.45176	3	1665.93	-0.451327	50.9623
High	APInGTPLAK	40	1	1	Q8CGQ8	N4(Asn->Asp)	0	8.497e-05	0.0002442	2.72246	2	982.554	-2.99901	26.7839		High	nLTEVPTDLPAYVR	31	1	1	Q13641	N1(Asn->Asp)	0	0	0.0001071	3.49892	2	1588.82	0.951954	46.9474
High	FnDTEVLQR	4	1	1	Q8CIF4	N2(Asn->Asp)	0	0.0001373	0.0005084	3.47543	2	1122.54	-0.523378	30.526		High	VVGDREnGSDNLPSSAGSGDKPLSDPAPF	16	1	1	O43399	N7(Asn->Asp)	0	0	1.311e-05	4.46764	3	2886.34	-0.780652	39.8826
High	KDCISLGSGEPnR	2	1	1	Q8CIQ7	N12(Asn->Asp)	0	0.002329	0.02616	2.96076	2	1376.64	-3.47186	35.0222		High	FLSSSPHLPPSSYFnASGR	15	1	1	O14773	N15(Asn->Asp)	0	0	9.646e-07	4.08899	3	2051.98	0.720976	42.5388
High	VFKPQSGADALnDSQDFPFPETPAK	15	1	1	Q8CIV2	N12(Asn->Asp)	0	0	5.083e-07	5.44984	3	2707.28	-1.98648	53.7011		High	KGTEnGVnGTLTSNVADSPR	3	1	1	Q15629	N5(Asn->Asp); N8(Asn->Asp)	0	0	3.096e-05	3.64693	3	2018.96	-0.178265	27.7274
High	mLYnVSK	19	1	1	Q8CJ26	M1(Oxidation); N4(Asn->Asp)	0	0.0005612	0.004769	2.63995	2	871.422	-0.7602	20.3927		High	SVNPnDTcLAScVK	13	1	1	O95857	N5(Asn->Asp); C8(Carbamidomethyl); C12(Carbamidomethyl)	0	0	0.0002486	2.9117	2	1565.7	1.04149	30.3386
High	IPIFQGQnESIQEK	7	1	1	Q8CJ91	N8(Asn->Asp)	0	0	2.97e-06	4.96208	2	1631.83	-0.619928	41.8154		High	nTTEVVNTmcGYK	8	1	1	O95858	N1(Asn->Asp); M9(Oxidation); C10(Carbamidomethyl)	0	0	4.667e-05	3.70218	2	1533.66	0.256491	23.6198
High	IPISQGKnESmQAK	3	1	1	Q8CJ91	N8(Asn->Asp); M11(Oxidation)	0	0.0002775	0.001159	2.17233	3	1547.77	-1.05868	16.1751		High	TYnGTNPDAASR	68	1	1	O60637	N3(Asn->Asp)	0	0	3.699e-05	3.57719	2	1267.56	0.290441	10.3881
High	YTSDPnVTSVGPSK	19	1	1	Q8CJH3	N6(Asn->Asp)	0	0	1.416e-05	4.20224	2	1452.68	-0.656391	25.5665		High	YnGTNPDAASR	5	1	1	O60637	N2(Asn->Asp)	0	0.001465	0.01553	2.46675	2	1166.51	0.691756	9.18007
High	AGGGSSnSSVDAVVTR	18	1	1	Q8K064	N7(Asn->Asp)	0	0	3.469e-06	4.21841	2	1464.69	0.323251	24.7961		High	QYnSTGDYR	3	1	1	O43657	N3(Asn->Asp)	0	0.005611	0.06882	2.56155	2	1104.46	0.12756	11.3015
High	GnSTLAVPK	43	1	1	Q8K0B2	N2(Asn->Asp)	0	0.0002775	0.0009258	2.70575	2	887.483	-0.542676	21.438		High	VnLSAPLLPK	9	1	1	Q96AE7	N2(Asn->Asp)	0	0.0001859	0.003494	2.42222	2	1052.63	-0.714738	45.0706
High	NALmDGASQLVGEnR	3	1	1	Q8K0E8	M4(Oxidation); N14(Asn->Asp)	0	0	1.182e-05	3.4304	2	1591.74	2.10485	36.9009		High	VWDTAVGLnHTAEPSLQTLER	11	1	1	Q9C0H2	N9(Asn->Asp)	0	0	2.599e-07	4.83042	3	2338.17	0.0724462	47.5584
High	DGASQLVGEnR	58	1	1	Q8K0E8	N10(Asn->Asp)	0	0.0004073	0.002487	3.67001	2	1146.54	-0.528403	20.381		High	nITGLEnFTLK	27	1	1	Q96J42	N1(Asn->Asp); N7(Asn->Asp)	0	0.0006309	0.009141	2.79582	2	1251.65	-1.1601	55.2462
High	ASQLVGEnR	11	1	1	Q8K0E8	N8(Asn->Asp)	0	0.0002775	0.0009722	2.88192	2	974.489	-0.97787	12.977		High	IFIFnQTGIEAK	41	1	1	Q96J42	N5(Asn->Asp)	0	0	4.301e-06	4.31511	2	1381.74	0.61578	53.8528
High	GASQLVGEnR	48	1	1	Q8K0E8	N9(Asn->Asp)	0	0.0001186	0.000273	3.89632	2	1031.51	-0.614025	17.132		High	GTEVnTTVIGENDPIDEVQGFLFGK	31	1	1	Q9NYU2	N5(Asn->Asp)	0	0	8.662e-07	5.12049	3	2680.3	1.75978	70.8057
High	mDGASQLVGEnR	5	1	1	Q8K0E8	M1(Oxidation); N11(Asn->Asp)	0	0	1.735e-05	4.0014	2	1293.57	-0.290902	21.3666		High	YTGTRPSNLAnNTILVK	65	9	1	O60656	N11(Asn->Asp)	0	0	8.583e-05	4.13288	3	1863	0.0586341	34.2501
High	ALmDGASQLVGEnR	74	1	1	Q8K0E8	M3(Oxidation); N13(Asn->Asp)	0	0	5.618e-06	4.6278	2	1477.7	0.175861	30.2547		High	VVAEnITQTSR	2	1	1	P13611	N5(Asn->Asp)	0	0	9.418e-06	3.27847	2	1218.63	1.2912	23.0905
High	GTAGNALmDGASQLVGEnR	206	1	1	Q8K0E8	M8(Oxidation); N18(Asn->Asp)	0	0	4.488e-06	5.01305	2	1877.87	1.34794e-05	42.2401		High	nLTQPEVIIQPSSR	50	1	1	Q8N0Z9	N1(Asn->Asp)	0	0	0.0001967	4.32535	2	1582.84	0.293421	37.3027
High	YKGTAGNALmDGASQLVGEnR	46	1	1	Q8K0E8	M10(Oxidation); N20(Asn->Asp)	0	0	6.498e-08	5.40892	3	2169.02	-0.355774	41.0017		High	NnSEPVFLLSSnSSLRPAEPR	28	1	1	Q8N0Z9	N2(Asn->Asp); N12(Asn->Asp)	0	0	5.28e-05	2.72351	3	2316.14	-0.909642	51.179
High	GTAGnALmDGASQLVGEnR	105	1	1	Q8K0E8	N5(Asn->Asp); M8(Oxidation); N18(Asn->Asp)	0	0	2.227e-06	5.84033	2	1878.85	-0.978387	39.6891		High	LQQTnFSSAFSSDSK	12	1	1	Q86VR7	N5(Asn->Asp)	0	0	1.125e-05	4.36482	2	1647.75	1.30563	38.2961
High	TAGNALmDGASQLVGEnR	1	1	1	Q8K0E8	M7(Oxidation); N17(Asn->Asp)	0	0.0001373	0.0003591	3.40251	2	1820.85	0.461402	38.7053		High	FVTAGSnVTLR	36	1	1	Q86VR7	N7(Asn->Asp)	0	0	3.757e-05	3.40715	2	1165.62	0.563193	30.7753
High	LEnSTAPIR	39	1	1	Q8K1B9	N3(Asn->Asp)	0	0.0001373	0.0003949	3.57725	2	1001.53	-1.05161	20.6281		High	LPTTVLnATAK	6	1	1	Q9GZM5	N7(Asn->Asp)	0	7.212e-05	0.001158	3.1706	2	1129.65	1.55056	36.2681
High	VTnLSDPVVLTFQHQPQPK	3	1	1	Q8K209	N3(Asn->Asp)	0	0.001583	0.01619	1.69304	3	2149.13	0.142962	51.0985
High	VQDALQnQTDSLLALAGLVQR	15	1	1	Q8K299	N7(Asn->Asp)	0	0	9.962e-05	3.63069	3	2254.2	0.502575	75.7913
High	YnVTDTPK	2	1	1	Q8K385	N2(Asn->Asp)	0	0.0009646	0.01053	2.6508	2	938.447	0.0687701	20.3034
High	ILASPNEEnmTELISmR	85	1	1	Q8K442	N9(Asn->Asp); M10(Oxidation); M16(Oxidation)	0	0	3.017e-07	4.80656	2	1980.93	0.289571	40.3718
High	NYnFTLAcNTK	23	1	1	Q8K442	N3(Asn->Asp); C8(Carbamidomethyl)	0	8.497e-05	0.0002	3.56529	2	1346.6	-0.0159763	38.2113
High	IDSFnDSTFmIVYTPITPTTQR	47	1	1	Q8K442	N5(Asn->Asp); M10(Oxidation)	0	0	2.696e-07	6.32274	3	2564.22	0.466705	61.9129
High	mDnVTDGmETSHQTYDNK	18	1	1	Q8K4Q8	M1(Oxidation); N3(Asn->Asp); M8(Oxidation)	0	0	1.509e-06	3.98443	3	2118.82	-0.897842	18.3057
High	LQDLHKDTEnR	1	1	1	Q8K4Q8	N10(Asn->Asp)	0	0.009575	0.1387	2.24929	3	1369.67	0.624706	23.1771
High	QDLHKDTEnR	2	1	1	Q8K4Q8	N9(Asn->Asp)	0	0.006975	0.09712	2.33598	2	1256.59	0.371189	22.9309
High	ANNDTLEDmnSQLSSFTGQmDnITTISQANEQSLK	10	1	1	Q8K4Q8	M9(Oxidation); N10(Asn->Asp); M20(Oxidation); N22(Asn->Asp)	0	0	2.309e-08	7.80388	3	3879.7	0.271881	53.1038
High	DLQDLHKDTEnR	54	1	1	Q8K4Q8	N11(Asn->Asp)	0	8.497e-05	0.0002109	2.47566	3	1484.7	0.0193226	22.006
High	HTDDLTSLnNTLVNIR	76	1	1	Q8K4Q8	N9(Asn->Asp)	0	0	2.392e-06	4.45521	3	1826.92	0.302462	53.5682
High	LDTEVAnLSVVmEEmK	6	1	1	Q8K4Q8	N7(Asn->Asp); M12(Oxidation); M15(Oxidation)	0	0	5.222e-07	4.8727	2	1840.86	1.16593	44.3768
High	ETLQnnSFLITTVnK	48	1	1	Q8K4Q8	N5(Asn->Asp); N6(Asn->Asp); N14(Asn->Asp)	0	0	4.061e-06	4.91902	2	1724.86	-0.857941	49.5527
High	DnITTISQANEQSLK	10	1	1	Q8K4Q8	N2(Asn->Asp)	0	0	3.809e-06	5.02759	2	1662.82	0.523223	36.5543
High	ETLQNnSFLITTVnK	85	1	1	Q8K4Q8	N6(Asn->Asp); N14(Asn->Asp)	0	0	2.467e-06	5.06425	2	1723.88	0.137115	50.494
High	VQSLQTLAAnnSALAK	31	1	1	Q8K4Q8	N10(Asn->Asp); N11(Asn->Asp)	0	0	2.814e-06	5.9127	2	1630.87	0.273844	45.7485
High	VQSLQTLAAnNSALAK	131	1	1	Q8K4Q8	N10(Asn->Asp)	0	0	1.011e-06	6.148	3	1629.88	0.120394	42.4253
High	DLHKDTEnR	4	1	1	Q8K4Q8	N8(Asn->Asp)	0	0.001976	0.02136	2.6566	2	1128.53	-0.572384	23.0153
High	FVnSTGYLTEAEK	3	1	1	Q8R0F3	N3(Asn->Asp)	0	0.0001373	0.0003419	2.67083	2	1459.7	0.801099	36.6371
High	ASQQLSnETSSFGFNLLR	8	1	1	Q8R121	N7(Asn->Asp)	0	0	1.19e-05	1.85613	2	1999.98	1.49296	59.3777
High	ASQQLSnETSSFGFnLLR	3	1	1	Q8R121	N7(Asn->Asp); N15(Asn->Asp)	0	0	8.306e-05	1.85539	2	2000.96	3.25779	59.5033
High	LGAInSTLSnESK	2	1	1	Q8R2E9	N5(Asn->Asp); N10(Asn->Asp)	0	0	5.758e-05	2.74429	2	1335.66	-1.37639	31.0878
High	nTTHLLQR	11	1	1	Q8R2Q8	N1(Asn->Asp)	0	0.003977	0.0543	2.24289	2	983.527	0.0679215	22.2772
High	SGnFSQVDWFLIHK	8	1	1	Q8R2Y2	N3(Asn->Asp)	0	0.0001373	0.0004975	4.08319	2	1678.82	0.792678	61.9105
High	ASGnFSQVDWFLIHK	53	1	1	Q8R2Y2	N4(Asn->Asp)	0	0	9.133e-05	2.69542	3	1749.86	0.363063	60.491
High	GnFSQVDWFLIHK	13	1	1	Q8R2Y2	N2(Asn->Asp)	0	0	4.358e-05	4.44802	2	1591.79	1.17266	61.801
High	VDSPnITTSNR	4	1	1	Q8R2Z0	N5(Asn->Asp)	0	0.0001186	0.0002799	3.43185	2	1204.58	1.03383	18.9919
High	ILnETLYENAK	320	1	1	Q8R3G9	N3(Asn->Asp)	0	0	0.000111	5.24923	2	1308.67	-0.526667	36.5777
High	ILnETLYEnAK	162	1	1	Q8R3G9	N3(Asn->Asp); N9(Asn->Asp)	0	0	5.817e-05	5.09143	2	1309.65	0.307096	38.7784
High	LnETLYENAK	1	1	1	Q8R3G9	N2(Asn->Asp)	0	0.0002734	0.0008309	3.38499	2	1195.59	0.924549	36.915
High	YHVLHInTTK	46	1	1	Q8R3H7	N7(Asn->Asp)	0	0	8.767e-05	4.18529	3	1226.65	-0.159179	27.7308
High	YGnNSAR	4	1	1	Q8R3L5	N3(Asn->Asp)	0	0.002795	0.03218	1.9165	2	782.343	0.13392	3.87247
High	YHAnTSAQQLFQK	33	1	1	Q8R420	N4(Asn->Asp)	0	0	0.0001103	3.83886	3	1536.74	-0.511458	34.5852
High	AYTIFVPTnHSLETQGnNSVLGIDTVR	2	1	1	Q8R4Y4	N9(Asn->Asp); N17(Asn->Asp)	0	0	0.0001018	3.67507	3	2948.46	-1.19897	60.4682
High	VDDEmPQHAVLSGPNLFINnLnK	92	1	1	Q8R5M8	M5(Oxidation); N20(Asn->Asp); N22(Asn->Asp)	0	0	1.163e-05	6.54028	3	2583.24	-0.712741	60.6684
High	VSLTnVSISDEGR	148	1	1	Q8R5M8	N5(Asn->Asp)	0	0	3.922e-06	5.5972	2	1377.69	0.382907	39.7687
High	FQLLnFSSSELK	90	1	1	Q8R5M8	N5(Asn->Asp)	0	0	6.396e-05	4.54801	2	1413.73	0.894954	61.5206
High	DVTVIEGEVATIScQVnK	7	1	1	Q8R5M8	C14(Carbamidomethyl); N17(Asn->Asp)	0	0	9.844e-06	4.04785	3	1962.97	0.293063	58.7678
High	DTAVEGEEIEVncTAmASK	2	1	1	Q8R5M8	N12(Asn->Asp); C13(Carbamidomethyl); M16(Oxidation)	0	0.000472	0.003011	4.07432	3	2070.89	1.9772	33.7628
High	VDDEmPQHAVLSGPNLFINNLnK	195	1	1	Q8R5M8	M5(Oxidation); N22(Asn->Asp)	0	0	8.367e-08	7.32425	3	2582.25	-0.355674	57.8835
High	VDnISTLGSDLK	9	1	1	Q8VBX4	N3(Asn->Asp)	0	0.0001653	0.0005659	3.62704	2	1262.65	0.202255	41.7352
High	DYYPInESLASLPLR	49	1	1	Q8VBZ3	N6(Asn->Asp)	0	0	1.171e-06	5.13578	2	1751.88	-2.3919	63.7317
High	LTFYGnWSEK	6	1	1	Q8VCC9	N6(Asn->Asp)	0	0.0004073	0.002584	2.37639	2	1245.58	0.48486	47.8636
High	EAnLTEDQILFFPK	15	1	1	Q8VCG4	N3(Asn->Asp)	0	0	7.563e-06	4.41721	2	1665.84	-0.233984	61.8457
High	DQGnVTDmASmK	53	1	1	Q8VCI0	N4(Asn->Asp); M8(Oxidation); M11(Oxidation)	0	0	8.819e-05	4.09453	2	1329.53	0.493262	11.3042
High	PGAASnLSFQAPFR	71	1	1	Q8VCP9	N6(Asn->Asp)	0	0	1.262e-06	5.81905	2	1463.73	0.419377	49.9113
High	nVTATPAGAVTnR	11	1	1	Q8VCP9	N1(Asn->Asp); N12(Asn->Asp)	0	0	5.351e-05	3.32323	2	1273.64	0.111518	24.801
High	LEPEHLQLQnISQEQLAQVATLATK	14	1	1	Q8VCS0	N10(Asn->Asp)	0	0	3.846e-08	6.04532	3	2803.48	-1.32431	63.3352
High	nTTSYPPmcSQDAVGGQVLSELFTNR	7	1	1	Q8VCT4	N1(Asn->Asp); M8(Oxidation); C9(Carbamidomethyl)	0	0	9.1e-05	3.86416	3	2889.3	-1.28604	66.1406
High	DGASEEETnLSK	2	1	1	Q8VCT4	N9(Asn->Asp)	0	0.0002775	0.001093	2.56803	2	1280.55	-2.69381	17.8263
High	VFVYTPTTnYTLR	16	1	1	Q8VEB4	N9(Asn->Asp)	0	0	7.93e-05	3.55452	2	1575.81	0.993183	48.5699
High	LQAALDnEAGGRPAmEPGNGSLDLGGDAAGR	6	1	1	Q8VEK3	N7(Asn->Asp); M15(Oxidation)	0	0	0.0001258	4.09545	3	2997.4	1.98267	38.5979
High	LQAALDnEAGGRPAmEPGnGSLDLGGDAAGR	1	1	1	Q8VEK3	N7(Asn->Asp); M15(Oxidation); N19(Asn->Asp)	0	0	3.623e-06	5.7586	3	2998.39	2.71242	38.6114
High	mQVLATPGLnGTDSR	2	1	1	Q8VHH7	M1(Oxidation); N10(Asn->Asp)	0	0	0.0001161	3.68834	2	1576.76	-0.486642	35.0378
High	DTQnnISTMSAEWVSK	1	1	1	Q8VHK9	N4(Asn->Asp); N5(Asn->Asp)	0	0.006565	0.09059	2.15278	3	1812.8	-0.283061	40.3618
High	YVHDGSETQTDAFVLLAnASEmDR	67	1	1	Q8VHY0	N18(Asn->Asp); M22(Oxidation)	0	0	2.363e-05	5.23791	3	2686.19	-0.890442	59.3226
High	PTVLDASELAnR	41	1	1	Q8VHY0	N11(Asn->Asp)	0	0	1.378e-05	4.75186	2	1286.66	0.665442	39.4129
High	LDPTVLDASELAnR	73	1	1	Q8VHY0	N13(Asn->Asp)	0	0	0.0001497	4.58673	2	1514.77	0.204539	47.5929
High	VLInNSLDEPR	44	1	1	Q8VI56	N4(Asn->Asp)	0	0.0001373	0.0004664	3.61557	2	1270.66	0.134362	35.8173
High	WTDNTEYnNTIPIR	28	1	1	Q91V08	N8(Asn->Asp)	0	0	1.795e-05	3.78931	2	1737.81	-0.771747	42.9209
High	WTDNTEYnNTIPIRGEER	8	1	1	Q91V08	N8(Asn->Asp)	0	0.0007362	0.006961	3.02357	3	2209.02	0.397181	39.8456
High	ILFAPDTnFTR	17	1	1	Q91V24	N8(Asn->Asp)	0	0.0001904	0.0006745	2.90597	2	1295.66	-0.152744	51.2638
High	VmIEPSGPIHmPERnGTIS	32	1	1	Q91V88	M2(Oxidation); M11(Oxidation); N15(Asn->Asp)	0	0.0001186	0.0002737	2.45336	3	2097.99	-0.721273	34.9645
High	InNTTVSnGISGLLDSINAR	7	1	1	Q91VA1	N2(Asn->Asp); N8(Asn->Asp)	0	0	5.455e-05	4.06486	3	2061.05	1.68278	62.6069
High	ADSLYSQVVGLSASQAnLSK	73	1	1	Q91VC4	N17(Asn->Asp)	0	0	1.614e-09	8.12294	3	2039.03	-0.0340251	55.4286
High	VVGLSASQAnLSK	6	1	1	Q91VC4	N10(Asn->Asp)	0	0	3.954e-05	3.47046	2	1274.69	-2.20364	33.1067
High	InASFR	2	1	1	Q91VC4	N2(Asn->Asp)	0	0.004378	0.05868	1.98084	2	708.368	0.0762453	22.0502
High	HPSEGPELAFSEDVLSVFGAnR	12	1	1	Q91W10	N21(Asn->Asp)	0	0	1.889e-05	3.40671	3	2359.12	0.782549	73.772
High	GDSGGALVFLDnETQR	1	1	1	Q91WP0	N12(Asn->Asp)	0	0	6.754e-05	2.93398	2	1679.79	0.769411	49.2022
High	VAEVEnGTKPDSD	14	1	1	Q91X72	N6(Asn->Asp)	0	0	3.023e-05	4.17038	2	1361.61	1.77082	15.6864
High	VAEVEnGTKPDSDVPEH	3	1	1	Q91X72	N6(Asn->Asp)	0	0.0001373	0.0004582	1.64507	3	1823.83	-0.081411	20.9677
High	nGTAHGnSTHPmHSR	10	1	1	Q91X72	N1(Asn->Asp); N7(Asn->Asp); M12(Oxidation)	0	0.0002775	0.001155	2.86968	3	1621.68	-0.0179376	2.78579
High	VAEVEnGTKPD	2	1	1	Q91X72	N6(Asn->Asp)	0	0.0007362	0.008318	2.7502	2	1159.55	-0.535175	14.6147
High	AVLVnnITTGEK	39	1	1	Q91XA2	N5(Asn->Asp); N6(Asn->Asp)	0	8.497e-05	0.0001809	2.81816	2	1260.67	-0.365752	32.7417
High	AVLVNnITTGEK	109	1	1	Q91XA2	N6(Asn->Asp)	0	4.914e-05	0.0001592	4.16412	2	1259.68	0.0273087	34.2741
High	ELGGAIDSGAAYVLEQASSHIGnSTQAAVR	6	1	1	Q91YH5	N23(Asn->Asp)	0	0	1.151e-05	3.35788	3	2973.46	0.438764	66.3059
High	QAnTnLSK	1	2	1	Q91Z83	N3(Asn->Asp); N5(Asn->Asp)	0	0.006943	0.09673	2.52479	2	877.426	-0.612652	19.8268
High	DAYEnLTAK	1	1	1	Q91Z92	N5(Asn->Asp)	0	0.00743	0.105	2.41393	2	1025.48	-0.64792	27.9008
High	GVTHLnISGLK	38	1	1	Q91ZX7	N6(Asn->Asp)	0	0	3.135e-05	2.62215	3	1139.64	-0.67508	36.7465
High	GcKDnATDSVPLR	2	1	1	Q91ZX7	C2(Carbamidomethyl); N5(Asn->Asp)	0	0.002072	0.02277	3.50498	3	1433.67	0.396185	23.4681
High	IETILLnGTDRK	8	1	1	Q91ZX7	N7(Asn->Asp)	0	0.0009451	0.01036	1.90543	3	1373.76	-0.499187	38.1493
High	THLnISGLK	8	1	1	Q91ZX7	N4(Asn->Asp)	0	0.0003412	0.002096	2.45247	2	983.552	-0.380213	38.9878
High	nGTDPIVAADSKR	6	1	1	Q91ZX7	N1(Asn->Asp)	0	0.0002734	0.0008031	2.82691	2	1344.68	0.0947501	29.3654
High	FnSTEYQVVTR	65	1	1	Q91ZX7	N2(Asn->Asp)	0	0	0.0001442	4.29298	2	1344.64	0.132954	33.9812
High	DGScIGnSSR	17	1	1	Q91ZX7	C4(Carbamidomethyl); N7(Asn->Asp)	0	0.0001373	0.00032	3.17516	2	1053.43	0.647783	4.31996
High	nSTTLVmHmK	1	1	1	Q91ZX7	N1(Asn->Asp); M7(Oxidation); M9(Oxidation)	0	0.004932	0.06588	2.13092	2	1194.55	0.0910597	13.9761
High	DnATDSVPLR	48	1	1	Q91ZX7	N2(Asn->Asp)	0	8.497e-05	0.0001625	3.26581	2	1088.52	0.112956	22.8291
High	LnGTDPIVAADSKR	5	1	1	Q91ZX7	N2(Asn->Asp)	0	0	7.86e-05	4.09363	2	1457.76	-1.64611	28.4325
High	LNLDGSnYTLLK	52	1	1	Q91ZX7	N7(Asn->Asp)	0	0	3.782e-05	4.21898	2	1351.71	-0.573329	49.7936
High	IETILLnGTDR	55	1	1	Q91ZX7	N7(Asn->Asp)	0	0	5.28e-05	4.35821	2	1245.67	0.341673	42.4333
High	WTGHnVTVVQR	15	1	1	Q91ZX7	N5(Asn->Asp)	0	0	0.0001023	4.80011	3	1297.67	1.59244	27.8338
High	LnGTDPIVAADSK	34	1	1	Q91ZX7	N2(Asn->Asp)	0	0	9.167e-06	4.83838	2	1301.66	0.723735	29.8719
High	LTScATnASmcGDEAR	13	1	1	Q91ZX7	C4(Carbamidomethyl); N7(Asn->Asp); M10(Oxidation); C11(Carbamidomethyl)	0	0	1.861e-06	4.84092	2	1760.69	-1.09575	18.9347
High	KLNLDGSnYTLLK	19	1	1	Q91ZX7	N8(Asn->Asp)	0	0	2.566e-05	3.85583	3	1479.81	0.416332	46.0436
High	mHLnGSNVQVLHR	56	1	1	Q91ZX7	M1(Oxidation); N4(Asn->Asp)	0	0	5.341e-05	4.11377	3	1521.76	-0.544031	26.6977
High	HLnSSLPR	36	1	1	Q921T2	N3(Asn->Asp)	0	0.0003191	0.001593	2.72817	2	924.489	-0.917371	20.7221
High	GnGTLITFH	1	1	1	Q922J6	N2(Asn->Asp)	0	0.001322	0.01432	2.18148	2	960.477	-1.13767	36.6318
High	GPnVTVLTGLTR	1	1	1	Q922Q6	N3(Asn->Asp)	0	8.497e-05	0.0002235	2.59794	2	1228.69	-0.409206	47.486
High	LRnATITQALTNK	25	1	1	Q923B6	N3(Asn->Asp)	0	0.0001373	0.0005312	4.63494	3	1444.81	-0.369137	35.4588
High	nATITQALTNK	7	1	1	Q923B6	N1(Asn->Asp)	0	0.0001653	0.0005685	3.34675	2	1175.63	-1.39475	30.784
High	NSQFDmnSTDLALK	18	1	1	Q923X1	M6(Oxidation); N7(Asn->Asp)	0	0	1.302e-05	4.6265	2	1600.72	0.373603	38.1669
High	DAHFnSTLTEFGETINNFVER	4	1	1	Q923X1	N5(Asn->Asp)	0	0	0.0001299	2.44041	3	2442.12	1.38995	72.7743
High	EVDnmTVPSK	27	1	1	Q924N4	N4(Asn->Asp); M5(Oxidation)	0	0.0004532	0.002835	2.19818	2	1136.51	-0.606273	15.8428
High	GHVDPAnDTFDIDPR	28	1	1	Q99J21	N7(Asn->Asp)	0	0	0.000121	4.12171	3	1669.75	1.31422	39.607
High	RLGALnNSLLLLEDR	23	1	1	Q99K41	N6(Asn->Asp)	0	0.0001373	0.0005415	3.86221	3	1697.95	0.00922341	58.3082
High	LnLTAAQLSQLEGLLQAR	114	1	1	Q99K41	N2(Asn->Asp)	0	0	6.956e-10	6.02673	3	1940.08	0.253542	70.5271
High	ESnSTSLTQAALLEK	76	1	1	Q99K41	N3(Asn->Asp)	0	0	3.045e-06	4.95657	2	1592.8	-0.382001	41.4741
High	LGALnnSLLLLEDR	23	1	1	Q99K41	N5(Asn->Asp); N6(Asn->Asp)	0	0	1.417e-05	4.58602	2	1542.84	1.42848	60.6631
High	LEGLLAnVSR	109	1	1	Q99K41	N7(Asn->Asp)	0	0	0.0001097	4.25703	2	1072.6	0.0202723	45.731
High	FnSTLGPSEEQEK	39	1	1	Q99K41	N2(Asn->Asp)	0	0	1.765e-05	4.10702	2	1466.66	-0.422231	24.1907
High	LGALnNSLLLLEDR	33	1	1	Q99K41	N5(Asn->Asp)	0	0	4.701e-05	3.43228	3	1541.85	-0.0789072	61.7086
High	LEDRFnSTLGPSEEQEK	49	1	1	Q99K41	N6(Asn->Asp)	0	8.497e-05	0.0001873	2.46224	3	1979.92	-0.987288	31.7755
High	nmTILnR	3	1	1	Q99KW9	N1(Asn->Asp); M2(Oxidation); N6(Asn->Asp)	0	0.004361	0.05846	2.02465	2	879.424	0.452313	19.3432
High	LSITnETFR	5	1	1	Q99MB3	N5(Asn->Asp)	0	0.0002775	0.001423	2.49812	2	1081.55	0.977386	37.9535
High	ITDIEnGTFANIPR	63	1	1	Q99MQ4	N6(Asn->Asp)	0	0	5.287e-06	5.09845	2	1561.78	-0.81053	47.2874
High	HGHFTGFnGSTLR	12	1	1	Q99MR3	N8(Asn->Asp)	0	0	8.666e-05	3.70786	3	1431.68	0.65273	29.6219
High	PGTnASSVPHR	33	1	1	Q99MR3	N4(Asn->Asp)	0	0.0001186	0.0002882	3.09056	3	1123.55	0.107862	12.4114
High	PLAPRPGTnASSVPHR	2	1	1	Q99MR3	N9(Asn->Asp)	0	0.0005612	0.004366	4.24086	3	1657.88	0.238973	32.2287
High	mTQESALIFPFLnK	7	1	1	Q99N28	M1(Oxidation); N13(Asn->Asp)	0	0	1.831e-05	3.91519	2	1655.84	0.22493	68.3834
High	AmDnVTVR	26	1	1	Q99PJ0	M2(Oxidation); N4(Asn->Asp)	0	0.000472	0.003129	2.79575	2	922.43	0.0725685	13.3752
High	IAPASnVSH	2	1	1	Q9CPW5	N6(Asn->Asp)	0	0.0004073	0.002585	1.79405	2	896.448	0.334726	13.1902
High	PASnVSHTVVLRPLK	25	1	1	Q9CPW5	N4(Asn->Asp)	0	0	0.0001153	3.74954	3	1618.93	0.752859	40.7521
High	NTQADVINASWSVLSnSTR	13	1	1	Q9CQ88	N16(Asn->Asp)	0	0	3.193e-05	4.53949	3	2064	-0.924255	60.7968
High	NTQADVInASWSVLSnSTR	27	1	1	Q9CQ88	N8(Asn->Asp); N16(Asn->Asp)	0	0	3.787e-07	5.56975	2	2064.98	-1.24592	62.936
High	GELnSTLFSSR	51	1	1	Q9CQF9	N4(Asn->Asp)	0	0.0001373	0.0003594	3.66384	2	1211.59	0.361955	43.444
High	LnSTLFSSRPK	9	1	1	Q9CQF9	N2(Asn->Asp)	0	0.0001653	0.0006296	2.96155	2	1250.67	0.504404	41.2834
High	GELnSTLFSSRPK	8	1	1	Q9CQF9	N4(Asn->Asp)	0	0.0004873	0.003697	1.19446	3	1436.74	0.632663	41.2674
High	mSnITFR	21	1	1	Q9CQF9	M1(Oxidation); N3(Asn->Asp)	0	0.0006728	0.005843	2.98295	2	885.414	0.181331	25.2814
High	LLnQTLR	25	1	1	Q9CQF9	N3(Asn->Asp)	0	0.003111	0.03764	2.88428	2	858.504	-0.351054	27.6047
High	SPIQEnSSDSNK	72	1	1	Q9CQX5	N6(Asn->Asp)	0	0	0.000117	3.92038	2	1306.57	-2.18413	10.5386
High	DLNGnVFQDAVFnQTVTVIER	13	1	1	Q9CY50	N5(Asn->Asp); N13(Asn->Asp)	0	0	4.047e-06	4.60401	3	2381.16	-2.29467	69.1308
High	DLNGNVFQDAVFnQTVTVIER	18	1	1	Q9CY50	N13(Asn->Asp)	0	0	4.278e-06	4.30832	3	2380.18	-1.21558	68.4822
High	YPQDYQFYIQnFTALPLNTVVPPQR	3	1	1	Q9CY50	N11(Asn->Asp)	0	0.0001373	0.0004892	2.30938	3	3013.52	2.42292	73.7455
High	LSQALGnITVVQK	10	1	1	Q9CZ42	N7(Asn->Asp)	0	0.0002734	0.0008042	3.39962	2	1371.79	0.771709	40.0414
High	DFnETQLAR	27	1	1	Q9CZ52	N3(Asn->Asp)	0	0.0004073	0.002244	3.34495	2	1094.51	1.4049	30.2863
High	NYAASIFnISK	19	1	1	Q9CZR2	N8(Asn->Asp)	0	8.497e-05	0.0002476	3.6943	2	1228.62	-0.472435	51.1552
High	VDLEDFEnNTA	7	1	1	Q9D1H9	N8(Asn->Asp)	0	0.0003412	0.002086	2.75782	2	1267.53	-0.19971	42.6649
High	VDLEDFEnN	5	1	1	Q9D1H9	N8(Asn->Asp)	0	0.003992	0.05545	2.82636	2	1095.45	-1.0466	40.4368
High	RFnGSVSFFR	1	1	1	Q9D1H9	N3(Asn->Asp)	0	0.002692	0.02976	1.77391	2	1217.61	-0.792615	42.2307
High	VDLEDFEnNTAY	7	1	1	Q9D1H9	N8(Asn->Asp)	0	0.00248	0.02834	2.22787	2	1430.6	0.615118	48.1753
High	EDFEnNTAYAK	30	1	1	Q9D1H9	N5(Asn->Asp)	0.0442	0.0002775	0.001182	3.03373	2	1302.55	0.103093	25.7036
High	FEnNTAYAK	63	1	1	Q9D1H9	N3(Asn->Asp)	0	0.0004873	0.003703	3.25233	2	1058.48	-0.478183	16.2183
High	FnGSVSFFR	113	1	1	Q9D1H9	N2(Asn->Asp)	0	0.0001186	0.0003178	3.53974	2	1061.5	-0.17606	46.9123
High	LEDFEnNTAYAK	132	1	1	Q9D1H9	N6(Asn->Asp)	0	0	4.86e-05	3.59943	2	1415.63	-0.48301	29.6141
High	DLEDFENnTAYAK	8	1	1	Q9D1H9	N8(Asn->Asp)	0	0	0.000153	4.30578	2	1530.66	0.528281	46.7874
High	VDLEDFEnNTAYAK	3973	1	1	Q9D1H9	N8(Asn->Asp)	0	0	8.875e-05	4.65869	2	1629.73	1.05819	44.4534
High	VDLEDFEnnTAYAK	83	1	1	Q9D1H9	N8(Asn->Asp); N9(Asn->Asp)	0	0	1.462e-05	5.97635	2	1630.71	-1.41716	44.9538
High	VDLEDFEnNTAYA	8	1	1	Q9D1H9	N8(Asn->Asp)	0	0.0001186	0.0003123	3.06227	2	1501.63	-0.884308	48.5826
High	AnASHDQPQK	2	1	1	Q9D659	N2(Asn->Asp)	0	0.002499	0.02839	2.23225	2	1096.5	-1.16865	2.26842
High	AGPnGTLFVVDAYK	61	1	1	Q9D7N9	N4(Asn->Asp)	0	0	2.685e-06	4.96193	2	1452.74	0.25124	50.3231
High	RnTTAEEQALQAR	5	1	1	Q9D808	N2(Asn->Asp)	0	0.0001373	0.0004377	3.31671	3	1488.74	0.676246	23.5939
High	AVnQSmLR	12	1	1	Q9D8N1	N3(Asn->Asp); M6(Oxidation)	0	0.001252	0.01259	2.14064	2	935.461	-0.921874	13.8095
High	LTLQPVDnSTISLQmGTNK	4	1	1	Q9DAW9	N8(Asn->Asp); M15(Oxidation)	0	0.0001186	0.0003077	2.96863	3	2077.05	0.528759	45.6197
High	GSPAnVTEAR	15	1	1	Q9DAX2	N5(Asn->Asp)	0	0.0001373	0.0005183	3.43603	2	1002.48	-2.03243	16.6439
High	LQDLEITGSPVSnLSAHIFSnLSSLEK	10	1	1	Q9DBB9	N13(Asn->Asp); N21(Asn->Asp)	0	0	2.053e-05	2.6676	3	2901.47	-0.42754	83.9688
High	AFSGSPnLTK	29	1	1	Q9DBB9	N7(Asn->Asp)	0	0.0001373	0.0004417	2.22273	2	1022.52	-0.0400113	23.797
High	KVIQQIAmGDSAAQnK	27	1	1	Q9DBP0	M8(Oxidation); N15(Asn->Asp)	0	0	4.697e-07	6.04637	3	1718.87	0.0642663	23.6106
High	VIQQIAmGDSAAQnK	108	1	1	Q9DBP0	M7(Oxidation); N14(Asn->Asp)	0	0	1.664e-06	6.03305	3	1590.78	-0.468154	24.0129
High	QQIAmGDSAAQnK	2	1	1	Q9DBP0	M5(Oxidation); N12(Asn->Asp)	0	0.0002775	0.001059	3.18826	2	1378.63	-0.911357	24.9166
High	IIFAnVSVR	2	1	1	Q9DBU0	N5(Asn->Asp)	0	0.0002775	0.001068	2.30862	2	1019.59	-1.10773	45.4362
High	LLLSPSAFHDGnFSLLIR	2	1	1	Q9DBV4	N12(Asn->Asp)	0	0.007789	0.1107	1.49448	3	2001.08	0.763121	68.9742
High	ASPGnGSGHSSAPSPDPTLTR	25	1	1	Q9DBV4	N5(Asn->Asp)	0	0	4.295e-05	3.21199	3	1993.92	-0.807231	24.3514
High	GFTDLLLDDGQDnNTQIEEDTDHNYYISR	19	1	1	Q9DC11	N13(Asn->Asp)	0	0	0.0001378	4.02679	3	3402.49	0.423173	58.3781
High	FEVYnATR	9	1	1	Q9DCK3	N5(Asn->Asp)	0	0.0003672	0.002112	2.40262	2	1000.47	-0.763091	27.9652
High	APDSAnLTTAmLFR	1	1	1	Q9EP78	N6(Asn->Asp); M11(Oxidation)	0	0	5.009e-05	4.14245	2	1524.74	-0.464997	48.7974
High	AnGTSDSFQALTEENK	15	1	1	Q9EQF2	N2(Asn->Asp)	0	0	2.406e-05	4.7711	2	1712.75	-3.70808	37.2403
High	FInHTVGnK	9	1	1	Q9EQJ0	N3(Asn->Asp); N8(Asn->Asp)	0	0.0006509	0.005819	1.87178	2	1031.52	0.236002	15.6645
High	InHTVGnK	2	1	1	Q9EQJ0	N2(Asn->Asp); N7(Asn->Asp)	0	0.00318	0.04001	2.65385	2	884.447	-0.139275	18.1382
High	ALTnGTLPnGTLLQK	12	1	1	Q9EQU3	N4(Asn->Asp); N9(Asn->Asp)	0	0.0001186	0.00025	4.99022	2	1542.84	-0.384816	46.4894
High	LGPEDLAnLTSLR	9	1	1	Q9EQU3	N8(Asn->Asp)	0	0.0001653	0.0005928	3.67337	2	1399.74	-0.321581	59.3085
High	ISNnLTGLESDLR	9	1	1	Q9ER38	N4(Asn->Asp)	0	0	9.977e-05	2.0239	2	1432.73	0.22315	47.4609
High	ENSKQnGSANSATNPAGLDK	2	1	1	Q9ER58	N6(Asn->Asp)	0.0267	0.0002775	0.001145	3.27677	3	2003.93	0.269391	18.598
High	NNPLLVESISSFQnTTHYSK	17	1	1	Q9ES07	N14(Asn->Asp)	0	0	5.051e-05	2.15388	3	2280.12	0.359261	58.3055
High	EAEnQTIPALEELLK	6	1	1	Q9ESM6	N4(Asn->Asp)	0	8.497e-05	0.0002065	3.97216	2	1698.88	0.131328	66.345
High	IVDVnLTSEGK	116	1	1	Q9ET30	N5(Asn->Asp)	0	0	8.622e-05	4.45436	2	1175.62	0.257699	33.704
High	PVDDPTGAFAnGSLTFK	2	1	1	Q9JHJ3	N11(Asn->Asp)	0	0	2.22e-06	3.95808	2	1737.83	0.608081	49.6147
High	LLEFDSTnASEGAQPPGKPYPPYSLAK	1	1	1	Q9JHJ3	N8(Asn->Asp)	0	0.0001904	0.0006577	3.56421	3	2878.41	-0.191302	51.7564
High	LTQSLPSnSSH	9	1	1	Q9JIF3	N8(Asn->Asp)	0	0.0002734	0.0008337	2.81306	2	1171.56	-1.75402	21.1826
High	LDVSQnVSSDTDQScESTK	54	1	1	Q9JIM1	N6(Asn->Asp); C15(Carbamidomethyl)	0	0	5.853e-10	7.23107	3	2100.89	-0.501983	28.661
High	LDVSQnVSSDTDQSCESTKA	2	1	1	Q9JIM1	N6(Asn->Asp)	0	8.497e-05	0.0001617	4.04966	2	2114.9	-1.94994	31.1396
High	TVVVDnETVATR	25	1	1	Q9JIS8	N6(Asn->Asp)	0	0	9.332e-05	4.09326	2	1304.67	1.17015	28.2603
High	IAQEGGAAALLIAnNSVLIPSSR	60	1	1	Q9JJF9	N14(Asn->Asp)	0	0	3.161e-05	4.15726	3	2266.24	0.516668	62.6795
High	GVAVTnTSQLGFR	53	1	1	Q9JJX6	N6(Asn->Asp)	0	0	3.681e-05	5.01683	2	1350.7	-0.487286	40.0374
High	NILPnITTSYLK	24	1	1	Q9JJX6	N5(Asn->Asp)	0	0	0.0001395	3.39456	2	1377.76	-0.0512423	56.0663
High	AAEnFTLLVK	31	1	1	Q9JJX6	N4(Asn->Asp)	0	0.0001373	0.0005166	3.89669	2	1106.61	-0.402177	48.2341
High	NFITELPLESFQnATGLR	7	1	1	Q9JK53	N13(Asn->Asp)	0	0	1.36e-06	4.3456	3	2051.05	1.09151	73.2387
High	LQNNFITELPLESFQnATGLR	5	1	1	Q9JK53	N16(Asn->Asp)	0	0	7.189e-05	3.6782	3	2406.24	4.74679	73.9603
High	InGTQIcPN	1	1	1	Q9JK53	N2(Asn->Asp); C7(Carbamidomethyl)	0	0.001005	0.01109	1.9735	2	1017.47	0.0159998	21.5764
High	NPnGTVTVISR	32	1	1	Q9JKF6	N3(Asn->Asp)	0	0	0.0001275	3.75459	2	1158.61	-0.528157	25.4894
High	ADANPPATEYHWTTLnGSLPK	1	1	1	Q9JKF6	N16(Asn->Asp)	0	0.007756	0.11	1.76481	3	2284.09	1.13616	50.5398
High	LSALDNLLnHSSIFLK	8	1	1	Q9JKR6	N9(Asn->Asp)	0	0.0001373	0.000333	1.52951	3	1785.98	1.05112	70.4111
High	PPLnASAGDQEEK	2	1	1	Q9JKR6	N4(Asn->Asp)	0	0.0004073	0.002284	2.89479	2	1356.63	0.643071	23.8401
High	AEPPLnASAGDQEEK	45	1	1	Q9JKR6	N6(Asn->Asp)	0	0	9.21e-05	3.38526	2	1556.71	0.00631461	22.9136
High	VFGSQnLTTVK	63	1	1	Q9JKR6	N6(Asn->Asp)	0	0	0.0001265	4.21427	2	1194.64	0.200102	35.7661
High	FQISPQLQFSPEEVLGmVLnYSR	1	1	1	Q9JKR6	M17(Oxidation); N20(Asn->Asp)	0	0.002427	0.02733	2.514	3	2699.34	0.0507419	86.1462
High	LLnTSTLALALAnLNGSR	17	1	1	Q9JM58	N3(Asn->Asp); N13(Asn->Asp)	0	0	8.001e-05	3.71849	3	1844.01	-0.0819307	73.4653
High	GISYYIGAQSnFTK	22	1	1	Q9JMA9	N11(Asn->Asp)	0	0	6.463e-06	5.13053	2	1549.75	0.949209	46.5862
High	IGAQSnFTK	6	1	1	Q9JMA9	N6(Asn->Asp)	0	0.0004873	0.00322	2.72297	2	966.489	-0.57353	18.5421
High	FLnLSSTGIR	10	1	1	Q9QUN7	N3(Asn->Asp)	0	0	0.000133	3.25942	2	1108.6	-0.301702	47.3227
High	EDNPDKNPEAPLnVSR	35	1	1	Q9QUR8	N13(Asn->Asp)	0	0	5.432e-05	4.16545	3	1795.85	0.0401191	28.8602
High	NASHQnASQQGnTSSSAK	11	1	1	Q9QUT0	N6(Asn->Asp); N12(Asn->Asp)	0	0	7.971e-05	3.68963	3	1818.78	0.00162841	3.28506
High	nASHQnASQQGnTSSSAK	44	1	1	Q9QUT0	N1(Asn->Asp); N6(Asn->Asp); N12(Asn->Asp)	0	0	4.924e-07	5.52101	2	1819.77	0.00505404	3.59632
High	ASQKnASHQnASQQGnTSSSAK	1	1	1	Q9QUT0	N5(Asn->Asp); N10(Asn->Asp); N16(Asn->Asp)	0	0	7.895e-07	4.67506	3	2233.99	0.142441	4.64731
High	VnYTEVSR	12	1	1	Q9QWR8	N2(Asn->Asp)	0	0.001996	0.02204	2.94218	2	968.468	-0.133218	20.8942
High	mAAALnATGRPIAF	5	1	1	Q9QWR8	M1(Oxidation); N6(Asn->Asp)	0	8.497e-05	0.0002446	3.21684	2	1420.73	0.506443	43.9515
High	mAAALnATGR	37	1	1	Q9QWR8	M1(Oxidation); N6(Asn->Asp)	0	0	0.0001372	3.58776	2	992.483	0.057961	16.8118
High	GLmVGnGSVLGVVQAVDAETGK	10	1	1	Q9QY81	M3(Oxidation); N6(Asn->Asp)	0	0	5.354e-07	5.39381	3	2118.08	0.26924	64.4889
High	nQTLQEGEK	8	1	1	Q9QYC7	N1(Asn->Asp)	0	0.002072	0.02286	2.03751	2	1047.49	-2.02926	1.17241
High	ILnQTADmLQLASK	18	1	1	Q9R045	N3(Asn->Asp); M8(Oxidation)	0	0	1.035e-06	4.65956	2	1562.81	-0.713518	39.6996
High	nQSGIYGcR	26	1	1	Q9R069	N1(Asn->Asp); C8(Carbamidomethyl)	0	0.0001653	0.0005442	3.06474	2	1055.46	0.0623711	14.2111
High	GnLTIER	52	2	1	Q9R069	N2(Asn->Asp)	0	0.001809	0.01888	2.2784	2	803.425	-0.416544	20.6514
High	ALLASnASYELLK	13	1	1	Q9R0B6	N6(Asn->Asp)	0	0	2.107e-05	3.97437	2	1393.76	-1.66803	51.6057
High	YFnYTVK	10	1	1	Q9R0B9	N3(Asn->Asp)	0	0.0007362	0.008268	1.8712	2	935.451	-0.19895	32.7492
High	FLQSAEFFnYTVR	1	1	1	Q9R0E1	N9(Asn->Asp)	0	8.497e-05	0.0002485	4.10785	2	1622.78	-4.53039	58.5433
High	EPPIRPDEELLILnLTR	9	1	1	Q9R0M4	N14(Asn->Asp)	0	0.0002775	0.0009984	2.66965	3	2019.11	0.105281	65.788
High	LnASLPALLLIR	14	1	1	Q9R1Q9	N2(Asn->Asp)	0	0	0.0001403	3.0914	2	1294.81	0.47638	71.5152
High	SPAIHPPVSYnDTAPR	27	1	1	Q9R1Q9	N11(Asn->Asp)	0	0	4.416e-06	4.51648	3	1722.84	-0.636905	34.2254
High	ENPVEFDSLFnESK	1	1	1	Q9R1S3	N11(Asn->Asp)	0	0.0002775	0.00136	2.68023	2	1655.74	-0.085459	56.2
High	EEGVnQTDLGVTR	56	1	1	Q9R1W5	N5(Asn->Asp)	0	0	1.516e-05	4.37577	2	1418.68	-0.357187	29.8987
High	PIQQAEGLYcnR	41	1	1	Q9R1W5	C10(Carbamidomethyl); N11(Asn->Asp)	0	0.0001653	0.0005816	4.30219	2	1449.68	-0.179828	31.8462
High	VnQTDLGVTR	33	1	1	Q9R1W5	N2(Asn->Asp)	0	0.0001373	0.0003958	4.28855	2	1103.57	0.408109	24.0159
High	GVnQTDLGVTR	40	1	1	Q9R1W5	N3(Asn->Asp)	0	8.497e-05	0.0002405	3.82926	2	1160.59	-0.651351	25.8251
High	LISAESEEGVnQTDLGVTR	4	1	1	Q9R1W5	N11(Asn->Asp)	0	0	3.073e-05	3.55013	3	2018.99	0.0598598	37.8951
High	nQTDLGVTR	9	1	1	Q9R1W5	N1(Asn->Asp)	0	0.0004301	0.002674	2.45317	2	1004.5	-0.28119	29.5729
High	SEEGVnQTDLGVTR	33	1	1	Q9R1W5	N6(Asn->Asp)	0	0	5.168e-06	4.66987	2	1505.71	-1.17886	29.3544
High	ImQDPIQQAEGLYCnR	12	1	1	Q9R1W5	M2(Oxidation); N15(Asn->Asp)	0	0	2.886e-07	5.1313	2	1895.86	-0.0505697	49.329
High	ESEEGVnQTDLGVTR	389	1	1	Q9R1W5	N7(Asn->Asp)	0	0	8.65e-06	5.46416	2	1634.75	-0.561543	29.3507
High	ImQDPIQQAEGLYcnR	73	1	1	Q9R1W5	M2(Oxidation); C14(Carbamidomethyl); N15(Asn->Asp)	0	0	6.307e-08	5.71104	3	1952.88	0.235739	48.7436
High	PIQQAEGLYCnR	9	1	1	Q9R1W5	N11(Asn->Asp)	0	0	6.094e-05	3.78086	2	1392.66	-0.201822	33.569
High	EGVnQTDLGVTR	32	1	1	Q9R1W5	N4(Asn->Asp)	0	0	2.151e-05	3.81524	2	1289.63	-1.05748	28.4893
High	ANYNLPImVTDSGKPPmTnITDLR	6	1	1	Q9WTR5	M8(Oxidation); M17(Oxidation); N19(Asn->Asp)	0	0	1.284e-06	4.44135	3	2694.31	-0.347884	52.401
High	QEnISVGSVLLTVnATDPDSLQHQTIR	2	1	1	Q9WTR5	N3(Asn->Asp); N14(Asn->Asp)	0	0	4.956e-05	2.08351	3	2937.48	0.30226	63.6807
High	INnTHALVSLLQNLNK	19	1	1	Q9WTR5	N3(Asn->Asp)	0	0	3.06e-05	4.85556	3	1792.99	-0.525115	65.4903
High	nITAVGR	1	1	1	Q9WTR5	N1(Asn->Asp)	0	0.008653	0.1234	2.40054	1	731.406	1.74668	15.5905
High	APEASHSnTTR	6	1	1	Q9WU38	N8(Asn->Asp)	0	8.497e-05	0.0001944	3.17748	2	1171.53	0.741137	19.5252
High	DQSSnITLSR	12	1	1	Q9WU38	N5(Asn->Asp)	0	0.0002775	0.0009438	2.94781	2	1121.54	1.44637	21.2641
High	PEASHSnTTR	3	1	1	Q9WU38	N7(Asn->Asp)	0	0.0003412	0.00204	3.21951	2	1100.5	0.133095	19.6693
High	LAPEASHSnTTR	1	1	1	Q9WU38	N9(Asn->Asp)	0	0.0003412	0.002003	2.63616	2	1284.62	-0.911153	19.7185
High	IDSTGnVTNELR	17	1	1	Q9WU60	N6(Asn->Asp)	0	0	6.66e-05	3.18503	2	1319.64	-0.525366	31.6279
High	ESLnQSLPESQnQSHPTEDSLVSK	21	1	1	Q9WUP0	N4(Asn->Asp); N12(Asn->Asp)	0	0	1.26e-06	3.25127	3	2656.22	0.64632	37.5671
High	ESLNQSLPESQnQSHPTEDSLVSK	83	1	1	Q9WUP0	N12(Asn->Asp)	0	0	7.277e-05	2.75685	3	2655.24	0.166555	36.177
High	SPESLnQSLPESQNQSHPTEDSLVSK	22	1	1	Q9WUP0	N6(Asn->Asp)	0	0	1.068e-05	4.5188	3	2839.32	0.513387	36.5571
High	SPESLnQSLPESQnQSHPTEDSLVSK	70	1	1	Q9WUP0	N6(Asn->Asp); N14(Asn->Asp)	0	0	3.695e-08	7.47469	3	2840.31	-0.00506355	38.5646
High	NQSLPESQnQSHPTEDSLVSK	2	1	1	Q9WUP0	N9(Asn->Asp)	0	0.002885	0.03381	1.58044	3	2326.08	0.220058	27.5273
High	PESLnQSLPESQnQSHPTEDSLVSK	1	1	1	Q9WUP0	N5(Asn->Asp); N13(Asn->Asp)	0	0	5.739e-05	3.40183	3	2753.28	2.31754	36.5259
High	YSVLITAEKPVGDLSSPnETK	73	1	1	Q9WV91	N18(Asn->Asp)	0	0	3.937e-07	5.61167	3	2249.16	0.702007	46.2176
High	PVGDLSSPnETK	14	1	1	Q9WV91	N9(Asn->Asp)	0	0	6.098e-05	3.81182	2	1244.6	-0.519191	20.3089
High	LEnWTDASR	20	1	1	Q9WV91	N3(Asn->Asp)	0	0.00248	0.02828	3.09183	2	1092.5	-0.357387	25.196
High	EVmNLLQPLnVTK	27	1	1	Q9WVJ3	M3(Oxidation); N10(Asn->Asp)	0	0	9.517e-05	4.31556	2	1515.81	-0.25405	51.1825
High	mQVVSnGTVTTALWR	13	1	1	Q9WVL3	M1(Oxidation); N6(Asn->Asp)	0	0	3.977e-05	5.12182	2	1679.84	0.435045	48.6104
High	KSDTQNLLYnVSTGR	2	1	1	Q9WVL6	N10(Asn->Asp)	0	0.0001904	0.0006721	3.93715	3	1696.85	0.733837	43.413
High	LATIAnFSELGLEPGR	43	2	1	Q9Z0E8	N6(Asn->Asp)	0	0	4.822e-07	5.21854	2	1688.88	-0.676398	61.7489
High	YDLPASINYILnK	26	1	1	Q9Z0M5	N12(Asn->Asp)	0	0.0001373	0.0003353	1.9191	2	1524.79	-0.958131	63.1523
High	DFNPATVnYTIQK	85	1	1	Q9Z0M6	N8(Asn->Asp)	0	0	3.317e-05	4.81289	2	1511.74	-0.38972	42.7556
High	LASnVTFK	25	1	1	Q9Z0M6	N4(Asn->Asp)	0	0.000472	0.00296	2.65317	2	880.478	0.170812	28.3246
High	ISEnGSSVAGILSSPNmEK	60	1	1	Q9Z0M6	N4(Asn->Asp); M17(Oxidation)	0	0	5.823e-07	5.2002	2	1936.91	-1.13162	41.8713
High	NVITnQTLnNDTVASSFLK	48	1	1	Q9Z0Z4	N5(Asn->Asp); N9(Asn->Asp)	0	0	5.086e-06	4.90801	2	2081.05	2.60942	57.7263
High	GIAEVTEnVTEGGVTK	4	1	1	Q9Z1M0	N8(Asn->Asp)	0	0	1.163e-05	4.06596	2	1604.8	1.3579	41.9954
High	ETNVGnQTVVR	28	1	1	Q9Z222	N6(Asn->Asp)	0	0	0.0001535	3.01556	2	1217.61	-0.0995594	20.6436
High	mYSEGSDIVPQSnETALHYFK	17	1	1	Q9Z2G6	M1(Oxidation); N13(Asn->Asp)	0	0	4.225e-06	4.41321	3	2433.09	-0.541775	50.7839
High	EATIVGEnETYPR	38	1	1	Q9Z2G6	N8(Asn->Asp)	0	0	6.711e-05	3.73586	2	1479.7	0.562131	31.5676
High	GQTGLGFLYASGLGVnSSQAK	1	1	1	Q9Z2G6	N16(Asn->Asp)	0	0.0001186	0.0002642	3.68055	2	2056.03	-1.03549	59.3618
High	IIQYYGnFSR	21	1	1	T1NXB5	N7(Asn->Asp)	0	0.0001186	0.0003181	2.60988	2	1261.62	-0.229936	37.1866
