# Supplementary material for: Direct molecular dissection of tumor parenchyma from tumor stroma in tumor xenograft using mass spectrometry-based glycoproteomics
Source: Oncotarget. 2018 May 29;9(41):26431–52. doi: 10.18632/oncotarget.25449 (PMC5995176; doi:10.18632/oncotarget.25449)
Supplement: Supplementary file 4 [file oncotarget-09-26431-s004.xlsx]

## Sheet: Table S3 A-B
Table S3 A. All human N-glycopeptides identified in tumor xenograft and 2D-grown A549 cells using TCSG.			Table S3 B. All mouse N-glycopeptides identified in tumor xenograft and normal mouse lungs using TCSG.
Peptide sequnce			Peptide
AACAVKPQEVQMVNGTITNPINGK			AAENFTLLVK
AADTTGLQPILNQFTPANISR			AAFNTQNNGTYFK
AAENFTLLVK			AALDKANASR
AAIPSALDTNSSK			AALNSSNPK
AANYSSTSTR			AALQFLQNYTVL
AANYTSSLNLPDK			AALQFLQNYTVLASSVD
AASPIITLVALDEALDNYTITFLIR			AANFTLK
AASSGNATGPGPR			AANSSEESQR
AASTYSIDSVSFSYNTGDNTTFPDAEDK			AASNSTEIK
ADDKFVNVTIVTILAETTSDNEK			ACTNGSGSLGSTTPASSGTAT
ADEGSLKNISIYTK			ADANPPATEYHWTTLNGSLPK
AEFNITLIHPK			ADSLYSQVVGLSASQANLSK
AEHGAEPPAPEPSAGASSNWTTLPPPLFSK			AEALSSNHTR
AENQVNVTCQVR			AEFAVANDTGFVDIPQQEK
AEPPLNASASDQGEK			AEGDVGPPPSTLINQNETFAK
AFENVTDLQWLILDHNLLENSK			AELSNVSDTVWNIR
AFGHIFNDALVFLPPNGSDND			AENYFSEPCEQDCLLQSNVTGPSDLK
AFGQFFSPGEVIYNKTDR			AEPPLNASAGDQEEK
AFNSTLPTMAQMEK			AFENVTDLQWLILDHNLLENSK
AFNTSVHAAIR			AFFDETKNNTR
AFSNSSYVLNPTTGELVFDPLSASDTGEYSCEAR			AFITNFSMIIDGVTYPGVVK
AFSTLLVNVSGK			AFMNSSFTID
AFVEIINSTHAS			AFMNSSFTIDPK
AGFEAVENGTVCR			AFNHSDLDSELR
AGFEAVENGTVCRG			AFNHSDLDSELRR
AGHFQNTSSPSAR			AFNISPNDTSSGS
AGNHTSGAGLVQINK			AFNISPNDTSSGSCGINLVTLK
AGPNGTLFVADAYK			AFNLTWISTDFK
AGPNGTLFVADAYKG			AFSGSPNLTK
AGTNSSDLQQILSLLESNK			AFSSHGNVTR
AHCVWLECPIPDAPVVTNVTVK			AFSTLLVNVSGK
AIKEGDNITLK			AGGGSSNSSVDAVVTR
AINASVGAAGSAENAPSK			AGINASYSEK
AINITLDHK			AGLTQTLNETR
ALAALDAFALNMTR			AGPNGTLFVVDAYK
ALANLTGTVVNLTR			AHDTNITEENAR
ALAVIDEKNTSVEHTR			AINASANITSDGVEVLGR
ALFPDLLAQGNASLR			AINISVIENGYVR
ALGFENATQALGR			AIVASENNMSR
ALKQYNSTGDYR			AKELYESIWQNFTDSK
ALLTNVSSVALGSR			ALDKANASR
ALMNGSESR			ALELQFGMNASSSLFFLQGVR
ALNYYPQNITMK			ALFSNVSEAR
ALSNISLR			ALGYENATQALGR
ALSPNSTISSAPK			ALICPTCNVTIHNR
ALVNFTR			ALLASNASYELLK
ALYELAGGTNFSDTVQADPQTVTR			ALNSSTEDGIKR
AMNTSQVEALGIQMLPGYR			ALNVTLSSMGR
AMSSNETAAYK			ALQLNITYLK
AMYVNLTLTGEPIR			ALSPNSTISSAPK
ANATIEVK			ALSQHNVSMDIATFK
ANDTGAQQFEK			ALTNGTLPNGTLLQK
ANDTGFVDIPKQEK			ALVDANNSVK
ANESRLEEADQLYR			ALVNFTR
ANHSGAVVLLK			ALYELAGGTNFSSSIQADPQTVTR
ANIQFGDNGTTISAVSNK			AMDNVTVR
ANLTNAIR			AMSNISVR
ANLTNFPENGTFVVNIAQLSQDDSGR			AMSSNETAAYK
ANLTSMLIQR			AMVYNVTSR
ANLTVVLLR			AMYVNLTLTGEPIR
ANNSWFQSILR			ANASHDQPQK
ANSTGTLVITDPTR			ANASTFAVPSPVSN
ANTTQPGIVEGGQVLK			ANASTFAVPSPVSNSADTR
ANYTILK			ANATIEVK
APASNVSHTVVLRPLK			ANATTKPEDR
APDSNCSNLLITTR			ANDSGNLGLR
APDTANLTTAALFR			ANETSAEAYNLLLR
APKPVEMVENSTD			ANGTSDSFQALTEENK
APSTEYNQSHIK			ANHSGAVVLLK
APTISPLNTSYR			ANIQFGENGTTISAVTNK
APVVTNVTVK			ANLINFPENNTFVINIEQLTQDDTGSYK
AQAALDKANASR			ANLSGDAFLK
AQEEVKIPLVNISLLPK			ANLSSQVLK
AQGLVLEASNGSVLINGQR			ANLTSMLIQR
AQPGTMSNGTETR			ANNDTLEDMNSQLSSFTGQMDNITTISQANEQSLK
AQQLLANSTALEEAMLQEQQR			ANNSWFQSILK
ASDSGKPSLNQTALVR			ANQIVIPHNTTFQTEPTK
ASLTPLEFQGYNLSANK			ANSSALEETILGHQGR
ASNVSHTVVLRPLK			ANSTGTLVITNPTR
ASQLQEQSSNSSGK			ANTSLELLLEGVR
ASSFLAEWQNITK			ANTTQPGIVEGGQVLK
ASSSWQSVNESGDQVHWSPGQAR			ANYNLPIMVTDSGKPPMTNITDLR
ASVSFLNFNLSNCER			ANYTILK
ASVSINQTEPPK			APDSANLTTAMLFR
ATMFNSSEQSQK			APEASHSNTTR
ATNATLDPR			APENLTLSNLSESQLELR
ATNSTATPSSTLGTTR			APINGTPLAK
ATVNDSGEYR			APIPTALDTNSSK
AVLVNNITTGER			APLMPWNESSIFHIPR
AVSSFDPEIDLSNQSGR			APLYLAEWQNITK
AYLLPAPPAPGNASESEEDR			APTNLQFVNETDR
CANETKTWEEGK			APTNLTDSGLDQEPFLYLVGR
CATVTENATGDLATSR			AQAALDKANASR
CCGAANYTDWEK			AQEALSMGNATFYEVENILK
CFDAMEVDALNSSHPVSTPVENPAQIR			AQEGSLPGNSTISPR
CGANGTIER			AQELPGANGSLVMASAAAAARPEPESLQAR
CGNMSEAFR			AQSIIDANDTLK
CPLYGVATLNGSSLALSR			ASAVQKNATSTK
CPNSSALQEVR			ASDMDSSDDYIFFNITK
CSLNDSATEVTGHR			ASGNFSQVDWFLIHK
CTLIDALNVTR			ASIQGQNLVNLTWTAPGDDYDHGR
CTNLSEGVLSVR			ASNASKPGTLER
CTNSTFLQEGMPTSAR			ASNHSSGAGLVQINK
DAGVGFPEYQEEDNSTYNFR			ASNISASIQR
DAGVLNDTLVIFTSDNGIPFPSGR			ASPGNGSGHSSAPSPDPTLTR
DAGVVCTNETR			ASPNPSNATTR
DASSFLAEWQNITK			ASQKNASHQNASQQGNTSSSAK
DASSFLAEWQNITKG			ASQQLSNETSSFGFNLLR
DATGNVNDTIVTELTNCTSAACK			ASSIMVNITELFPK
DAVNNITAK			ASSIMVNITELFPKPK
DAVRNLTEVVPQLLDQLR			ASSNESLVANR
DAYENLTAK			ASSSFRPNGTK
DCDVLTAVSEFFNASCVPVNNPK			ASVNYTNWYPGEPR
DDALKNLSHTPVSK			ATLDNTTSK
DDCERMNITVK			ATNNNSILQK
DDLDPEKNDSEPGSQR			ATPNEGFFNQNITTFYYDR
DEIGNVSTSHLLILDDSVEMEIRPR			ATVNDSGEYR
DESSFPDIPGAVSANMTVK			ATVSINDSASDLPK
DFEDLYTPVNGSIVIVR			ATYGEYSTGYIDNVTLVSAR
DFNETQLAR			AVISMLNETMNEAPEETK
DFRDMNQTLGDNITVK			AVLVNNITTGEK
DFVNASSK			AVNQSMLR
DGNSSLIAAVAEV			AYTIFVPTNHSLETQGNNSVLGIDTVR
DGNSSLIAAVAEVR			AYVFERNQSVGDPNVDLIR
DGQLLPSSNYSNIK			CADPTVLSNETIGIIFKHG
DGSIVIHNLDYSDNGTFTCDVK			CPLLTPFNDTNVVHTVNTALAAFNTQNNGTYFK
DGTPLSDGQSNHTVSSK			CQLYPETFMCVTNSSDILQAFR
DHMGNSSQGAPWLFLTSALAR			CVANYTGNGR
DHVNVSMVEVTDFPFNTSEWEGYLPK			CVPFNGTVK
DIENLKDASSFLAEWQNITK			DAGVGFPEYQEEDNSTYNFR
DIENLKDASSFLAEWQNITKG			DAHFNSTLTEFGETINNFVER
DILAYNFENASQTFDDLPAR			DALQNMSSSLK
DINSQQELQNITTDTR			DAMVGNYTCEVTELSR
DIPGAVSANMTVK			DATGNVNDTITTELTNCTSAACK
DITDLINNTFIR			DATIQAYLSSGNFSK
DIVGNLTELESEDIQIEALLMR			DAVNNITAK
DIVSSDFLSNMSMDFQNHLGSCQK			DAVRNLTEVVPQLLDQLR
DLDMFINASK			DAYENLTAK
DLDTDFTNNASQPETK			DDAMVYNVTSR
DLEILTLNNNNISR			DDEPLETTGDFNTTK
DLFNLSAPLAR			DDLDPERNESEPGSQR
DLGPTLANSTHHNVR			DDPQNHTFR
DLNGNVFQDAVFNQTVTVIER			DEINETDLK
DLQANDTGR			DFLNYTLEER
DLTSLNNTLANIR			DFNETQLAR
DLVVQQLVNVSR			DFNPATVNYTIQK
DLYEYSWVQGPLHSNETDR			DFVNASSK
DMNQTLGDNITVK			DGASEEETNLSK
DMSDGFISNLTIQR			DGEAFEMNGTEDGR
DMVTYFMNLSQANAQGTPR			DGQGVPLTGNVTTSQMANER
DNATDSVPLR			DGQLLPSSNYSNIK
DNATEEEILVYLEK			DGQQNISLLYTEPGASQTQTGASFR
DNATLQATLHAAR			DGSCIGNSSR
DNGQAPFTITPVFSDFPVHGMEPMNNATK			DGSGNITR
DNHTHSDIQVK			DGSIVIHNLDYSDNGTFTCDVK
DNITAHNISWR			DHFNTSLQVNTTGLIPK
DNSSGTFIVLIR			DIILHSTGHNISR
DNSTLAVDIYK			DILAYNFENASQTFEDLPAR
DNTTVTR			DINFNVSGIFPGLAPQEK
DPANITLEPMEIR			DISHSIYMFFNTSDIR
DPEITNLINSTR			DITNLINNTFIR
DPNSGFVFNLNPLNSSQGYNVSGIGK			DIVGNLTELESEDIQIEALLMR
DPQGWVAGNLSAR			DIWNVTGAK
DQCIVDDITYNVNDTFHK			DKVTFINTTR
DQGSPALSANVSLR			DLDTDFTSNASQPETK
DSAAAASDPGTIVHNFSR			DLEDFENNTAYAK
DSCNDSFR			DLFNLSVPLAR
DSEDKALMNGSESR			DLFTNQSDFADTTK
DSITGSGLENATISVAGINHNITTGR			DLGPALANSSHDVK
DSKLNNTNIR			DLISMVNISR
DSLSINATNIK			DLLDANLTVAR
DSVINLSESVEDGPK			DLNGNVFQDAVFNQTVTVIER
DSYPDGNITWYR			DLNLMNVTWK
DTAVEGEEIEVNCTAMASK			DLPIVFDVLIHDPSHFLNDSAISYK
DTAVEGEEIEVNCTAMASKPATTIR			DLQANDTGR
DTCTQECSYFNITK			DLQNFLENVTSSVDVK
DTGELNVTSILDR			DLSVFAPNMTEIIK
DTGELNVTSILDREETPFFLLTGYALDAR			DMNISLDANAPLSVGK
DTNGSQFFITTVK			DMSDGFISNLTIQR
DVMQVANTTMSSR			DMSQSIPIEDMLLQVSHYLNNSNR
DVNCSVMGPQEK			DNATDSVPLR
DVVTAAGDMLKDNATEEEILVYLEK			DNDSLITR
DVYALMGQNVTLECFALGNPVPDIR			DNHTHSDIQVK
DWANANVSR			DNITTISQANEQSLK
DYGSQEDFTQVWNTTMK			DNLTLIENLTEITTDVQK
DYNSSREDSLQDAWDYVQAQVK			DNSCVDPPHVPNATIVTR
DYYLNKTENEK			DNSSGTFIVLIR
DYYPINESLASLPLR			DNSTLAVDIYK
EAESLQPMTVVGTDYVFHNDTK			DNVTGEEVR
EAGNHTSGAGLVQINK			DPAGWLSINPINGTVDTTAVLDR
EAGNITTDGYEILGK			DPENCTIIPYSELVK
EAINITLDHK			DPFLSLVPYPISTTVGVFYPYNDTVDGVYK
EANEVANQILNLTADGQNLTSANITNIVEQVK			DPQNHTFR
EANEVANQILNLTADGQNLTSANITNIVEQVKR			DQCIVDDITYNVNDTFHK
EAPVMLWDESSFPDIPGAVSANMTVK			DQGNVTDMASMK
EAQNTTEVYVK			DQSSNITLSR
EASIVGENETYPR			DRNLSDEIFLR
EAVFAVNALNISEK			DSCESNQNITCR
EDALNETR			DSCNDSFR
EDALNETRESETK			DSSDVYSTQKNSSEQFEK
EEEEANSKQNITK			DSSGVINVMLNGSEPK
EEFYNQTWVHR			DSVINLSESVEDGPR
EERPLNASALK			DSVTGSGLENATISVAGINHNITTGR
EESPFVGNPGNITGAR			DSYPDGNITWYR
EETLLYDSNTSSMADR			DTAVEGEEIEVNCTAMASK
EGDNITLK			DTLSINATNIK
EGEAALHYFEELPSANGSVPIVWQATPR			DTNGSQFFITTVK
EGFSANYSVLQSSVSEDFK			DTNITEENAR
EGSGYFFLNTSTADVVK			DTPGVHNVTALSNLITWQK
EHEGAIYPDNTTDFQR			DTQNNISTMSAEWVSK
EIFVANGTQGK			DTYVNASQSLYGSSPR
EIIYPNASLLIQNIIQNDTGFYTLHVIK			DVMQVANTTMSSR
EINNMTVPSK			DVQNPDDVAKNSSK
EINSLNLTESHNS			DYAGNASAVFLLPEDGK
EIPANGTDIVYDMK			DYAGNATAVFLLPDDGK
EKVENGSETGPLPPELQPLLEGEVK			DYRPSAGNNSLYQDTVVFK
ELDLTCNITTDR			DYYLNKTENEK
ELGDNVSMILVPFK			DYYPINESLASLPLR
ELGGAIDFGAAYVLEQASSHIGNSTQATVR			EAATSLSNPIEIDFQTSGPTFNASVHSDTPSVTR
ELHHLQEQNVSNAFLDK			EADDYNLTISEVK
ELINIRNVSNQER			EAENQTIPALEELLK
ELKLNASLPALLLIR			EAFLPQGGSVQVNCSSSCK
ELLLDFANSSAELTGCLVR			EAFNETNQAIQTISR
ELLLNTSEVTVR			EAGNITTDGYEILGK
ELNESENSVFQAVYGLQR			EAGSPFVGNPGNITGAR
ELQLEQNFFNCSCDIR			EALGNASQLFDSWLK
ELQQFNYTWLR			EALNQAVNTTR
ELSEYNATAIK			EANLTEDQILFFPK
ELYNGTADITLR			EAQYNSTFR
ENATVPENEEEIIR			EASNHSSGAGLVQINK
ENGMPMDIVNTSGR			EATIVGENETYPR
ENGTDTVQEEEESPAEGSK			EDFENNTAYAK
ENGTLVQVATISGNMFNQMAK			EDNPAEFIVYNVTYKEPR
ENGTNLTFIGDK			EDNPDKNPEAPLNVSR
ENISDPTSPLR			EDYNSTLR
ENLTAPGSDSAVFFEQGTTR			EEEAIQLDGLNASQIR
ENPVEFDSLFNESK			EEGVNQTDLGVTR
ENSGHIYNKNISQK			EENATIATYPEFGVLDLK
ENSTDYLYPEQLK			EETLLYDNATSSVADR
ENTANPSR			EETVLSQYQNFSK
ENTSDPSLVIAFGR			EGEAALHYFEELPSANGSVPIVWQATPR
ENVGIYNLSK			EGFSANYSVLQSSISEDFK
EQINITLDHR			EGVNQTDLGVTR
ERPPTFLTPEGNASNKEELR			EIANATTKPED
ESRPPPGPGPGNTTR			EIANATTKPEDR
ESSFPDIPGAVSANMTVK			EIANATTKPEDRND
ESWGQESNAGNQTVVR			EIIYSNGSLLFQMITMK
ETIYPNASLLIQNVTQNDTGFYTLQVIK			EIPANGTDIVYDMK
ETLENNSFLITTVNK			ELDLRPQGLALFSNVSEAR
ETNFSLASGLEAK			ELGGAIDSGAAYVLEQASSHIGNSTQAAVR
FANEYPNITR			ELHHLQEQNVSNVFLDK
FDAIMQVAVCGSLIGWRNVTR			ELKLNASLPALLLIR
FEAEHISNYTALLLSR			ELNESENSIFQAIYGLQR
FENISQLTEK			ELNFSALSLPNLTNLSASR
FFNFSWR			ELSEYNATAIK
FFQNVTAEDTDSIGLALFAPHSSR			ELVHQSNTSNIFFSPVSIATAF
FGEFGNYSLLVK			ELVHQSNTSNIFFSPVSIATAFAM
FGHFTGFNSSTLK			ELVHQSNTSNIFFSPVSIATAFAMLSLGSK
FGNETFIIHLDNGR			ELYESIWQNFTDSK
FGNLTDLNLTK			EMGNTVMDIIRNYTANATSSR
FIASFNVVNTTK			ENATNVTFTGDK
FINYNQTVSR			ENGTFSK
FITNETGQPLIGK			ENGTTISAVTNK
FKLEWLGNCSGLNDETYGYK			ENGVFEEISNSSGR
FLGITPFLNYTR			ENISDPTSPLR
FLGSGGFIGYAPNLSK			ENITQDPEDH
FLNDSIVDPVD			ENITQDPEDHTVSF
FLNDSIVDPVDSEWFGFYR			ENITQDPEDHTVSFVQPN
FLSSSPHLPPSSYFNASGR			ENMTFGSTLVTNPK
FLSYNVTR			ENPVEFDSLFNESK
FLTQNLSLPNSTAQALLAAR			ENQNHSYSLK
FNDTEVLQR			ENQTWNLQR
FNGKDNISK			ENSKQNGSANSATNPAGLDK
FNGSVSFFR			ENVSDPSLTITFGR
FNHTQTIQQK			ENVTATLVELGR
FNPNISWQPIPVHTVPITEDR			EPEIGNLNVSDVTPK
FNSSEQSQK			EPFYKNSTFGSVEVFSLDPNK
FNSSSSSLEEK			EPPIRPDEELLILNLTR
FNSTEYQVVTR			EQLQGINASSAA
FNSTLPTMAQMEK			EQLQGINASSAAWAR
FNSTQIAAMAPEHEEPR			EQLTNENLTTSFLPANFHK
FNVSLDSVPELR			EQNYTCR
FPSNLSGAVGEAVSR			ESEEGVNQTDLGVTR
FQLLNFSSSELK			ESGIQNVSTCR
FSADLGYNGTR			ESGLNMTLPEENQPVVFNHIYNIK
FSGVNDTDFR			ESLNQSLPESQNQSHPTEDSLVSK
FVEQNETAINITTYPDQENNK			ESNSTSLTQAALLEK
FVGTPEVNQTTLYQR			ETLKNQTFGGAETVPQEATATFNSTALK
FVLQNASR			ETLKNQTFGGAETVPQEATATFNSTALKK
FVNSTGYLTEAEK			ETLQNNSFLITTVNK
FVNVTIVTILAETTSDNEK			ETNVGNQTVVR
FVTAGSNVTLR			ETVYSNGSLLLQR
FVTNMEAQNTTEVYVK			ETYLETNYTLK
FYATNDTEVAQSNFEALQDFFR			EVDNMTVPSK
GAFNETLFR			EVMNLLQPLNVTK
GANDSTSAMPEQMK			EVNITVIDR
GANGTIER			EVNSQLDNNGCSTQEVNITELQSK
GASNLTWR			EVNVYMYLANGSAFNISNK
GDKNVTMGQSSAR			EYEGAVYPDNTTDFQR
GDKVNNTAVIEK			EYNSTGDYR
GDPSVISVNGTDFTFR			FANEYPNITR
GDSSNLTATAR			FDTHEYHNESR
GDTLCTNLTGTLLPSR			FDVQNPDDVAKNSSK
GELNTSIFSSR			FDVSNFQNSSIK
GELNTSIFSSRPIDK			FENNTAYAK
GENFTETDVK			FEVYNATR
GETASLLCNISVR			FFNFSWR
GEYFVNVTTR			FGNETFIIHLDNGR
GFQWVTGDNNTSYSR			FINHTVGNK
GGAEAMLVVNNSVLFPPSGNRSEFPDVK			FINYNQTVSR
GGLNLTAVTVAAENNHTVAFLGTSDGR			FKDNTPNANATER
GHEVEDVDLELFNTSVQLQPPTTAPGPETAAFIER			FLEPYNDSIQAQK
GHNSTFFGNVNESAVVR			FLGITPFLNYTR
GHPQILEAAGNASAGTVLLR			FLGNQVLSYGQNLSF
GHTLTLNFTR			FLMQNLSLPNSTAQALLAAR
GICNSSDVR			FLNHSETASAK
GIKPNQTSK			FLNLSSTGIR
GILENTSK			FLQSAEFFNYTVR
GILNATISVAEINHPVTTYK			FLSYNVTR
GINASSMAWAR			FMNSSFTIDPK
GISDNYTLALITYALSSVGSPK			FNDTEVLQR
GISYYIGAQSNFTK			FNGKDNISK
GKANSTGTLVITD			FNGSVSFFR
GKANSTGTLVITDPTR			FNHSDLDSELRR
GKDLDTDFTNNASQPETK			FNISTPAFQGCMK
GLDGNGTGNSTR			FNLTETPEADIHQGFGN
GLNCTTNHPINPK			FNPNISWQPIPVHTVPITEDR
GLNLTEDTYKPR			FNSSGIYVPELSK
GLPGGNASLPR			FNSSSSSLEEK
GLQLNITQDK			FNSTEYQVVTR
GLQPILNQFTPANISR			FNSTLGPSEEQEK
GNASINITDISR			FNSTQIAAMAPEHEEPR
GNELSLVLLNASTGELK			FPGANVTILTDR
GNHTSGAGLVQINK			FQISPQLQFSPEEVLGMVLNYSR
GNLTYGYVTILNGSDIR			FQIYSNQSALESLALIPLQAPLK
GNMTLTLLSVK			FQLLNFSSSELK
GNQTALCGGGIQTR			FQNFSMATDQR
GNSTLLHITDLQAR			FQNITDFWK
GNSTLSVPK			FSELIVNNATEELLVK
GNTSGVLVVLTK			FSGANDTDFR
GNTTTLISENGHAADTLTATNFR			FSLEGFPAEQNASNR
GNVISSHGNPILLNSSIPEDPSIK			FSLGAITSNNSGIYR
GNVTQHVQGHR			FSNVSEAR
GPECSQNYTTPSGVIK			FSPPVVNVTWLR
GPGIKPNQTSK			FSTELGYNGTR
GPIDINMSEIGMDYIHELFSK			FTCNQTTDVIIIHSK
GPSTPLPEDPNWNVTEFHTTPK			FVLQNASR
GPTDPILATVGENTTLR			FVNSTGYLTEAEK
GPTLANSTHHNVR			FVPNSNMNFTGQAY
GPTNNTCVVR			FVPNSNMNFTGQAYSGR
GPYTLQGLLGCELGPDNTSVPTAK			FVQTNISHLLK
GQTALGFLYASGLGVNSSQAK			FYKDDAMVYNVTSR
GQVQAATNIGLNNSHK			GAGEVSPAEHSSKPTNISAK
GSEGGNGSNPVAGLETDDHGGK			GASVNYTNWYPGEPR
GSKDNATDSVPLR			GAYPVFFNFTR
GSLEINNITR			GAYQALNLTSPDK
GSLSYLNVTR			GCKDNATDSVPLR
GSMIVLQNLTLITGDSLTSSNDDEDPK			GDEKENITAEALDLSLK
GSSVILNCSAYSEPSPK			GDHGANFSCR
GSVALVIHNITAQENGTYR			GDKVNNTAVIEK
GTANLSETIR			GDNHTSYSR
GTDNITVR			GDNVNISFK
GTDPSLSPSPAALPPAPGTELSYLNGTFR			GDPSIISVNGTDFTFR
GTEVNTTVIGENDPIDEVQGFLFGK			GDSGGALVFLDNETQR
GTEWLVNSSR			GECYFTNGTQR
GTNSSDLQQILSLLESNK			GECYYTNGTQR
GTNYTVR			GELLFNMTK
GTQLFEDNYALAVLDNGDPLNNTTPVTGASPGGLR			GELNSTLFSSR
GVAVTNTSK			GELNSTLFSSRPK
GVFITNETGQPLIG			GELQSENSSLTLSSSNR
GVFITNETGQPLIGK			GENFTETDVK
GVLPGEDWTVFQSNHSTYEPVLLAK			GENPSQYGITAFNHPLNLTK
GVTHLNISGLK			GFIIANATYK
GVVDSDDLPLNVSR			GFQWVTGDNHTSY
GWAAPGPEPTYPNSTILPTPDTGPTGIK			GFQWVTGDNHTSYSR
GYNSTLTAATAPNEVTDLQNETQTK			GFTDLLLDDGQDNNTQIEEDTDHNYYISR
GYYNQSEDGSHTIQR			GGITLNANLSGDAFLK
GYYNQSEDGSHTLQR			GHVDPANDTFDIDPR
HANWTLTPLK			GIAEVTENVTEGGVTK
HFFNVSDELALVTIVK			GIANLSNFIR
HIEVNGSK			GILENTSK
HIVINGSSFGADGFPYVQVLK			GILNATLSVAEINHPVTTYK
HKANTSLPFPK			GISDNYTLAIISYALSTVGSPK
HKGNSTLSVPK			GISYYIGAQSNFTK
HKSNITFNNNDTVSFLEYR			GIVQYGANVTHEFNLNK
HLLENSTASVSEAER			GKANSTGTLVITNPTR
HLLENSTASVSEAERK			GLALFSNVSEAR
HLNASNPTEPATIIFTAAR			GLENLTLLNLVENK
HLNGTITAK			GLFPDGSHELSGNTSITPDK
HLNSTDDADR			GLMLLLNDTQHFSNNVK
HLNSTDDADRIPFQEDWMK			GLMVGNGSVLGVVQAVDAETGK
HLTNDTTTPESTMTSGQAR			GLNCNLSR
HLYTTTGGETDFTNVTSLR			GLNLTEDTYKPR
HNFTASLLTLR			GMNYTVR
HNIIPIFAVTNYSYSYYEK			GNETTYEDGHGAR
HNLTITQGK			GNFSQVDWFLIHK
HNNITSISTGSFSTTPNLK			GNGTLITFH
HNSTIDVGGQK			GNKNSTTTDQNFTSAK
HPDAVAWANLTNAIR			GNLSFGWISQTLQK
HTNMNLTQLK			GNLTIER
HVEVNGSK			GNSTLAVPK
HYNYTGK			GNTTAIDKEIAR
IAGTNSSDLQQILSLLESNK			GNTTTLISENGHAADTLTATNFR
IAPASNVSH			GNYDFVEAMIVNNHTSLDVER
IAPASNVSHTVVLRPLK			GPALANSSHDVK
IAVDWESLGYNITR			GPDGTEGLSSTVNGSTDPSAVTDIR
IAVISDMAFQNLTSLER			GPGIKPNQTSK
IAVQFGPGFSWIANFTK			GPIDINMSEIAMDDIHELFSR
IDGGPVILLQAGTPHNLTCR			GPNVTVLTGLTR
IDLNSTSHVNITTR			GQAQSDAAGLPGAESRNDSIPGAGSEADGLEGK
IDSTGNVTNELR			GQTGLGFLYASGLGVNSSQAK
IDVNSWIENFTK			GSENASSNSGLLLPLPLR
IEEFYNQTWVHR			GSNFNISK
IETILLNGTDR			GSPANVTEAR
IETVLPAEFFEVLSSSQNGSYHR			GSTQYLENLGFNMSK
IFIFNQTGIEAK			GTDNITVR
IFLYSGEPTYLGNETSVFGPTGNK			GTDPSLSPSPAATPPAPGAELSYLNHTFR
IFNIINSLNTSNASSSILPTQD			GTEWLVNSSR
IFNSTDYPASQR			GTFTDCALANMTQQIR
IFYANDTGAQQFEK			GTGTGIENSTESHFHSNGTTSVTSILR
IGNVSTSHLLILDDSVEMEIRPR			GVAVTNTSQLGFR
IGPGEPLELLCNVSGALPPAGR			GVFEEISNSSGR
IGTFCSNGTVSR			GVFITNETGQPLIGK
IGYSNNGSDWK			GVHNASLALSAN
IHNVTASDSGK			GVHNASLALSANIGR
IHVAGETDSSNLNVSEPR			GVLMVGNETTYEDGHGAR
IIFANVSVR			GVLPGEDWTVFQSNHSTYEPVLLAK
IIISPEENVTLTCTAENQLER			GVNETLLVNELK
IKEGDNITLK			GVNLQNNQWMNGSVIVDSSVGK
IKLDNYSTQELGK			GVNQTDLGVTR
IKNQAIITDETNDSLVAPQEK			GVNVTMPSQPGVPPLSSTQLQID
ILAPAYFILGGNQSGEG			GVNVTMPSQPGVPPLSSTQLQIDPALQEF
ILAPAYFILGGNQSGEGCVITR			GVTGNDSLEESVHSMR
ILGDKVNNTAVIEK			GVTHLNISGLK
ILLTCSLNDSATEVTGHR			GWAASSPEPTYPNSTVLPTPDTGPTGIK
ILSNLSCNVK			GWLNGSLVGFYK
ILTNNSQTPIL			GWNATHMFR
ILTNNSQTPILSPQEVVS			GYLLTLNFTK
INATDADEPNTLNSK			GYLLTLNFTKNTTR
INDSVTLNEKPF			GYTTIDEIPNTIQNQTVDVIK
INGSANFSFNDEEMK			HAAANSSPPENTNVT
INITLDHK			HANWTLTPLK
INITLDHR			HDNTANITVK
INLNESMQVVSR			HDVNATGR
INSSLQLPDR			HFFNVSDELALVTIVK
INSSVTDIEEIIGVR			HGHFTGFNGSTLR
INTTADEKDPTNPFR			HIEVNGSK
INVTEK			HLLENATASVSEAER
INYTDPFSNQTVK			HLNASNPSEPATIIFTAAR
INYTVPQSGTFK			HLNSSLPR
IPAHDPDVSDSLNYTFVQGNELR			HLNSSLPRPQPAILLLTAAQDAAEVLK
IPAINQTITEANEK			HLSNDTTTPESTMTVGQAR
IPDHDPAPNVTVLLR			HLYTTTGGETDFTNVTSLR
IPGAVSANMTVK			HMQNLTEEQPIEVK
IPLVNISLLPK			HNIIPIFAVTNYSYSYYEK
IQAIAQNVSDIAVK			HNLTITQGK
IQATSLSGNGSWTDPVFFYVQAK			HQGNASLGK
IRINTTADEKDPTNPFR			HQNQTLR
ISDNNTEFLLNFNEFIDR			HTDDLTSLNNTLVNIR
ISDNNTEFLLNFNEFIDRK			HTLELAPNSTAR
ISEEFLKNISASAR			HVEDKFNETTQR
ISNITEK			HVEVNGSK
ISNLTIVQAEIK			HVTDMNSTIHLLR
ISSLQTTEKNDTVAG			HYNYTGK
ISSLQTTEKNDTVAGQG			IADIIANYSFK
ISSLQTTEKNDTVAGQGER			IAEALSSNHTR
ISSLQTTEKNDTVAGQGERDH			IALNLTMYLK
ISSLQTTEKNDTVAGQGERDHL			IANATTKPEDR
ISSNNSNPVEDK			IANISMEVGR
ISVITIFGPVNNSTMK			IAPASNVSH
ISVMVNNGSLSYDHSK			IAPASNVSHTVVLRPLK
ITDSEDKALMNGSESR			IAQEGGAAALLIANNSVLIPSSR
ITEKQDILNNSLTTLSQDITK			IASAVQKNATSTK
ITNETGQPLIGK			IAVSSPTNTTYVVQYALANLTGK
ITNISSDDSGK			IAYSNNGSDWK
ITPNNNGTYACFVSNLATGR			ICNQNSSNPYQR
ITSNATSDLNIK			IDSFNDSTFMIVYTPITPTTQR
IVASDSGKPSLNQTALVR			IDSTGNVTNELR
IVDVNLTSEGK			IDVNSWIENFTK
IVNETLYENTK			IEGLTNETYR
IVPILWLNETGTIGDEK			IENGSLSFLPTLR
IVSPEPGGAVGPNLTCR			IESINQQLLPLGNISDNVDR
IVSQAPSTPSPNMFTINNETGDIITVAAGLDR			IETILLNGTDR
IVTPEEYYNVT			IETILLNGTDRK
IVTPEEYYNVTV			IFDVQNPDDVAKNSSK
IVTPEEYYNVTVQ			IFIFNQTGIEAK
IYLRNESEFR			IFIYDGNKNSTTTDQNFTSAK
IYVLDGTQNDTAFVFPR			IGAQSNFTK
KDFEDLYTPVNGSIVIVR			IGTYEVLNGSR
KDNITAHNISWR			IHNGSEEALAQYK
KDNTTVTR			IHVAGGTHSVNQTVNK
KDTCTQECSYFNITK			IIAANNSGTFK
KEDALNETR			IIFANVSVR
KENGMPMDIVNTSGR			IIISPEENVTLTCTAENQLER
KFNSTQIAAMAPEHEEPR			IINGSHANETR
KGNSTLSVPK			IIQYYGNFSR
KGTENGVNGTLTSNVADSPR			IKLDNYSTQELGR
KINSSLQLPDR			ILASPNEENMTELISMR
KIPAINQTITEANEK			ILEYNYNSTK
KKEDALNETR			ILFAPDTNFTR
KKENGMPMDIVNTSGR			ILGDKVNNTAVIEK
KKPNATAEPTPPDR			ILNETLYENAK
KLNFSESHLVIITK			ILNQTADMLQLASK
KLNLDGSNYTLLK			ILPNGSLLLPATGIVDEGTFR
KNASNMEYR			ILYGLENTTQELK
KNATQEALR			IMESHPNGTFSAK
KNITDLVEGAK			INASFR
KNITDLVEGAKK			INETHIFNGSNWIMLIYK
KNNTYLVK			INGSHANETR
KNQSIGLIQPFATNGK			INGTDAASFPPFVEK
KPNNLNDTIK			INGTQICPN
KQNNGAFNETLFR			INHTVGNK
KSDTQNLLYNVSTGR			INNTHALVSLLQNLNK
KTPMTNSSIQFLDNAFR			INNTTVSNGISGLLDSINAR
KVEAEALNATAIR			INSSSLPR
KVNASVPR			INSSSPLR
LAAPNLTVEEGK			INTTSDEKD
LAFATMFNSSEQSQK			INTTSDEKDPTNPFR
LAFQNMNGSEYFVK			INVSYTGER
LAGAGNSTAR			INVSYTGERPSSN
LANLTQGEDQYYLR			INVSYTGERPSSNMVIVDVK
LANSTHHNVR			INVTEK
LASAFGDPHFVTFDGTNFTFNGR			INVTEVYDK
LASPPSQGEVPPGPLPEAVLALYNSTR			INYTCNQGYR
LATIANFSALGLEPGR			IPIFQGQNESIQEK
LATNTSAPDLK			IPISQGKNESMQAK
LAVQFTNLTMDTEIR			IPNNTQWITWSPEGHK
LAVTNTTMTGTVLK			IQGEEIVFHDVNLTTH
LAYSGIPLNLTLDNR			IQINNSENTLR
LCLNNDTK			IQNVTQK
LDAPTNLQFVNETDSTVLVR			IQQEPGIILGPGNSTLFIER
LDFLMFNYSVPSYLK			IRVNGTKEPIEFK
LDGSTNFTR			ISASGAELEALEAQVLNLSLK
LDLPVNTSIPNVTEVK			ISDTNITAIPQGLPTSLTEVHLDGNK
LDMSQNVSLVTAELSK			ISEEFLKNISASAR
LDNYSTQELGK			ISENGSSVAGILSSPNMEK
LECPIPDAPVVTNVTVK			ISHENGTILCSK
LEDFENNTAYAK			ISHYNDTYPLSPPQR
LEIITNETAGALNLLAQQATK			ISNANESGPYK
LELNLTDSENATCLYAK			ISNNLTGLESDLR
LENITTGTYTIHAQK			ISVMVNNGSLSYDHSK
LENLSSSEMGYTATLTR			ITANSTWEPDK
LENSSELHR			ITDIENGTFANIPR
LENSTAPIR			ITNISSDDSGK
LENWTDASR			ITSNATSDLNIK
LFALNNTTGLITVQR			ITTTGATGGLNESTGK
LFDDWMASNGTQSLPTDVMTTVFK			IVDVNLTSEGK
LFGGFNSSDTVTSPQR			IVPILWLNETGTIGDEK
LFLPNLTLFLDSR			IVPILWLNETGTIGDEKAEMFK
LFNLTSTFSR			IVQLNSSFSLR
LFNTSVEVLPFDNPQSDKEALQEGR			IVVPLNNRENISD
LFNVTSTLR			IVVPLNNRENISDPTSPLR
LFPATGNSTNLADDGK			IYDGNKNSTTTDQNFTSAK
LFQNCSELFK			IYLRNESEFR
LGAINSTLSNQSK			IYVLDGTQNDTAFVFPR
LGDKVNNTAVIEK			IYVLNYLNETQQLTEAIK
LGGWNITGPWAK			KAFITNFSMIIDGVTYPGVVK
LGQAPANWYNDTYPLSPPQR			KDDEPLETTGDFNTTK
LHNQLLPNVTTVER			KENGVFEEISNSSGR
LHPEALNLSLDELPPALR			KFNSTQIAAMAPEHEEPR
LIASNVTETMGINGSAYR			KGSVYTAQSDVQVPENESIK
LIDGNIQQHTQELFISNITEK			KKENGVFEEISNSSGR
LIDNNKTEK			KKPNATVEPIQPDR
LIDNNKTEKEILDAFDK			KLDFIVLNETR
LIPLGVFTGLSNLTK			KLDNEVLQLLSGNATLTLIAMR
LKPWNGSHR			KLHINYNNLTESVGPLPK
LLAENNEIISNIRDSVINLSESVEDGPK			KLNASIVTSFVELPLVSNVSLR
LLANSSMLGEGQVLR			KLNLDGSNYTLLK
LLATLGTTALNNSNPK			KLNYTLK
LLDAENKVVANGTGTQGQLK			KLTDVEAQVLNQTTR
LLEFDSTNVSDTAAK			KLTDVETQVLNQTSR
LLGGGDEEAIRPQMQQILDFETALANITIPQEK			KNASNMEYR
LLIAGTNSSDLQQILSLLESNK			KNATQEALR
LLISSLSESPASVSILSQADNTSK			KNESLLK
LLISSLSESPASVSILSQADNTSKK			KNGTFLTLR
LLKNNESLDEGLR			KNISEIK
LLLSINVTNTR			KNITDLVEGAK
LLNCTAPGPDAAAR			KNITDLVEGAKK
LLNETLGEVGSPGLL			KNNTYLVK
LLNNLTSIK			KNQTVTATFGYPFR
LLNTTDVYLLPSLNPDGFER			KNSTTTDQNFTSAK
LLPAFNTTSGLPYPR			KPNNLSDTVK
LLPNQTHYIIPK			KSDTQNLLYNVSTGR
LLQVVYLHSNNITK			KVPSNSTETVIESDQFQPGVR
LLTCSLNDSATEVTGHR			LAAPNLTVEEGK
LMNGSESR			LAGENQTALEIEELNR
LNAINITSALDR			LALFSNVSEAR
LNASIADLQSQLR			LANGSAFNISNK
LNASLPALLLIR			LANISGEEQK
LNATLGMTVK			LANSTLSGNPA
LNCFPVLMGIVSNALMGIFNFTEL			LANSTLSGNPAV
LNETGTIGDEK			LANSTLSGNPAVR
LNETHIFNGSNWIMLIYK			LANTTMFNNSK
LNGSLATFSTDQELR			LAPEASHSNTTR
LNGTDPIVAADSK			LAPVNGTSQGK
LNITCESSK			LASNVTFK
LNLDGSNYTLLK			LASPPSQGEVPPGPLPEAVLALYNSTR
LNLQTSTSIPNVTEMK			LATIANFSELGLEPGR
LNLSENYTLSISNAR			LAVTNTTMTGTVLK
LNLTTDPK			LDAPTNLQFVNETD
LNNITIIGPLDMK			LDAPTNLQFVNETDR
LNNTNIR			LDAPTNLQFVNETDRTVLVT
LNPGNYTAR			LDELKNLTSQFQESVDNITK
LNPTVTYGNDSFSAK			LDFIVLNETR
LNQTEPVAGNYYPVNTR			LDFLMFNYSVPNYLK
LNQTVLNR			LDGSTNFTR
LNSINWSR			LDLPVNTSIPNVTEIK
LNSSSQTNSLK			LDLPVNTSIPNVTEIKENMTFGSTLVTNPK
LNTSIFSSRPIDK			LDNYSTQELGR
LNWTSLLPASFTK			LDQGELLDLSCSVSGTPVANFTIQK
LPEICTQCPGSVQNLSK			LDRNPSPDELPQVGNLSLK
LPENQTSPGESPER			LDTEVANLSVVMEEMK
LPNSTIYVVEPGYLGFTVHPGDR			LDVNTELNSSIEDLLEASMPSSDT
LPSGMLVISNATEGDGGLYR			LDVSQNVSSDTDQSCESTK
LPTTVLNATAK			LDVSQNVSSDTDQSCESTKA
LQAALDDEEAGGRPAMEPGNGSLDLGGDSAGR			LEAYFSLEGFPAEQNASNR
LQILNASSDVLR			LEDFENNTAYAK
LQLSNDNRTLTLLSVTR			LEDRFNSTLGPSEEQEK
LQLSNGNMTLTLLSVK			LEGLLANVSR
LQLSNGNRTLTLFNVTR			LEHYNYTK
LQLTWLENGNVSR			LENITTGTYTIHAQK
LQNNISYQMADIHHLK			LENLSSTESGYTATLTR
LQQDVLQFQKNQTNLER			LENSTAPIR
LQQTNFSSAFSSDSK			LENWTDASR
LQTTEKNDTVAGQGER			LEPEHLQLQNISQEQLAQVATLATK
LRNPCTSEQNCTSPFSYK			LEPNSVDPENITEILIANQK
LRPIIISMNYSLPLR			LEQMTMNINLTGPLPAPYK
LSALDNLLNHSSMFLK			LEVDTQSNHTTGR
LSAVNSIFLSHNNTK			LFCSGLANSSWTWVA
LSDTTSQSNSTAK			LFLSINVTNSPSSQR
LSGNLTLLR			LFQNCSELYK
LSHDANETLPLHLYVK			LFTPVSSVPNITWSELSALELLK
LSITNETFR			LGACNDTLK
LSLLEEPGNGTFTVILNQLTSR			LGAINSTLSNESK
LSMLNDSVLWIPAFMVK			LGALNNSLLLLEDR
LSQAQGNLSVLETR			LGEGVLEGNSSNGSFTVK
LSQGNTTLSINPVK			LGGWNITGPWAK
LSQGNTTLSINPVKR			LGLSFNSITVMENGSLANVPHLR
LSRNETQVDGAR			LGNETLQR
LSRPSETCNETTK			LGNFSELATHNQTFLK
LSYLNVTR			LGNFSFQSKCAFNCSEGR
LTCSLNDSATEVTGHR			LGNPMVTGTNFSLGLR
LTDVETQVLNQTSR			LGPEDLANLTSLR
LTGSDVNLLAENLLSPEDMVLFHNLTQPR			LGSFDGLVNLTFIYLQHNQLK
LTIVNSSVLDRPR			LGVIEGQTPGDFHYLDGASVNYTNWYPGEPR
LTLDNNVVNGSSPAIR			LHIGNYNGTAGDALR
LTLFNVTR			LHINYNNLTESVGPLPK
LTLPQLADTYETLAIEGAQAFYNGSLTAQIVK			LHRLNASIADLQSK
LTNQTGEAGR			LIASNITETMR
LTNTTAPPALK			LIHAPGNLTFPR
LTNVSISDEGR			LILNWTQGQTSGVLR
LTPRPGPNGSSLPPR			LINLTFLDLTR
LTQGGPGNSSH			LISAESEEGVNQTDLGVTR
LTVNLTNDR			LITGQPNMSASAM
LVALAVIDEKNTSVEHTR			LITGQPNMSASAMM
LVGGPVAGGDPNQTIR			LITGQPNMSASAMMN
LVNGSGPHEGR			LITGQPNMSASAMMNY
LVNNITTGER			LITGQPNMSASAMMNYFK
LVPPGGNKTQYDEIGIPVALLSYK			LIVNLTDSK
LVQLFPNDTSLK			LKDNLTLIENLTEITTDVQK
LVQLFPNDTSLKNDLGVGYLLIGDNDNAK			LKNITDISQK
LVSDDLDSSLANLVGNLGIGNGTTK			LLANSSMLGEGQVLR
LVSGNLTDR			LLAPTTPDAGSALNLTFDPWTR
LVTQYLNATGNR			LLEFDSTNASEGAQPPGKPYPPYSLAK
LVYNATNNTNLEGK			LLGGGDEDAIRPQMQQILDFETALANITIPQEK
LWLPVNLTWADLEDR			LLLSPSAFHDGNFSLLIR
LWNSTFLEEYSK			LLNASVLGDHTK
LYANHTSLPASAR			LLNLTSPEATAK
LYLDHNNLTR			LLNNLTSIK
MAAALNATGR			LLNQTLR
MEAVQKINYTVPQSGTFK			LLNTSTLALALANLNGSR
MELSMGPIQANHTGTGLLLTLQPEQK			LLNTTDVYLLPSLNPDGFER
MEMPSTPQQLQNLTEDIR			LLPAFNTTSGLPYPR
MEMPSTPQQLQNLTEDIRER			LLPNETSTDNAR
MFSQNDTR			LLQTAEHNISGAER
MHLNGSNVQVLHR			LLQVVYLHSNNITK
MIENGSLSFLPTLR			LLTSIESETAASEETLTNASQR
MILNSSTEDGIKR			LLVPGTYNLTALSTGYMPLTINNIMVK
MLNTSSLLEQLNEQFNWVSR			LMNAPLYLAEWQNITK
MLSAFNATSGK			LMTNNASLEDGLR
MNASFSLK			LNAINITSALDR
MNDASSQEYQNFSTLFK			LNASIADLQSK
MNGSEIQYK			LNASLPALLLIR
MNGSESR			LNASVLGDHTK
MNISQCDLPEISVSHVNLTVR			LNDTTLEVISTWVTK
MNITSIAPLLEK			LNDTVGVTK
MNITVK			LNETGTIGDEK
MQGPAGNASR			LNETGTIGDEKAEMFK
MQPSNQTEADNR			LNETLGNQDK
MSAGNSSLR			LNETLYENAK
MSNITFLNFD			LNFTGPGEPDSLR
MTGSGIYAPNSSR			LNGSPSNGK
MTNSSIQFLDNAFR			LNGTDPIVAADSK
MVLWNDSVVR			LNGTDPIVAADSKR
MVNHSLHPTEPVK			LNLDGSNYTLLK
MYSEGSDIVPQSNETALHYFK			LNLQNSASISNVTEIK
NAIKEGDNITLK			LNLSEGEVAATVK
NASEIEVPFVTR			LNLTAAQLSQLEGLLQAR
NASNMEYR			LNLTTDPK
NASVPSIPLDVLSASNSSSQLIVK			LNMTLPDALVPTFSISNH
NATDADEPNTLNSK			LNMTLPDALVPTFSISNHSLK
NATLVNEADK			LNNITNIGPLDMK
NATLVNEADKLR			LNNSIEK
NATQEALR			LNNSQIK
NATSPFLPK			LNPGNYTAR
NATTAPNPVR			LNQLAINLSGIILGINQDR
NCSTITLQNITR			LNSTLFSSRPK
NCTSISGDLHILPVAFR			LNTTVLQGMAGQSLR
NDTLQEAK			LNVTEK
NELMLNSSLMR			LNVTSPDLFR
NETHFDAGAK			LNYSLPTGQSMEVQLPK
NFKDITDLINNTFIR			LNYTLVGEPLR
NFPDAFEYNNVSR			LPFSPENTREEDFYVNETSTVK
NFSLEISFTSVCNPR			LPNGSLLLPATGIVDEGTFR
NFTALIPGTTVEILDGDSK			LPNSTIYVVEAGYLGFTVYPGDR
NFTFIQLNGEFSR			LPSGTLVISNATEGDGGLYR
NFTILQGPPGPR			LPVNTSIPNVTEIK
NFTMNEK			LQAALDNEAGGRPAMEPGNGSLDLGGDAAGR
NFTSPNGTIESPGFPEK			LQDFLVDNETFSGFLQHNLSLPR
NGSLFAFR			LQDLEITGSPVSNLSAHIFSNLSSLEK
NGTNDGDYVFLTGEDSYLNFTK			LQNNFITELPLESFQNATGLR
NGVNGTGENGR			LQNNFSLEVNGK
NGVNGTGENGRK			LQNNISYQMADIHHLK
NHSIFLADINQER			LQVLENILENNTQWLMK
NHTASILDR			LQVVYLHSNNITK
NIILHSTGHNISR			LQWNGSK
NILPNITTTYLK			LQYIAANQTVPQLIGK
NINGTDPIQK			LRNATITQALTNK
NISQENAPGPAHNGR			LRPIVIAMNYSLPLR
NISQVLEK			LRPQGLALFSNVSEAR
NITDLVEGAK			LSAITNDTAAK
NITGLENFTLK			LSALDNLLNHSSIFLK
NITIVTGAPR			LSDTANYTCVAK
NKANIQFGDNGTTISAVSNK			LSGNLTLLR
NKPTSNDTMASGWR			LSGPLSPNESFLR
NKTEDLEATSEHFK			LSITNETFR
NLEKNSTKQEILAALEK			LSLPESNSTDNSTAQLTGHMNDR
NLGFNCTTSQGK			LSLSENYTLSIANAK
NLHQSNTSR			LSLVPYPISTTVGVFYPYNDTVDGVYK
NLNNSQSDVVSFR			LSMLNDSVLWIPAFMVK
NLNVTSLGFR			LSNLSNLSHDLVQEATDHAY
NLPANVSFVLVPFK			LSNLSNLSHDLVQEATDHAYNLQQEADELSR
NLSAPVTLNLR			LSPTPLGNSSK
NLSDLLEK			LSQALGNITVVQK
NLSQDVNGTLVSIYAVPEK			LSQNASLGPH
NLSTCFSSGDLFTAHNFSEQSR			LSQNASLGPHVR
NLTEDTYKPR			LSSGNFSK
NLTEVPTDLPAYVR			LSTSPFALNLTMLPK
NLTEVVPQLLDQLR			LTDGVTGNDSLEESVHSMR
NLTHLESLHLEDNALK			LTDTASQSNSTAG
NLTNVLGTQSR			LTDTASQSNSTAGELG
NLTQPEVIIQPSSR			LTDTASQSNSTAGELGALQAEAESLDK
NLTVSECK			LTDVETQVLNQTSR
NMIVGANGTGK			LTEFTHNSTMDYK
NMQHQNQSLSMLDEILEDVR			LTFYGNWSEK
NMSCSINNTLLGQK			LTIVNSSVLDRPR
NMSFVNDLTVTQD			LTLDNNVVNGSSPAIR
NMSFVNDLTVTQDGR			LTLQPVDNSTISLQMGTNK
NMSFVNDLTVTQDGRK			LTNQTLGF
NMTFDLPSDATVVLNR			LTNQTLGFSFAVEQDIPVK
NMTLFSDLVAEK			LTQGSLIVGNLAPVNGTSQGK
NMTSEFFAAQLR			LTQNLTDLLVNVSDSLEMR
NNESLDEGLR			LTQSLPSNSSH
NNHTASILDR			LTSCATNASMCGDEAR
NNISLVK			LTVNLTNDR
NNLTLIENLTEITTDVEK			LTVPSSQNSSFR
NNSEPVFLLSSNSSLRPAEPR			LTWSNANGTASYR
NNSNNFDLNR			LTYNESR
NNTIVNELVR			LVAIAVIDEKNTSLEHTR
NNTNNWR			LVGGPVAGGDPNQTIQGQYCDICTAANSNK
NNTYLVK			LVLGTPQGSSAFGAAVGEQNETLIK
NNVITLNITGK			LVSGNLTDR
NPCNSSVPR			LVSNVSK
NPCTSEQNCTSPFSYK			LVTATVNNSLLQK
NPLGTANQTINGHFLK			LWNSTFLEEYMAVK
NPNGTVTVISR			LWNSTFLEEYSK
NPNLTISFTAER			LYLASNHSNK
NPNNDQVFPNGTLAPSIPIWGGSWR			LYLDHNNLTR
NPSTNVSVVVFDSTK			LYWTDGDNISMANMDGSNHTLLFSGQK
NPVGLIGAENATGETDPSHSK			MAAALNATGR
NQAIITDETNDSLVAPQEK			MAAALNATGRPIAF
NQNESVSEIGGK			MAAANVSITQPE
NQNGTFKDWANANVSR			MAAANVSITQPESTG
NQSEDGSHTIQR			MAAANVSITQPESTGEPNNMTLLAEEAR
NQSIGLIQPFATNGK			MAQNFSR
NQSLVQDMDSMVR			MAQNSSLR
NQTNLER			MCQLYPETFMCVTNSSDILQAFR
NQTQVLR			MDNVTDGMETSHQTYDNK
NSGLYTCQANNSASGHSR			MEMPSTPQQLQNLTEDIR
NSSIQFLDNAFR			MEMPSTPQQLQNLTEDIRER
NSSLGDAINK			MENVTR
NSSVEAFK			MESHPNGTFSAK
NSSVEAFKR			MHLNGSNVQVLHR
NSTIEAANLAGLK			MIENGSLSFLPTLR
NSTKQEILAALEK			MLEAYNLTEK
NSTLPTMAQMEK			MLPFLLATLGTAALNSSNPK
NSTSIYFK			MLYNVSK
NSTTGPGEHLR			MNASFSLK
NSTTLVMHMK			MNITSIAPLLEK
NTCTTGITDPPPPDGSPNITSVSHNSVK			MQGPGGNVSR
NTNENPQECFNASK			MQVLATPGLNGTDSR
NTNSSNNFSR			MQVVSNGTVTTALWR
NTSIFSSRPIDK			MSNITFR
NTSVHAAIR			MTLSQNNSILR
NTTADEKDPTNPFR			MVGNETTYEDGHGAR
NTTEVVNTMCGYK			MVLANSTELPSK
NTTFNVESTK			MVLQNGTK
NTTNTSVTAER			MVLWNDSTIR
NVDMAGFIANNGTR			MVNHSLHPTEPVK
NVENTSCFMVPGVLPDTLNTVR			MVVCDLGNPMVTGTNFSLGLR
NVGPNTTSTVISTDAFRPGVR			MYSEGSDIVPQSNETALHYFK
NVSGFSIANR			MYVTNDTEVAENNYEALK
NVSHTVVLRPLK			MYVTNDTEVAENNYEALKDFFR
NVSTNVFFK			NAIQAFGNGTDVNMSPK
NVTHHVSVTK			NASFVYTK
NVTHLLQQELTEAQK			NASGIYAEIDGAK
NVTHLYSTILGHQIGLSGR			NASHQNASQQGNTSSSAK
NVTLHCTDGSSR			NASLAHVPDPYTQAFLTQAAR
NVTLPEIF			NASNMEYR
NVTVNILNDQTK			NASVLGDHTK
NWQLTEEDFGNTSGR			NATEGLWTGTGLEDHGLASR
NYKNPNLTISFTAER			NATIPHLV
NYSVLYFQQK			NATITQALTNK
NYTADYDK			NATLVNEADK
NYTADYDKTLIFNK			NATLVNEADKLR
NYTDCTSEGR			NATQAANAWR
NYYADNQTCDGELLFNMTK			NATQEALR
PACNTSLPAQR			NDNKTAAEEALR
PALPANITLK			NDRNLSDEIFLR
PANVSFVLVPFK			NDTLQEAK
PASNVSHTVVLRPLK			NEDSNFTLINNHDNTANITVK
PAVTENKTVTATFGYPFR			NETGTIGDEK
PDIPGAVSANMTVK			NETHFDAGAK
PDLLAQGNASLR			NFITELPLESFQNATGLR
PDNTTDFQR			NFNDSLHSLSQAIR
PDSNVTRPSEFNYVWIVPITSIR			NFPDAFENNNVTK
PEGNASNKEELR			NFTAADWGHSR
PEISVSHVNLTVR			NFTFIQLNGEFSR
PEITNLINSTR			NFTILQGPPGPR
PFSNQTVK			NFTLGGPGAGVTGPGAS
PGGNASLPR			NFTSPNGTIESPGFPEK
PGPNGSSLPPR			NGKDNISK
PHFVTFDGTNFTFNGR			NGNATLLR
PILATVGENTTLR			NGNMSGISDQR
PILNQFTPANISR			NGSGATLPGAGANVQTLR
PINESLASLPLR			NGSHANETR
PINSTHELGPLVDLK			NGSLFAFR
PIVNGTQEHTK			NGTAHGNSTHPMHSR
PKPNFTDCNR			NGTDPIVAADSKR
PLDVLSASNSSSQLIVK			NGTNDGEYVFLTGEDNYLNFSK
PLLAVQFTNLTMDTEIR			NGVNGTGENGR
PLNFTGGQLHSR			NGVNGTGENGRK
PLNNTTPVTGASPGGLR			NIGNTSEGPR
PLNSSAVVNCSVHGLPTPALR			NILPNITTSYLK
PLSDGQSNHTVSSK			NISEGFSGIPDNVDAAF
PLVNISLLPK			NISEGFSGIPDNVDAAFALPAHR
PMDIVNTSGR			NISFACNPGFFLNGTSSSK
PMTNSSIQFLDNAFR			NISGVVLADHSGSFHNR
PNGTLFVADAYK			NISQDLEK
PNNMTILNR			NISQVLEK
PNNMTLLAEEAR			NISSQEGSTDVVAR
PNVNPASAGNQTQK			NITAFNETLFR
PNVTTVER			NITAVGR
PPPPDGSPNITSVSHNSVK			NITDLVEGAK
PQENENETLHNR			NKNSTTTDQNFTSAK
PSAAPQNLSLEVR			NKTEDLEATSEHFK
PSETCNETTK			NKTEEDYAR
PSIPLDVLSASNSSSQLIVK			NLADQGNQTAAIK
PSISSNNSNPVEDK			NLAPVNGTSQGK
PSVISVNGTDFTFR			NLFLNHSETASAK
PTFENFTGGVK			NLFPSNLVVAAFTTSATDYTVVTHNTSSGNVTK
PTLANSTHHNVR			NLGPNTTSTTITSDDFKPGVR
PVDKPINTTLICNVTNALGAR			NLINDYVSNQTQGM
PVEMVENSTDPHPIK			NLINDYVSNQTQGMIK
PVGDLSSPNETK			NLNVTSLGFR
PVIHPPVSYNDTAPR			NLNYTER
PVNGSIVIVR			NLPANVSFVLVPFK
PVSQKNESVR			NLQFVNETDR
QADEDIQGTQNLLTSIESETAASEETLFNASQR			NLSFPSAQSLPASDTHLK
QDILNNSLTTLSQDITK			NLSHLQSLNLSYNEPLSLK
QDWTNSTIALR			NLSQDVNGTLVSVYAVPEK
QEAKENGTNLTFIGDK			NLTALLIR
QEDLSVGSVLLTVNATDPDSLQHQTIR			NLTEDTYKPR
QGNSTLLHITDLQAR			NLTEVVPQLLDQLR
QHGQFSLAVVSLNITSLGLR			NLTHLESLHLEDNALK
QHTVTTTTKGENFTETDVK			NLTIVELPDEVIVPR
QLFPNDTSLK			NLTMFISR
QLLNFSSSELK			NLTQLPDGIPVSTR
QLNISHLLVPLGLAK			NLTTLGIFGAATNK
QLTEEDFGNTSGR			NMSLGLTLTR
QNITNQLEK			NMTILETK
QNNGAFNETLFR			NMTILNR
QNNTILR			NMTLFSDLVAEK
QNNTSLR			NMVLQNGTK
QNQSLVYGK			NNITSSGIGPK
QPILNQFTPANISR			NNITTYK
QPVSPVIHPPVSYNDTAPR			NNLSVVAR
QSQFLNVTATEDYVDPVTNQTK			NNPLLVESISSFQNTTHYSK
QTFGNQTTIIPAGGAGYK			NNSLQTFVPQPGLER
QTLFFNGTR			NNSNNFDLNR
QTPEYQNESSR			NNTIPDSQMSASSSYK
QTTEKNDTVAGQGER			NNTYLVK
QVALQTFGNQTTIIPAGGAGYK			NNVSLVK
QVVENMTR			NPCNITR
QYNPILSMLTNQTGEAGR			NPCNSSVLQDGR
QYNSTGDYR			NPCTSEQNCTSPFSYK
RFANEYPNITR			NPDDVAKNSSK
RGVFITNETGQPLIGK			NPNGTDPIQK
RNGQNVTTVSHR			NPNGTVTVISR
RNITLAYTLEADRDR			NPNLTISFTAER
RNQSLVQDMDSMVR			NPNNNTIHPN
RPANHSSTR			NPNNNTIHPNLR
RPDDGNLFPLLEGQDSGNSNGNASINITDISR			NPSANTFLHLNASSFR
RPNQSQPLPPSSLQR			NPSENTFELVPLGDEEEEEKNESVLLEGR
RPPLAELAALNLSGSR			NPSPDELPQVGNLSLK
RPYVSYVNNSIAR			NQKDEINETDLK
RQNITNQLEK			NQNISASPNPSNATTR
RQNQSLVYGK			NQNSTCIGTDLNR
RSDSVILNVLYGPDAPTISPLNTSYR			NQSAGGSHTIQR
RVSNVSAASLVPAVPQPEADNLTLR			NQSGIYGCR
SANASFNIK			NQSLPESQNQSHPTEDSLVSK
SDFSQTMLFQANTTR			NQSVGDPNVDLIR
SEDKALMNGSESR			NQTDLGVTR
SELVNETR			NQTFGGAETVPQEATATFNSTALK
SFLAEWQNITK			NQTFGGAETVPQEATATFNSTALKK
SINVTGQGFSLIQR			NQTLELHVLYGPR
SLNDSATEVTGHR			NQTLQEGEK
SLQTTEKNDTVAGQGER			NQTLVQDNVK
SLSNSTAR			NQTSVAPFPGNQNISASPNPSNATTR
SLVTQYLNATG			NQTVTATFGYPFR
SLVTQYLNATGNR			NRTDVEYELDEK
SNISILR			NSEILMSFFKNLSR
SNLTVLR			NSGLLGALNDTMDK
SNTSQLAFLLYNDQPPQPSK			NSGLLGALNDTMDKLSAITNDTAAK
SNVIFYIVTLNNTADHLR			NSQFDMNSTDLALK
SNVSHTVVLRPLK			NSSALEETILGHQGR
SPANGSLGPTLNLSSGESR			NSSLHSQISR
SPLVAPDNGSSR			NSSNFHLNQLQGLR
SPVQENSSDLNK			NSSVEAFK
SRPSETCNETTK			NSTFGSVEVFSLDPNK
SSFLAEWQNITK			NSTFIEDYKDFDR
SSLQTTEKNDTVAGQGER			NSTIQAANLAGLK
SVANDTGFVDIPK			NSTLPIGLGLTK
SVANDTGFVDIPKQEK			NSTTGPGEHLR
SVNPNDTCLASCVK			NSTTLVMHMK
SYSTTYEERNITGTR			NSTTPLWR
TAADTTGLQPILNQFTPANISR			NSTTTDQNFTSAK
TALFPDLLAQGNASLR			NTDGTYNYTSLFLVNSSAHR
TANDTSTEAYNLLLR			NTDKENPYIGLGNYTLCR
TASNLTVSVLEAEGVFEK			NTFQAVLASSNSSSY
TASVSINQTEPPK			NTNSSNNLTR
TAVNCSSDFDACLITK			NTQADVINASWSVLSNSTR
TCSLNDSATEVTGHR			NTQNNGTYFK
TDDEVVQREEEAIQLDGLNASQIR			NTSGDELVR
TDLINNTFIR			NTSSLVMVNFF
TDSEDKALMNGSESR			NTTHLLQR
TEAGAFEYVPDPTFENFTGGVK			NTTILLK
TFANGSLAFR			NTTISVHPSTR
TFGNQTTIIPAGGAGYK			NTTSYPPMCSQDAVGGQVLSELFTNR
TGLQPILNQFTPANISR			NVALVAGDTGNATGLGEQGPTR
TGNYTVR			NVITNQTLNNDTVASSFLK
TGVNSGVMLMNMTR			NVSYNISSTVR
THLNISGLK			NVTATPAGAVTNR
TLANSTHHNVR			NVTGLENFTLK
TLNETELTELQSQISDTSVVLSMDNSR			NVTHLYSTILGHQIGLSGR
TLNSSGLPFGSYTFEK			NVTLPEIF
TLSDVPSAAPQNLSLEVR			NVTNAEGIK
TLSRPSETCNETTK			NVTVNILNDQTK
TLTLFNVTR			NVTVVLR
TLVDNNTWNNSHIALVGK			NWTETEVR
TNASVPSIPLDVLSASNSSSQLIVK			NYAASIFNISK
TNMSLGLILTR			NYAPSGTDIFTGENLTALESDSR
TNSSIQFLDNAFR			NYKNPNLTISFTAER
TNSTFLQEGMPTSAR			NYNFTLACNTK
TPEQGSNGTDGASQK			NYQNNTEVIQGIR
TPMTNSSIQFLDNAFR			NYSIFLADINQER
TPMTNSSIQFLDNAFRK			NYTADYDK
TPVNGSIVIVR			NYTANATSSR
TQDEILFSNSTR			NYTDCTSEGR
TQNFTLLVQGSPELK			NYTLEQYQK
TQNSSSGNVTHEK			NYYADNQTCDGELLFNMTK
TQYLNATGNR			PAALSGNLSHLFNYTLQR
TSKPMVYLVNLSEKDYIR			PAIHWTITGSGSVINQTEESPYINGR
TSNISKPGTLER			PASNVSHTVVLRPLK
TTEKNDTVAGQGER			PDALVPTFSISNHSLK
TTLVDNNTWNNSHIALVGK			PDNTTDFQR
TTNSSAADPR			PEASHSNTTR
TVLENSTSYEEAK			PERNESEPGSQR
TVNSLNVSAISIPEHDEADE			PESLNQSLPESQNQSHPTEDSLVSK
TVNVSVPK			PGAASNLSFQAPFR
TYNGTNPDAASR			PGALNFSYSPLLR
VAAANVSVTQPESTGD			PGEYECNATNSIGSASVSTVLR
VAAANVSVTQPESTGDPNNMTLLAEEAR			PGFFLNGTSSSK
VAAANVSVTQPESTGDPNNMTLLAEEARK			PGLNGTDSR
VANDTGFVDIPK			PGTNASSVPHR
VANDTGFVDIPKQEK			PGTYVCNATNAQGTTR
VANLTEPVVLTFQHQLQPK			PKPPKNESLETYPLMMK
VAQPGINYALGTNVSYPNNLLR			PLAPRPGTNASSVPHR
VASVININPNTTH			PLNETFPVVYIETPK
VASVININPNTTHSTG			PMSMDNMLLGPVKNVTK
VASVININPNTTHSTGS			PMVTGTNFSLGLR
VASVININPNTTHSTGSCR			PNDSYVIDYFK
VCEIHEDNSTR			PNGSLLLPATGIVDEGTFR
VDFGTGSNITDAFLSQR			PNNNTIHPNLR
VDGQLVNLTLVEGR			PNPSNATTR
VDLEDFENNTAYAK			PNSDVCNTTR
VDNITDQFCNASVVD			PNSTVEQSALTR
VDNITDQFCNASVVDPACVR			PPHVPNATIVTR
VDTFNESR			PPLNASAGDQEEK
VDVNLTSEGK			PPTPDGSPNITSVSHNSVK
VEEEEANSKQNITK			PPVVNGTQANR
VEGLQGVYIATLINGSMNEENMR			PPVVNVTWLR
VELNTSR			PQEATATFNSTALKK
VENGSETGPLPPELQPLLEGEVK			PQGLALFSNVSEAR
VETGVLKPGMVVTFAPVNVTTEVK			PQNHTFR
VETVVANLTVMDR			PSAGNNSLYQDTVVFK
VFFNLVNLTELSLVR			PSAIDEGQGDYALNVTGPILNFFAQHYNTSYPLPK
VFGSQNLTTVK			PSHFLNDSAISYK
VFISNSTNSSNPCER			PSIISVNGTDFTFR
VFITNETGQPLIGK			PSTPQQLQNLTEDIR
VFIVPVGNHSNIPFSR			PSVNTSEYK
VFKPPSSTEALNDSQEFPFPETPTK			PTFENFTGGVK
VFNGKDNISK			PTFSISNHSLK
VFPQVNVTK			PTGAFANGSLTFK
VFPYISAMVNNGSLSYDHER			PTPLANCSVR
VFPYISVMVNNGSLSYDHSK			PVDDPTGAFANGSLTFK
VFVQTPTINYTLR			PVFSHQVFNASVPEMSAIGTSVIR
VGNVTAKDPEGLDISYSLR			PVGDLSSPNETK
VGSTNVSTLVNVHFAPR			PVSLNMTVK
VIEEFYNQTWVHR			PYNDTVDGVYK
VIGGNFTGSQR			QAANLTQDLPR
VIINDTEDEPTLEFDKK			QADEDIQGTQNLLTSIESETAASEETLTNASQR
VILLPNQTHYIIPK			QANTNLSK
VINTNCSAVR			QEAKENATNVTFTGDK
VIQTSAANFSLNN			QELNDSLQVAER
VIQTSAANFSLNNSK			QELSQDNATLK
VISVDELNDTIAANLSDTEFYGAK			QENISVGSVLLTVNATDPDSLQHQTIR
VITVQVANFTLR			QETFGALDLGGASTQITFVPQNSTIESPENSLQFR
VIYNLTEK			QFLVSNVSK
VKPNPPHNLSVINSEELSSILK			QFNLTDFMSK
VLEAVNGTDAR			QFWIFDVQNPDDVAKNSSK
VLGQSQEPNVNPASAGNQTQK			QHTVTTTTKGENFTETDVK
VLGSSTSATNSTSVSSR			QKNITAFNETLFR
VLHNGTLAELQGLPHIR			QLLANSSALEETILGHQGR
VLINNSLDEPR			QLLLANNSLR
VLLGNESCTLTLSESTMNTLK			QLNISDSLAVLGLAK
VLNASTLALALANLNGSR			QNFTDSK
VLNNITNDLR			QNGTETQEVFLVLVSNK
VLQWTGASGGLPTNETTFAK			QNITQK
VLSLPLNSSAVVNCSVHGLPTPALR			QNQSLVYGK
VLVSNASEDTR			QNSSFTEK
VNASTTEPNSTVEQSALMR			QNTTWQAGR
VNCSVYVQLEK			QQYNSLLSNMSR
VNDNKTAAEEALR			QSNGSIAVISSLAGK
VNDSVPFHLGWNSTER			QTQVGIVQYGANVTHEFNLNK
VNETEMDIAK			QVALQTFGNQTSIIPAGGAGYK
VNFTLEASEGCYR			QVEELLVNHTGLR
VNGSGPHEGR			QVSTLINNTDK
VNGTKEPIEFK			QVVENMTR
VNISLLPK			QWVTGDNHTSYSR
VNLSAPLLPK			QYNTNITIEGSK
VNNGSLSYDHSK			QYQANLTQQDR
VNNQSLPVSPR			RAFNHSDLDSELR
VNNTAVIEK			RANASTFAVPSPVSN
VNNTLSSQISR			RANASTFAVPSPVSNSADTR
VNVTVEDER			RFANEYPNITR
VNVVNSTLAEVHWDPVPLK			RFNGSVSFFR
VPDAANLSSAWR			RGDVNQTLSSHR
VPGNQTSTTLK			RLGALNNSLLLLEDR
VPGNVTAVLGETLK			RNFTAADWGHSR
VPMLVLDPALPANITLK			RNQSLSLLYK
VPNNALEGLENLTALYLQHNEIQEVGSSMR			RNTTAEEQALQAR
VPPGDSPPGNGSGPR			RNWTETEVR
VPVTLALNNTLF			RPANHSSTR
VPVTLALNNTLFLIEER			RPASNISASIQR
VQDALQNQSDSLLALAGAVQR			RPYIVPILWLNETGTIGDEK
VQGNSTLLHITDLQAR			RQDVNITVATVPTWLR
VQPFNVTQGK			RQNQSLVYGK
VQSLQTLAANNSALAK			RQNVTNQLEK
VSANVQNVTTEDVEK			RSNFTPATNEAPQATVFPK
VSDNESSSNYTYK			RSNSTPATNEAPQATVFPK
VSLTNVSISDEGR			RVNASTTDPNSTVEQSALTR
VSNSSAR			RVNDNKTAAEEALR
VSNVSAASLVPAVPQPEADNLTLR			SEEGVNQTDLGVTR
VSQQLGLDAPNGSDSSPQAPPPR			SGNFSQVDWFLIHK
VSTVYANNGSVLQGTSVASVYHGK			SLLSNMSR
VTCEPQKEINSLNLTESHNS			SLSNSTAR
VTGLNCTTNHPINPK			SLTQGSLIVGNLAPVNGTSQGK
VTINVMDVNDNSPVVISPPSNTSFK			SNASKPGTLER
VTNSNANAASPLIVAGYNVSGSVR			SNFTPAANEAPQATVFPK
VTPACNTSLPAQR			SNHSSGAGLVQINK
VTQYLNATGNR			SNINAEIQQGLLGGNNSPEFK
VTVLGVATAPQQVLSNGVPVSNFTYSPDTK			SNYSVIDLTPVAAILPK
VVAENITQTSR			SPAIHPPVSYNDTAPR
VVAGTPQSPFLNLNSTCLTSGL			SPESLNQSLPESQNQSHPTEDSLVSK
VVANGTGTQGQLK			SPIQENSSDSNK
VVFLSPAVPEEPEAYNLTVLIEMDGHR			SPNPSNATTR
VVGDRENGSDNLPSSAGSGDKPLSDPAPF			SSSFRPNGTK
VVLANASGSANASD			STNASFNIK
VVLGANGTYSCLVR			STTTDQNFTSAK
VVLSENVQNDTR			SYIFIYDGNKNSTTTDQNFTSAK
VVNSTTGPGEHLR			TAADATGLQPILNQFTPANVSR
VVTQNSSSGNVTHEK			TALAAFNTQNNGTYFK
VVVLPTNNSVSGELILEELEVFK			TANETSAEAYNLLLR
VWDTAVGLNHTAEPSLQTLER			TAQSYYNQSK
VWNSTFIEDYR			TEFTHNSTMDYK
VWNSTFIEDYRDFDR			TELDLRPQGLALFSNVSEAR
VWPDGVIPFVIGGNFTGSQR			TEVSNHTLK
VYINDSVELSQNEQK			TFDVSNFQNSSIK
VYKPSAGNNSLYR			TFMAQNSSLR
WPQENENETLHNR			TFQNVTVLIAVITQK
WQMNFTVR			TGDNHTSYSR
WTFSAQNASLR			THLNISGLK
WTGHNVTVVQR			TIDDVCFSLNNNSPNINFSEKVVR
WVNNQSLPVSPR			TIQNVTQK
YAVYWNSSNPR			TLAGENQTALEIEELNR
YELSLHPNLTSMTFR			TLVDNNTWNNSHIALVGK
YEQLQNETR			TMVFPVMYLNESVLIDK
YETTNKTYK			TNASFNIK
YFFNVSDEAALLEK			TNASVPSIPLDVLSASNSSSQLIVK
YFNYTVK			TNIEGQVPFIPANFTAH
YFYNNQTK			TNIEGQVPFIPANFTAHITPYK
YGENNSLSVEGFR			TNLINNTFIR
YGENNSLSVEGFRK			TNQESPYQNHTGR
YHGFLNTSYHR			TPMTNSSIR
YHVLHINTTK			TSKPMVYLVNLSEKDYIR
YHYNGTLLDGTLFDSSYSR			TVNSLNVSAISIPEHDEADDISDENR
YIHQNYTK			TVVVDNETVATR
YIISLDQDSVVKLENWTDASR			VAEVENGTKPD
YIITWDHVVALSNESTVTGYK			VAEVENGTKPDSD
YILDFSLFAYPLPNVTK			VAEVENGTKPDSDVPEH
YINLSSNR			VANESFSQH
YKPDTLAVAVENGTGTDR			VANLTVVVNSLDGK
YKVDYESQSTDTQNFSSESK			VANYTGNGR
YLETLPNTSIIIPFHNEGWSSLLR			VAQPGINYALGTNTSYPNNLLR
YLGNATAIFFLPDEGK			VATLNQTAR
YLLEAANDSASATSALSCADPLAAFPNR			VCTNSTNCTEINE
YLLNLNHSEK			VDLEDFENNTA
YLQPLLAVQFTNLTMDTEIR			VDLEDFENNTAY
YLYLASNHSNK			VDLEDFENNTAYA
YNASSFAK			VDLEDFENNTAYAK
YNATVYSQAANGTEGQPQAIEFR			VDNGSQGAPQLFLTSALAR
YNCSIESPR			VDNISTLGSDLK
YNGTNPDAASR			VDSPNITTSNR
YNQSEDGSHTLQR			VEFDDKGNVITSYGNPILLNSSIPEDATIK
YNYTEDPTILR			VEGLQGVYIATLINGSMNEENMR
YPANCTVR			VENDTSLQSER
YPNCTGGAAGYIDR			VETGVLKPGMVVTFAPVNVTTEVK
YPQDYQFYIQNFTALPLNTVVPPQR			VFGSQNLTTVK
YPVGNNQTAVQDNVK			VFIVPVGNHSNIPFSR
YQPINSTHELGPLVDLK			VFKPQSGADALNDSQDFPFPETPAK
YRPENSVANDTGFTVVAPGK			VFLTDGVTGNDSLEESVHSMR
YSTTYEERNITGTR			VFNGKDNISK
YSVANDTGFVDIPK			VFPYISAMVNNGSLSYDHER
YSVANDTGFVDIPKQ			VFPYISVMVNNGSLSYDHSK
YSVANDTGFVDIPKQE			VFQAESHAAQLNDSSAVLDGILDEAK
YSVANDTGFVDIPKQEK			VFVYTPTTNYTLR
YSVANDTGFVDIPKQEKA			VGDEYQELQLDGFDNESSNK
YSVLIMAEKPVGDLSSPNETK			VGLVTYSNETR
YSVQLMSFVYNLSDTHLFPNASSK			VGNETTYEDGHGAR
YTCTAQTIVDNSSASADLVVR			VGSTNVSTLVNVHFAPR
YTGTRPSNLANNTILVK			VGVNKNQTVTATF
YTLDPNITSAGPTK			VGVNKNQTVTATFG
YVINGTYANETK			VGVNKNQTVTATFGYPFR
YVQDQVAAPFQLSNHTGR			VIDLWDLAQSANFTEK
YVQNGTYTVK			VIEEFYNQTWNHR
YYNQSEAGSHIIQR			VIEQSYNATWLGR
YYNQSEDGSHTLQR			VIGGNFTGSQR
YYNYTLSINGK			VILRPYLTPNNQGLYIFQGNSTVR
			VISNNCTSYGVLDIGK
			VIYNLTEK
			VKPTPPYNLSVTNSEELSSILK
			VLANSTELPSK
			VLEHYNYTK
			VLFYKDDAMVYNVTSR
			VLINNSLDEPR
			VLLMDYAGNASAVFLLPEDGK
			VLNNITNDLR
			VLNSTGHDVAR
			VLNYLNETQQLTEAIK
			VLSAGGNDSR
			VLTLANFTTK
			VLTNQESPYQNHTGR
			VLVAPPSEEANTTK
			VLVNNITTGEK
			VMIEPSGPIHMPERNGTIS
			VNASTTDPNSTVEQSALTR
			VNDNKTAAEEALR
			VNDSVPFHLGWNSTER
			VNESAGFLFAPIK
			VNGTDLAPDLLNGSQLILR
			VNGTKEPIEFK
			VNGTLTQVLLVGAPTHDDVSK
			VNISLLPK
			VNITVLPSLTSR
			VNKTEEDYAR
			VNLSFPSAQ
			VNLSFPSAQSLPASD
			VNLSFPSAQSLPASDTHLK
			VNNGSLSYDHSK
			VNNTAVIEK
			VNQTDLGVTR
			VNSSLHSQISR
			VNVSNLMK
			VNYEGGTWDWIAEALSSNHTR
			VNYTEVSR
			VPDNSSASGQSGQEKPR
			VPFIFNINPATTNFTGS
			VPFIFNINPATTNFTGSCQPQ
			VPFIFNINPATTNFTGSCQPQSAQLR
			VPGNLTSVLLSNLVPR
			VPGNQTSTTLK
			VPIQSNETLLGAVINNVSEAMETLTR
			VPMMVQSGNISYFR
			VPSNSTETVIESDQFQPGVR
			VQDALQNQTDSLLALAGLVQR
			VQPFNVTK
			VQPFNVTKGQ
			VQSLQTLAANNSALAK
			VQYGANVTHEFNLNK
			VSGQMHMQNITFQTEASVAQQEK
			VSINTVNLTAGPQVMEVTVFR
			VSLTNVSISDEGR
			VSNESAAPLVPAVPRPEVDNLTLR
			VSNGNFTAK
			VSNSSAR
			VSNVSCEASVSK
			VSQLANLTQGEDK
			VSTLYANNGSVLQGSTVASVYHK
			VTFINTTR
			VTGDNHTSYSR
			VTGTNFSLGLR
			VTLLPNQTHYVVPK
			VTNLSDPVVLTFQHQPQPK
			VTNSNANAAGPLIVAGYNVSGSVR
			VTNVSTR
			VTPGALLGLSNLTHLSLK
			VTPVCNASLPAQR
			VVDKGNGSKPTSPEEVK
			VVGLSASQANLSK
			VVGNDTGAYK
			VVIRPFYLTNST
			VVIRPFYLTNSTDMV
			VVLHPNHSVVDIGLIK
			VVNSTTGPGEHLR
			VVNVSELYGTPCTK
			VVTPEEYFNVT
			VVVLPTNSSASGELILEELEVFK
			VWNSTFIEDYK
			VWNSTFIEDYKDFDR
			VWPDGVIPFVIGGNFTGSQR
			VYENVTSHNASGYQFFPSGEK
			VYMKNVTVVLR
			VYNGSVPFEER
			VYNVTSR
			VYTYADTPNDFQLSNFSLPEEDTK
			VYVYAVNQTR
			WDPEPNCTSK
			WQNDTGPSDK
			WTDNTEYNNTIPIR
			WTDNTEYNNTIPIRGEER
			WTGHNVTVVQR
			WTPLNSSTIIGYR
			WVTGDNHTSYSR
			YDGNKNSTTTDQNFTSAK
			YDINGSETK
			YELSLHPNLTSMTFR
			YEQLQNETR
			YFNYTVK
			YGENDSLSVEGFRK
			YGKNDSLTLTQLK
			YGMQNSGNEAAWNYTLEQYQK
			YGNMTQDHVMHLLTR
			YGNNSAR
			YGQEQGTAPFQVSNHTGR
			YHANTSAQQLFQK
			YHDYYITSTSNGSLEGLENR
			YHGFLNTSYHR
			YHHYSSNFSIPK
			YHVLHINTTK
			YIINGSHANETR
			YIISLDQDSVVKLENWTDASR
			YILDFSLFAYPLPNVTK
			YKGNSSDSSAPR
			YKPDTLAVVIENGTSIDR
			YKVDYESQSTDTQNFSSESK
			YLAKENITQD
			YLAKENITQDPED
			YLAKENITQDPEDHTVSFVQPN
			YLANGSAFNISNK
			YLASNHSNK
			YLELGNETLLR
			YLENSTIVR
			YLETLPNTSIIIPFHNEGWSSLLR
			YLKNGNATLLR
			YLLNLNHSEK
			YLNETQQLTEAIK
			YLNETQQLTQK
			YLNFSTSEK
			YLNFTASEMTSK
			YLNKTENEK
			YLQPLLAVQFTNLTVDTEIR
			YLYLASNHSNK
			YLYNNQTK
			YNGSLTTPNCDETVIWTVYK
			YNHTGQVVIYK
			YNNLSVHNEYSVEEK
			YNQSAGGSHTIQR
			YNSSNPDVTSYR
			YNVSVINGTSPFAQDYDLTHIVAAYQER
			YNVTDTPK
			YNYTEDPTILR
			YPQDYQFYIQNFTALPLNTVVPPQR
			YPSCILKVLEVNNVTLLCDN
			YQIIEGPQNVTVLK
			YQNNTEVIQGIR
			YSNLSLK
			YSVLITAEKPVGDLSSPNETK
			YTANATSSR
			YTGNASALFILPDQGR
			YTGNASALLILPDQGR
			YTSDPNVTSVGPSK
			YTSFEYPKNISFACNPGFFLNGTSSSK
			YVHDGSETQTDAFVLLANASEMDR
			YVQNGTYTAK
			YVSPEDIHQWNVTSPDTVK
			YYHGELSYLNVTR
			YYNQSAGGSH
			YYNQSAGGSHTIQR
			YYNQSAGGSHTLQ
