# Supplementary material for: Direct molecular dissection of tumor parenchyma from tumor stroma in tumor xenograft using mass spectrometry-based glycoproteomics
Source: Oncotarget. 2018 May 29;9(41):26431–52. doi: 10.18632/oncotarget.25449 (PMC5995176; doi:10.18632/oncotarget.25449)
Supplement: Supplementary file 7 [file oncotarget-09-26431-s007.xlsx]

## Sheet: Table S6 A-B
Table S6 A. Mouse-stromal N-glycoproteins identified in tumor xenograft by at least a single species-specific N-glycosylated peptide.														Table S6 B. Human-parenchymal N-glycoproteins identified in tumor xenograft by at least a single species-specific N-glycosylated peptide.
Acc #	Protein	Gene	# AAs	# Proteins	#UnqPep	#Pep	#PSMs							Acc #	Protein	Gene	# AAs	# Proteins	#UnqPep	#Pep	#PSMs
P10852	4F2 cell-surface antigen heavy chain	Slc3a2	526	1	5	5	184							P08195	4F2 cell-surface antigen heavy chain OS	SLC3A2	630	1	11	11	439
Q61503	5'-nucleotidase	Nt5e	576	1	3	4	62							P21589	5'-nucleotidase OS	NT5E	574	1	3	3	112
Q80T21	ADAMTS-like protein 4	Adamtsl4	1036	1	1	1	2							Q92485	Acid sphingomyelinase-like phosphodiesterase 3b OS	SMPDL3B	455	1	1	1	7
Q8VHH7	Adenylate cyclase type 3	Adcy3	1145	1	2	2	2							Q6UY14	ADAMTS-like protein 4 OS	ADAMTSL4	1074	1	1	1	2
Q9D7N9	Adipocyte plasma membrane-associated protein	Apmap	415	1	1	1	41							O60503	Adenylate cyclase type 9 OS	ADCY9	1353	1	1	1	28
P56528	ADP-ribosyl cyclase/cyclic ADP-ribose hydrolase 1	Cd38	304	1	3	3	100							Q9HDC9	Adipocyte plasma membrane-associated protein OS	APMAP	416	1	4	4	139
Q62151	Advanced glycosylation end product-specific receptor	Ager	403	1	1	1	142							O00468	Agrin OS	AGRN	2067	1	1	1	9
O89020	Afamin	Afm	608	1	1	1	3							Q9UQ53	Alpha-1,3-mannosyl-glycoprotein 4-beta-N-acetylglucosaminyltransferase B OS	MGAT4B	548	1	2	2	15
Q3TB92	Allergin-1	Milr1	246	1	2	2	12							Q10469	Alpha-1,6-mannosyl-glycoprotein 2-beta-N-acetylglucosaminyltransferase OS	MGAT2	447	1	1	1	5
Q8R4G6	Alpha-1,6-mannosylglycoprotein 6-beta-N-acetylglucosaminyltransferase A	Mgat5	740	1	2	2	42							Q09328	Alpha-1,6-mannosylglycoprotein 6-beta-N-acetylglucosaminyltransferase A OS	MGAT5	741	1	2	2	34
Q60590	Alpha-1-acid glycoprotein 1	Orm1	207	1	1	1	2							P01009	Alpha-1-antitrypsin OS	SERPINA1	418	1	1	1	54
Q00896	Alpha-1-antitrypsin 1-3	Serpina1c	412	5	3	4	58							Q16706	Alpha-mannosidase 2 OS	MAN2A1	1144	1	1	1	47
Q19LI2	Alpha-1B-glycoprotein	A1bg	512	1	1	1	36							P49641	Alpha-mannosidase 2x OS	MAN2A2	1150	1	1	1	22
P29699	Alpha-2-HS-glycoprotein	Ahsg	345	1	2	3	29							P17050	Alpha-N-acetylgalactosaminidase OS	NAGA	411	1	1	1	14
Q61838	Alpha-2-macroglobulin	A2m	1495	1	5	5	286							Q9NSC7	Alpha-N-acetylgalactosaminide alpha-2,6-sialyltransferase 1 OS	ST6GALNAC1	600	1	1	1	13
P55302	Alpha-2-macroglobulin receptor-associated protein	Lrpap1	360	1	1	1	48							P15144	Aminopeptidase N OS	ANPEP	967	1	8	8	440
P27046	Alpha-mannosidase 2	Man2a1	1150	1	1	1	21							Q15389	Angiopoietin-1 OS	ANGPT1	498	1	1	1	2
Q8BRK9	Alpha-mannosidase 2x	Man2a2	1152	1	1	1	22							P12821	Angiotensin-converting enzyme OS	ACE	1306	1	1	1	49
Q9QWR8	Alpha-N-acetylgalactosaminidase	Naga	415	1	2	2	31							Q4KMQ2	Anoctamin-6 OS	ANO6	910	1	1	1	46
P97449	Aminopeptidase N	Anpep	966	1	13	15	508							Q9H6X2	Anthrax toxin receptor 1 OS	ANTXR1	564	1	1	1	40
Q9QUT0	Ammonium transporter Rh type A	Rhag	438	1	1	2	40							P29972	Aquaporin-1 OS	AQP1	269	1	1	1	54
Q02858	Angiopoietin-1 receptor	Tek	1122	1	1	1	28							Q12797	Aspartyl/asparaginyl beta-hydroxylase OS	ASPH	758	1	2	3	76
O35608	Angiopoietin-2	Angpt2	496	1	1	1	43							Q6DD88	Atlastin-3 OS	ATL3	541	1	1	1	2
P09470	Angiotensin-converting enzyme	Ace	1312	1	7	7	162							Q9BZC7	ATP-binding cassette sub-family A member 2 OS	ABCA2	2435	1	2	2	44
Q6P9J9	Anoctamin-6	Ano6	911	1	1	1	26							O94911	ATP-binding cassette sub-family A member 8 OS	ABCA8	1581	1	1	1	9
Q9CZ52	Anthrax toxin receptor 1	Antxr1	562	1	1	1	40							O75882	Attractin OS	ATRN	1429	1	1	1	33
Q02013	Aquaporin-1	Aqp1	269	1	1	1	52							Q7Z3C6	Autophagy-related protein 9A OS	ATG9A	839	1	1	1	64
Q99MQ4	Asporin	Aspn	373	1	1	1	29							P50895	Basal cell adhesion molecule OS	BCAM	628	1	1	1	5
Q91YH5	Atlastin-3	Atl3	541	1	1	1	36							P98160	Basement membrane-specific heparan sulfate proteoglycan core protein OS	HSPG2	4391	1	2	2	23
P41233	ATP-binding cassette sub-family A member 1	Abca1	2261	1	3	3	131							P35613	Basigin OS	BSG	385	1	5	7	387
P41234	ATP-binding cassette sub-family A member 2	Abca2	2434	1	2	2	4							Q16620	BDNF/NT-3 growth factors receptor OS	NTRK2	822	1	2	2	33
Q8R420	ATP-binding cassette sub-family A member 3	Abca3	1704	1	1	1	47							Q96L58	Beta-1,3-galactosyltransferase 6 OS	B3GALT6	329	1	1	1	13
Q91V24	ATP-binding cassette sub-family A member 7	Abca7	2159	1	1	1	4							Q9Y644	Beta-1,3-N-acetylglucosaminyltransferase radical fringe OS	RFNG	331	1	1	1	10
Q9WU60	Attractin	Atrn	1428	1	1	1	33							O43286	Beta-1,4-galactosyltransferase 5 OS	B4GALT5	388	1	1	1	17
Q68FE2	Autophagy-related protein 9A	Atg9a	551	1	1	1	65							P02749	Beta-2-glycoprotein 1 OS	APOH	345	1	1	1	85
Q05793	Basement membrane-specific heparan sulfate proteoglycan core protein	Hspg2	3707	1	2	2	37							P16278	Beta-galactosidase OS	GLB1	677	1	1	2	32
P35329	B-cell receptor CD22	Cd22	862	1	2	2	45							P15907	Beta-galactoside alpha-2,6-sialyltransferase 1 OS	ST6GAL1	406	1	1	1	10
P15209	BDNF/NT-3 growth factors receptor	Ntrk2	821	1	3	3	41							P08236	Beta-glucuronidase OS	GUSB	651	1	1	1	73
Q91Z92	Beta-1,3-galactosyltransferase 6	B3galt6	325	1	1	1	12							Q16585	Beta-sarcoglycan OS	SGCB	318	1	1	1	32
Q9JMK0	Beta-1,4-galactosyltransferase 5	B4galt5	388	1	1	1	7							P52848	Bifunctional heparan sulfate N-deacetylase/N-sulfotransferase 1 OS	NDST1	882	1	1	1	44
Q01339	Beta-2-glycoprotein 1	Apoh	345	1	5	6	438							P52849	Bifunctional heparan sulfate N-deacetylase/N-sulfotransferase 2 OS	NDST2	883	1	1	1	30
P82349	Beta-sarcoglycan	Sgcb	320	1	1	1	32							P21810	Biglycan OS	BGN	368	1	2	3	145
Q3UHN9	Bifunctional heparan sulfate N-deacetylase/N-sulfotransferase 1	Ndst1	882	1	1	1	45							P43251	Biotinidase OS	BTD	543	1	2	2	51
P52850	Bifunctional heparan sulfate N-deacetylase/N-sulfotransferase 2	Ndst2	883	1	1	1	31							P13497	Bone morphogenetic protein 1 OS	BMP1	986	3	2	2	35
P28653	Biglycan	Bgn	369	1	2	3	150							Q7KYR7	Butyrophilin subfamily 2 member A1 OS	BTN2A1	527	1	1	1	5
Q8CIF4	Biotinidase	Btd	520	1	1	1	11							P78410	Butyrophilin subfamily 3 member A2 OS	BTN3A2	334	3	1	1	11
Q8BTJ4	Bis(5'-adenosyl)-triphosphatase enpp4	Enpp4	456	1	2	2	35							Q96EU7	C1GALT1-specific chaperone 1 OS	C1GALT1C1	318	1	1	1	2
P25918	B-lymphocyte antigen CD19	Cd19	547	2	1	1	6							P55290	Cadherin-13 OS	CDH13	713	1	1	1	53
Q8R2Q8	Bone marrow stromal antigen 2	Bst2	172	1	1	1	4							Q12864	Cadherin-17 OS	CDH17	832	1	4	4	66
P98063	Bone morphogenetic protein 1	Bmp1	991	2	2	2	35							Q92887	Canalicular multispecific organic anion transporter 1 OS	ABCC2	1545	1	1	1	77
O09047	C3a anaphylatoxin chemotactic receptor	C3ar1	477	1	1	1	74							O15438	Canalicular multispecific organic anion transporter 2 OS	ABCC3	1527	1	1	1	7
Q9WTR5	Cadherin-13	Cdh13	714	1	2	2	85							Q9NPF2	Carbohydrate sulfotransferase 11 OS	CHST11	352	1	2	2	3
P55284	Cadherin-5	Cdh5	784	1	1	2	108							Q8NCH0	Carbohydrate sulfotransferase 14 OS	CHST14	376	1	1	1	7
Q9R1W5	Calcitonin gene-related peptide type 1 receptor	Calcrl	463	1	2	2	181							Q9NS84	Carbohydrate sulfotransferase 7 OS	CHST7	486	1	1	1	26
Q60755	Calcitonin receptor	Calcr	533	1	1	1	28							O75976	Carboxypeptidase D OS	CPD	1380	1	8	8	560
Q9D7Z6	Calcium-activated chloride channel regulator 1	Clca1	913	1	3	3	132							P14384	Carboxypeptidase M OS	CPM	443	1	1	1	65
Q9JME2	Carbohydrate sulfotransferase 11	Chst11	352	1	3	3	4							P13688	Carcinoembryonic antigen-related cell adhesion molecule 1 OS	CEACAM1	526	3	6	8	282
Q80V53	Carbohydrate sulfotransferase 14	Chst14	376	1	1	1	7							A8MTB9	Carcinoembryonic antigen-related cell adhesion molecule 18 OS	CEACAM18	384	1	1	1	3
O89001	Carboxypeptidase D	Cpd	1377	1	7	7	291							P06731	Carcinoembryonic antigen-related cell adhesion molecule 5 OS	CEACAM5	702	1	17	26	1003
Q80V42	Carboxypeptidase M	Cpm	443	1	1	1	58							P40199	Carcinoembryonic antigen-related cell adhesion molecule 6 OS	CEACAM6	344	1	4	5	221
Q9DBB9	Carboxypeptidase N subunit 2	Cpn2	547	1	2	2	34							Q14002	Carcinoembryonic antigen-related cell adhesion molecule 7 OS	CEACAM7	265	1	2	2	53
P31809	Carcinoembryonic antigen-related cell adhesion molecule 1	Ceacam1	521	1	2	2	146							P07339	Cathepsin D OS	CTSD	412	1	1	1	48
P10605	Cathepsin B	Ctsb	339	1	1	1	36							P07711	Cathepsin L1 OS	CTSL	333	1	2	2	79
P18242	Cathepsin D	Ctsd	410	1	1	1	54							P20645	Cation-dependent mannose-6-phosphate receptor OS	M6PR	277	1	2	4	209
P06797	Cathepsin L1	Ctsl	334	1	1	1	24							P52569	Cationic amino acid transporter 2 OS	SLC7A2	658	1	1	1	54
P24668	Cation-dependent mannose-6-phosphate receptor	M6pr	278	1	2	4	268							P11717	Cation-independent mannose-6-phosphate receptor OS	IGF2R	2491	1	2	2	54
P18581	Cationic amino acid transporter 2	Slc7a2	657	1	1	1	54							Q6YHK3	CD109 antigen OS	CD109	1445	1	3	3	26
Q07113	Cation-independent mannose-6-phosphate receptor	Igf2r	2483	1	3	3	38							Q13740	CD166 antigen OS	ALCAM	583	1	5	6	125
Q61490	CD166 antigen	Alcam	583	1	4	5	91							P16070	CD44 antigen OS	CD44	742	1	1	1	76
Q62192	CD180 antigen	Cd180	661	1	2	2	59							P08962	CD63 antigen OS	CD63	238	1	3	4	297
Q8CJ91	CD209 antigen-like protein B	Cd209b	325	1	1	1	4							P27701	CD82 antigen OS	CD82	267	1	1	1	4
Q8VE98	CD276 antigen	Cd276	316	1	2	2	6							P48960	CD97 antigen OS	CD97	835	1	2	2	76
P18181	CD48 antigen	Cd48	240	1	3	3	115							Q9BY67	Cell adhesion molecule 1 OS	CADM1	442	1	3	3	349
P40237	CD82 antigen	Cd82	266	1	3	4	127							Q96G23	Ceramide synthase 2 OS	CERS2	380	1	1	1	14
Q9Z0M6	CD97 antigen	Cd97	818	1	3	3	140							P00450	Ceruloplasmin OS	CP	1065	1	4	4	168
Q8R5M8	Cell adhesion molecule 1	Cadm1	456	1	4	4	351							Q8IWA5	Choline transporter-like protein 2 OS	SLC44A2	706	1	3	3	133
Q8R2Y2	Cell surface glycoprotein MUC18	Mcam	648	1	1	1	76							Q8TDX6	Chondroitin sulfate N-acetylgalactosaminyltransferase 1 OS	CSGALNACT1	532	1	2	2	26
Q61147	Ceruloplasmin	Cp	1061	1	2	2	75							Q9NY35	Claudin domain-containing protein 1 OS	CLDND1	253	1	1	1	17
Q8BY89	Choline transporter-like protein 2	Slc44a2	706	1	4	4	204							O96005	Cleft lip and palate transmembrane protein 1 OS	CLPTM1	669	1	1	1	61
Q91VA1	Choline transporter-like protein 4	Slc44a4	707	1	1	1	12							P10909	Clusterin OS	CLU	449	1	6	6	293
Q8BJQ9	Chondroitin sulfate N-acetylgalactosaminyltransferase 1	Csgalnact1	530	1	2	2	30							Q11201	CMP-N-acetylneuraminate-beta-galactosamide-alpha-2,3-sialyltransferase 1 OS	ST3GAL1	340	1	2	2	41
Q8VHY0	Chondroitin sulfate proteoglycan 4	Cspg4	2327	1	3	3	112							Q16842	CMP-N-acetylneuraminate-beta-galactosamide-alpha-2,3-sialyltransferase 2 OS	ST3GAL2	350	1	1	1	28
O88507	Ciliary neurotrophic factor receptor subunit alpha	Cntfr	372	1	1	1	17							Q11206	CMP-N-acetylneuraminate-beta-galactosamide-alpha-2,3-sialyltransferase 4 OS	ST3GAL4	333	1	1	1	10
P28078	Class II histocompatibility antigen, M alpha chain	H2-DMa	261	1	3	3	71							Q92187	CMP-N-acetylneuraminate-poly-alpha-2,8-sialyltransferase OS	ST8SIA4	359	1	1	1	2
Q9CQX5	Claudin domain-containing protein 1	Cldnd1	253	1	1	1	17							Q99715	Collagen alpha-1(XII) chain OS	COL12A1	3063	1	1	1	4
Q8VBZ3	Cleft lip and palate transmembrane protein 1 homolog	Clptm1	664	1	1	1	62							P12110	Collagen alpha-2(VI) chain OS	COL6A2	1019	1	1	1	54
Q06890	Clusterin	Clu	448	1	1	1	63							Q5KU26	Collectin-12 OS	COLEC12	742	1	3	4	239
P54751	CMP-N-acetylneuraminate-beta-galactosamide-alpha-2,3-sialyltransferase 1	St3gal1	337	1	1	1	8							Q12860	Contactin-1 OS	CNTN1	1018	1	3	3	73
Q11204	CMP-N-acetylneuraminate-beta-galactosamide-alpha-2,3-sialyltransferase 2	St3gal2	350	1	1	1	30							Q53SF7	Cordon-bleu protein-like 1 OS	COBLL1	1204	1	1	1	4
Q64692	CMP-N-acetylneuraminate-poly-alpha-2,8-sialyltransferase	St8sia4	359	1	1	1	2							Q14126	Desmoglein-2 OS	DSG2	1118	1	3	4	218
Q04857	Collagen alpha-1(VI) chain	Col6a1	1025	1	1	1	4							O14672	Disintegrin and metalloproteinase domain-containing protein 10 OS	ADAM10	748	1	2	2	56
Q60847	Collagen alpha-1(XII) chain	Col12a1	3120	1	1	1	4							Q8TCJ2	Dolichyl-diphosphooligosaccharide--protein glycosyltransferase subunit STT3B OS	STT3B	826	1	3	3	94
Q80X19	Collagen alpha-1(XIV) chain	Col14a1	1797	1	1	1	40							Q5VV43	Dyslexia-associated protein KIAA0319 OS	KIAA0319	1072	1	1	1	43
Q02788	Collagen alpha-2(VI) chain	Col6a2	1034	1	1	1	54							O43567	E3 ubiquitin-protein ligase RNF13 OS	RNF13	381	1	2	2	114
A6H584	Collagen alpha-5(VI) chain	Col6a5	2640	1	1	1	7							P22413	Ectonucleotide pyrophosphatase/phosphodiesterase family member 1 OS	ENPP1	925	1	1	1	32
Q8K4Q8	Collectin-12	Colec12	742	1	6	7	376							P68104	Elongation factor 1-alpha 1 OS	EEF1A1	462	2	1	1	22
P98086	Complement C1q subcomponent subunit A	C1qa	245	1	1	1	71							Q9BXX0	EMILIN-2 OS	EMILIN2	1053	3	1	1	4
P01029	Complement C4-B	C4b	1738	1	2	2	62							P42892	Endothelin-converting enzyme 1 OS	ECE1	770	1	5	5	103
Q8VCG4	Complement component C8 gamma chain	C8g	202	1	1	1	9							P29323	Ephrin type-B receptor 2 OS	EPHB2	1055	1	1	1	8
Q64735	Complement component receptor 1-like protein	Cr1l	483	1	1	1	12							P00533	Epidermal growth factor receptor OS	EGFR	1210	1	1	1	38
P03953	Complement factor D	Cfd	259	1	2	2	60							O43556	Epsilon-sarcoglycan OS	SGCE	437	1	1	1	17
P06909	Complement factor H	Cfh	1234	1	2	2	64							Q99808	Equilibrative nucleoside transporter 1 OS	SLC29A1	456	1	1	1	38
P12960	Contactin-1	Cntn1	1020	1	3	3	73							Q14542	Equilibrative nucleoside transporter 2 OS	SLC29A2	456	1	1	1	73
P50172	Corticosteroid 11-beta-dehydrogenase isozyme 1	Hsd11b1	292	1	1	1	44							Q9BZQ6	ER degradation-enhancing alpha-mannosidase-like protein 3 OS	EDEM3	932	1	1	1	2
Q06770	Corticosteroid-binding globulin	Serpina6	397	1	4	4	48							Q8N766	ER membrane protein complex subunit 1 OS	EMC1	993	1	1	1	70
Q3TWI9	CSC1-like protein 2	Tmem63b	832	1	1	1	11							O94905	Erlin-2 OS	ERLIN2	339	2	1	1	9
P49300	C-type lectin domain family 10 member A	Clec10a	304	1	1	1	76							O43909	Exostosin-like 3 OS	EXTL3	919	1	1	1	2
Q8VCP9	C-type lectin domain family 14 member A	Clec14a	459	1	1	1	42							Q8IXL6	Extracellular serine/threonine protein kinase FAM20C OS	FAM20C	584	1	1	2	66
Q91V08	C-type lectin domain family 2 member D	Clec2d	207	1	2	2	22							Q96CS3	FAS-associated factor 2 OS	FAF2	445	1	1	1	2
Q64449	C-type mannose receptor 2	Mrc2	1479	1	2	2	63							P35555	Fibrillin-1 OS	FBN1	2871	1	1	1	12
P57757	Cystinosin	Ctns	367	1	1	1	4							P11362	Fibroblast growth factor receptor 1 OS	FGFR1	822	1	1	1	13
Q9JM58	Cytokine receptor-like factor 1	Crlf1	425	1	1	1	22							P22455	Fibroblast growth factor receptor 4 OS	FGFR4	802	1	1	1	9
Q8CJ26	Death domain-containing membrane protein NRADD	Nradd	228	1	1	1	18							Q06828	Fibromodulin OS	FMOD	376	1	2	3	21
P28654	Decorin	Dcn	354	1	1	1	20							P02751	Fibronectin OS	FN1	2386	1	3	3	94
P31428	Dipeptidase 1	Dpep1	410	1	1	1	57							Q9H9S5	Fukutin-related protein OS	FKRP	495	1	1	1	10
P28843	Dipeptidyl peptidase 4	Dpp4	760	1	2	2	87							Q08380	Galectin-3-binding protein OS	LGALS3BP	585	1	5	5	264
O35598	Disintegrin and metalloproteinase domain-containing protein 10	Adam10	749	1	2	2	47							P19440	Gamma-glutamyltranspeptidase 1 OS	GGT1	569	6	6	7	280
Q3TDQ1	Dolichyl-diphosphooligosaccharide--protein glycosyltransferase subunit STT3B	Stt3b	823	1	3	3	95							Q9Y2G5	GDP-fucose protein O-fucosyltransferase 2 OS	POFUT2	429	1	1	1	2
O54965	E3 ubiquitin-protein ligase RNF13	Rnf13	381	1	2	2	93							Q4G148	Glucoside xylosyltransferase 1 OS	GXYLT1	440	1	2	2	37
P55772	Ectonucleoside triphosphate diphosphohydrolase 1	Entpd1	510	1	2	3	29							Q68CQ7	Glycosyltransferase 8 domain-containing protein 1 OS	GLT8D1	371	1	2	2	35
O55026	Ectonucleoside triphosphate diphosphohydrolase 2	Entpd2	495	1	1	1	45							Q92896	Golgi apparatus protein 1 OS	GLG1	1179	1	3	3	107
P06802	Ectonucleotide pyrophosphatase/phosphodiesterase family member 1	Enpp1	906	1	2	2	51							Q8NBJ4	Golgi membrane protein 1 OS	GOLM1	401	1	3	4	314
Q6DYE8	Ectonucleotide pyrophosphatase/phosphodiesterase family member 3	Enpp3	874	1	1	1	17							O95427	GPI ethanolamine phosphate transferase 1 OS	PIGN	931	1	1	1	4
Q9EQG7	Ectonucleotide pyrophosphatase/phosphodiesterase family member 5	Enpp5	477	1	1	1	21							Q86SQ4	G-protein coupled receptor 126 OS	GPR126	1221	1	1	1	14
P10126	Elongation factor 1-alpha 1	Eef1a1	462	1	1	1	22							Q9Y653	G-protein coupled receptor 56 OS	GPR56	693	1	1	1	10
P21995	Embigin	Emb	330	1	5	5	175							P48723	Heat shock 70 kDa protein 13 OS	HSPA13	471	1	1	1	16
Q99K41	EMILIN-1	Emilin1	1017	1	6	6	226							Q8NDA2	Hemicentin-2 OS	HMCN2	5065	1	1	1	5
Q8K482	EMILIN-2	Emilin2	1074	3	1	1	2							Q7LGA3	Heparan sulfate 2-O-sulfotransferase 1 OS	HS2ST1	356	1	1	1	47
Q63961	Endoglin	Eng	653	1	2	2	77							Q68CP4	Heparan-alpha-glucosaminide N-acetyltransferase OS	HGSNAT	663	1	1	1	26
Q64695	Endothelial protein C receptor	Procr	242	2	3	3	73							P05546	Heparin cofactor 2 OS	SERPIND1	499	1	1	1	13
Q4PZA2	Endothelin-converting enzyme 1	Ece1	769	1	6	6	150							P30825	High affinity cationic amino acid transporter 1 OS	SLC7A1	629	1	2	2	25
P54763	Ephrin type-B receptor 2	Ephb2	994	1	1	1	10							P30450	HLA class I histocompatibility antigen, A-26 alpha chain OS	HLA-A	365	8	2	2	188
O70258	Epsilon-sarcoglycan	Sgce	437	1	1	1	17							P10319	HLA class I histocompatibility antigen, B-58 alpha chain OS	HLA-B	362	6	1	1	25
Q9JIM1	Equilibrative nucleoside transporter 1	Slc29a1	460	1	1	1	2							Q9Y4L1	Hypoxia up-regulated protein 1 OS	HYOU1	999	1	4	4	124
Q2HXL6	ER degradation-enhancing alpha-mannosidase-like protein 3	Edem3	931	1	1	1	2							Q9Y6R7	IgGFc-binding protein OS	FCGBP	5405	1	4	4	211
Q8C7X2	ER membrane protein complex subunit 1	Emc1	997	1	1	1	70							P01591	Immunoglobulin J chain OS	IGJ	159	1	1	1	30
Q8BFZ9	Erlin-2	Erlin2	340	2	1	1	13							O75054	Immunoglobulin superfamily member 3 OS	IGSF3	1194	1	1	1	4
Q8R2E9	ERO1-like protein beta	Ero1lb	467	1	1	1	12							Q70UQ0	Inhibitor of nuclear factor kappa-B kinase-interacting protein OS	IKBIP	350	1	2	2	107
P56564	Excitatory amino acid transporter 1	Slc1a3	543	1	1	2	40							Q9NX62	Inositol monophosphatase 3 OS	IMPAD1	359	1	1	1	79
Q9WVL6	Exostosin-like 3	Extl3	918	1	1	1	2							P08069	Insulin-like growth factor 1 receptor OS	IGF1R	1367	1	3	3	26
Q5MJS3	Extracellular serine/threonine protein kinase FAM20C	Fam20c	579	1	1	2	66							P17936	Insulin-like growth factor-binding protein 3 OS	IGFBP3	291	1	2	2	27
Q61554	Fibrillin-1	Fbn1	2871	1	1	1	12							P56199	Integrin alpha-1 OS	ITGA1	1179	1	2	2	48
P16092	Fibroblast growth factor receptor 1	Fgfr1	822	1	1	1	13							P17301	Integrin alpha-2 OS	ITGA2	1181	1	3	3	64
P12804	Fibroleukin	Fgl2	432	1	1	1	6							P26006	Integrin alpha-3 OS	ITGA3	1051	1	8	8	239
P50608	Fibromodulin	Fmod	376	1	1	1	7							P08648	Integrin alpha-5 OS	ITGA5	1049	1	3	3	83
P11276	Fibronectin	Fn1	2477	1	6	7	188							P23229	Integrin alpha-6 OS	ITGA6	1130	1	3	4	145
Q8CG64	Fukutin-related protein	Fkrp	494	1	1	1	16							P53708	Integrin alpha-8 OS	ITGA8	1063	1	1	1	9
Q07797	Galectin-3-binding protein	Lgals3bp	577	1	6	6	173							P06756	Integrin alpha-V OS	ITGAV	1048	1	4	4	156
O08842	GDNF family receptor alpha-2	Gfra2	464	1	1	1	27							P05556	Integrin beta-1 OS	ITGB1	798	1	2	4	409
Q3UHH8	Glucoside xylosyltransferase 1	Gxylt1	404	1	2	2	37							P16144	Integrin beta-4 OS	ITGB4	1822	1	1	1	41
P17439	Glucosylceramidase	Gba	515	1	2	2	12							P18084	Integrin beta-5 OS	ITGB5	799	1	1	1	4
P16406	Glutamyl aminopeptidase	Enpep	945	1	5	5	198							P05362	Intercellular adhesion molecule 1 OS	ICAM1	532	1	2	2	72
Q9ESM6	Glycerophosphoinositol inositolphosphodiesterase GDPD2	Gdpd2	539	1	1	1	36							P15260	Interferon gamma receptor 1 OS	IFNGR1	489	1	1	1	10
Q9JHJ3	Glycosylated lysosomal membrane protein	Glmp	396	1	3	3	8							P40189	Interleukin-6 receptor subunit beta OS	IL6ST	918	1	2	2	18
Q61543	Golgi apparatus protein 1	Glg1	1175	1	3	3	107							P78411	Iroquois-class homeodomain protein IRX-5 OS	IRX5	483	1	1	1	8
Q91XA2	Golgi membrane protein 1	Golm1	393	1	2	3	143							Q96J84	Kin of IRRE-like protein 1 OS	KIRREL	757	1	1	1	12
Q9R1S3	GPI ethanolamine phosphate transferase 1	Pign	931	1	1	1	5							O43291	Kunitz-type protease inhibitor 2 OS	SPINT2	252	1	1	1	10
Q8K209	G-protein coupled receptor 56	Gpr56	687	1	1	1	3							Q9NPC4	Lactosylceramide 4-alpha-galactosyltransferase OS	A4GALT	353	1	3	3	51
Q00941	Granulocyte-macrophage colony-stimulating factor receptor subunit alpha	Csf2ra	388	1	2	2	9							Q16363	Laminin subunit alpha-4 OS	LAMA4	1823	1	2	2	14
Q8VEB4	Group XV phospholipase A2	Pla2g15	412	1	1	1	24							O15230	Laminin subunit alpha-5 OS	LAMA5	3695	1	3	3	62
P01896	H-2 class I histocompatibility antigen, alpha chain	N/A	185	8	2	3	120							P07942	Laminin subunit beta-1 OS	LAMB1	1786	1	5	5	203
P01902	H-2 class I histocompatibility antigen, K-D alpha chain	H2-K1	368	1	1	1	86							P55268	Laminin subunit beta-2 OS	LAMB2	1798	1	1	1	21
P14428	H-2 class I histocompatibility antigen, K-Q alpha chain	H2-K1	328	2	2	2	84							P11047	Laminin subunit gamma-1 OS	LAMC1	1609	1	5	5	179
P04441	H-2 class II histocompatibility antigen gamma chain	Cd74	279	1	2	2	14							Q14766	Latent-transforming growth factor beta-binding protein 1 OS	LTBP1	1721	1	2	2	38
P06346	H-2 class II histocompatibility antigen, A-F beta chain	H2-Ab1	252	4	1	1	11							P02750	Leucine-rich alpha-2-glycoprotein OS	LRG1	347	1	1	1	4
P04227	H-2 class II histocompatibility antigen, A-Q alpha chain	H2-Aa	221	3	1	1	44							Q9NZU0	Leucine-rich repeat transmembrane protein FLRT3 OS	FLRT3	649	1	1	1	2
P14438	H-2 class II histocompatibility antigen, A-U alpha chain	H2-Aa	227	4	1	1	85							Q9UIQ6	Leucyl-cystinyl aminopeptidase OS	LNPEP	1025	1	5	5	69
P01904	H-2 class II histocompatibility antigen, E-D alpha chain	H2-Ea	255	3	1	1	15							Q08722	Leukocyte surface antigen CD47 OS	CD47	323	1	2	2	61
Q8BM72	Heat shock 70 kDa protein 13	Hspa13	471	1	1	1	14							O43688	Lipid phosphate phosphohydrolase 2 OS	PPAP2C	288	1	1	1	10
Q64314	Hematopoietic progenitor cell antigen CD34	Cd34	382	1	2	2	54							O75015	Low affinity immunoglobulin gamma Fc region receptor III-B OS	FCGR3B	233	1	1	1	105
Q91X72	Hemopexin	Hpx	460	1	1	1	4							P51884	Lumican OS	LUM	338	1	1	1	9
Q8R3H7	Heparan sulfate 2-O-sulfotransferase 1	Hs2st1	356	1	1	1	47							P19256	Lymphocyte function-associated antigen 3 OS	CD58	250	1	1	1	27
P49182	Heparin cofactor 2	Serpind1	478	1	3	3	26							P11117	Lysosomal acid phosphatase OS	ACP2	423	1	4	4	239
Q9Z0Z4	Hephaestin	Heph	1157	1	1	1	39							P10253	Lysosomal alpha-glucosidase OS	GAA	952	1	5	6	270
Q9JKR6	Hypoxia up-regulated protein 1	Hyou1	999	1	3	3	104							Q14108	Lysosome membrane protein 2 OS	SCARB2	478	1	2	3	103
P01863	Ig gamma-2A chain C region, A allele	Ighg	330	4	1	1	168							P11279	Lysosome-associated membrane glycoprotein 1 OS	LAMP1	417	1	6	6	188
P03987	Ig gamma-3 chain C region	N/A	398	1	1	1	26							P13473	Lysosome-associated membrane glycoprotein 2 OS	LAMP2	410	1	8	9	327
P01872	Ig mu chain C region	Ighm	454	1	1	1	37							P21757	Macrophage scavenger receptor types I and II OS	MSR1	451	1	1	2	196
P01592	Immunoglobulin J chain	Igj	159	1	2	2	104							P34810	Macrosialin OS	CD68	354	1	2	2	2
Q80WQ6	Inactive rhomboid protein 2	Rhbdf2	827	1	1	1	16							P04156	Major prion protein OS	PRNP	253	1	2	2	73
Q8BKG3	Inactive tyrosine-protein kinase 7	Ptk7	1062	1	2	2	69							Q16853	Membrane primary amine oxidase OS	AOC3	763	1	1	1	13
Q9DBZ1	Inhibitor of nuclear factor kappa-B kinase-interacting protein	Ikbip	373	1	1	1	23							Q8TBP5	Membrane protein FAM174A OS	FAM174A	190	1	1	1	58
Q80V26	Inositol monophosphatase 3	Impad1	356	1	1	1	43							Q3ZCQ3	Membrane protein FAM174B OS	FAM174B	159	1	1	1	42
Q60751	Insulin-like growth factor 1 receptor	Igf1r	1373	1	3	3	27							Q13421	Mesothelin OS	MSLN	630	1	1	1	18
P47878	Insulin-like growth factor-binding protein 3	Igfbp3	292	1	1	1	4							P01033	Metalloproteinase inhibitor 1 OS	TIMP1	207	1	1	1	67
Q3V3R4	Integrin alpha-1	Itga1	1179	1	9	10	483							P55083	Microfibril-associated glycoprotein 4 OS	MFAP4	255	1	3	4	538
Q62469	Integrin alpha-2	Itga2	1178	1	1	1	25							Q9UKN1	Mucin-12 OS	MUC12	5478	1	2	2	46
Q62470	Integrin alpha-3	Itga3	1053	1	4	4	143							Q9H3R2	Mucin-13 OS	MUC13	512	1	2	2	106
P11688	Integrin alpha-5	Itga5	1053	1	1	1	6							P98088	Mucin-5AC (Fragments) OS	MUC5AC	5030	1	3	4	99
Q61739	Integrin alpha-6	Itga6	1091	1	2	2	59							Q9HC84	Mucin-5B OS	MUC5B	5762	1	4	5	215
Q61738	Integrin alpha-7	Itga7	1179	1	2	2	21							P33527	Multidrug resistance-associated protein 1 OS	ABCC1	1531	1	1	1	39
A2ARA8	Integrin alpha-8	Itga8	1062	1	1	1	10							O95297	Myelin protein zero-like protein 1 OS	MPZL1	269	1	1	1	68
P05555	Integrin alpha-M	Itgam	1153	1	6	7	313							O60487	Myelin protein zero-like protein 2 OS	MPZL2	215	1	1	1	4
P43406	Integrin alpha-V	Itgav	1044	1	1	1	63							Q3T906	N-acetylglucosamine-1-phosphotransferase subunits alpha/beta OS	GNPTAB	1256	1	5	5	132
Q9QXH4	Integrin alpha-X	Itgax	1169	2	2	2	28							P15586	N-acetylglucosamine-6-sulfatase OS	GNS	552	1	1	1	56
P09055	Integrin beta-1	Itgb1	798	1	2	4	407							O43505	N-acetyllactosaminide beta-1,3-N-acetylglucosaminyltransferase OS	B3GNT1	415	1	1	3	122
P11835	Integrin beta-2	Itgb2	771	1	1	1	72							P49281	Natural resistance-associated macrophage protein 2 OS	SLC11A2	568	1	1	1	39
A2A863	Integrin beta-4	Itgb4	1818	1	1	1	42							Q15223	Nectin-1 OS	PVRL1	517	1	1	1	27
A6X935	Inter alpha-trypsin inhibitor, heavy chain 4	Itih4	942	1	5	5	131							P13591	Neural cell adhesion molecule 1 OS	NCAM1	858	1	1	1	62
Q61702	Inter-alpha-trypsin inhibitor heavy chain H1	Itih1	907	1	1	1	16							P32004	Neural cell adhesion molecule L1 OS	L1CAM	1257	1	2	2	51
Q61704	Inter-alpha-trypsin inhibitor heavy chain H3	Itih3	889	1	1	1	43							O60462	Neuropilin-2 OS	NRP2	931	1	1	1	4
P13597	Intercellular adhesion molecule 1	Icam1	537	1	5	6	160							Q9Y639	Neuroplastin OS	NPTN	398	1	5	6	98
P35330	Intercellular adhesion molecule 2	Icam2	277	1	4	4	209							P43007	Neutral amino acid transporter A OS	SLC1A4	532	1	2	3	154
Q00560	Interleukin-6 receptor subunit beta	Il6st	917	1	3	3	80							Q15758	Neutral amino acid transporter B(0) OS	SLC1A5	541	1	1	1	15
O88792	Junctional adhesion molecule A	F11r	300	1	1	1	76							Q6PIU2	Neutral cholesterol ester hydrolase 1 OS	NCEH1	408	1	1	1	30
Q80W68	Kin of IRRE-like protein 1	Kirrel	789	1	1	1	12							Q92542	Nicastrin OS	NCSTN	709	1	8	8	201
P21956	Lactadherin	Mfge8	463	1	1	1	39							O15118	Niemann-Pick C1 protein OS	NPC1	1278	1	4	4	181
P08071	Lactotransferrin	Ltf	707	1	1	1	48							P69849	Nodal modulator 3 OS	NOMO3	1222	3	3	3	80
Q61029	Lamina-associated polypeptide 2, isoforms beta/delta/epsilon/gamma	Tmpo	452	1	1	1	6							Q8TEM1	Nuclear pore membrane glycoprotein 210 OS	NUP210	1887	1	3	3	37
P19137	Laminin subunit alpha-1	Lama1	3084	1	2	2	8							Q9NRN5	Olfactomedin-like protein 3 OS	OLFML3	406	1	1	1	9
Q60675	Laminin subunit alpha-2	Lama2	3118	1	4	4	19							Q99650	Oncostatin-M-specific receptor subunit beta OS	OSMR	979	1	1	1	2
Q61789	Laminin subunit alpha-3	Lama3	3330	1	1	1	18							Q99571	P2X purinoceptor 4 OS	P2RX4	388	1	3	3	87
P97927	Laminin subunit alpha-4	Lama4	1816	1	4	4	17							O95497	Pantetheinase OS	VNN1	513	1	1	1	4
Q61001	Laminin subunit alpha-5	Lama5	3718	1	5	5	154							P23284	Peptidyl-prolyl cis-trans isomerase B OS	PPIB	216	1	1	1	42
P02469	Laminin subunit beta-1	Lamb1	1786	1	6	8	246							Q96AY3	Peptidyl-prolyl cis-trans isomerase FKBP10 OS	FKBP10	582	1	1	1	3
Q61292	Laminin subunit beta-2	Lamb2	1799	1	2	2	30							Q8IV08	Phospholipase D3 OS	PLD3	490	1	1	1	50
P02468	Laminin subunit gamma-1	Lamc1	1607	1	5	5	92							Q96BZ4	Phospholipase D4 OS	PLD4	506	1	1	1	24
Q61092	Laminin subunit gamma-2	Lamc2	1191	1	1	1	3							P16671	Platelet glycoprotein 4 OS	CD36	472	1	4	4	64
Q8CG19	Latent-transforming growth factor beta-binding protein 1	Ltbp1	1712	1	1	1	30							P16234	Platelet-derived growth factor receptor alpha OS	PDGFRA	1089	1	1	1	11
Q8C129	Leucyl-cystinyl aminopeptidase	Lnpep	1025	1	4	4	70							O15031	Plexin-B2 OS	PLXNB2	1838	1	2	2	41
P42703	Leukemia inhibitory factor receptor	Lifr	1092	1	1	1	3							P15151	Poliovirus receptor OS	PVR	417	1	1	1	34
Q61735	Leukocyte surface antigen CD47	Cd47	303	1	4	4	103							Q13563	Polycystin-2 OS	PKD2	968	1	1	1	39
P08101	Low affinity immunoglobulin gamma Fc region receptor II	Fcgr2	330	2	2	2	151							P01833	Polymeric immunoglobulin receptor OS	PIGR	764	1	3	3	4
P51885	Lumican	Lum	338	1	1	1	10							Q10472	Polypeptide N-acetylgalactosaminyltransferase 1 OS	GALNT1	559	1	3	3	72
Q60767	Lymphocyte antigen 75	Ly75	1723	1	1	1	19							Q86SR1	Polypeptide N-acetylgalactosaminyltransferase 10 OS	GALNT10	603	1	1	1	20
P24638	Lysosomal acid phosphatase	Acp2	423	1	4	4	219							Q6P9A2	Polypeptide N-acetylgalactosaminyltransferase 18 OS	GALNT18	607	1	1	1	33
P70699	Lysosomal alpha-glucosidase	Gaa	953	1	3	3	103							Q7Z7M9	Polypeptide N-acetylgalactosaminyltransferase 5 OS	GALNT5	940	1	4	4	150
P16675	Lysosomal protective protein	Ctsa	474	1	1	1	5							Q9Y257	Potassium channel subfamily K member 6 OS	KCNK6	313	1	1	1	5
O35114	Lysosome membrane protein 2	Scarb2	478	1	6	9	520							Q9UHG3	Prenylcysteine oxidase 1 OS	PCYOX1	505	1	4	4	185
P11438	Lysosome-associated membrane glycoprotein 1	Lamp1	406	1	14	17	633							Q9NUN5	Probable lysosomal cobalamin transporter OS	LMBRD1	540	1	5	5	159
P17047	Lysosome-associated membrane glycoprotein 2	Lamp2	415	1	9	11	440							Q02809	Procollagen-lysine,2-oxoglutarate 5-dioxygenase 1 OS	PLOD1	727	1	2	2	6
Q7TST5	Lysosome-associated membrane glycoprotein 3	Lamp3	411	1	1	1	92							O00469	Procollagen-lysine,2-oxoglutarate 5-dioxygenase 2 OS	PLOD2	737	1	2	2	42
P30204	Macrophage scavenger receptor types I and II	Msr1	458	1	2	3	284							Q07954	Prolow-density lipoprotein receptor-related protein 1 OS	LRP1	4544	1	9	9	334
P31996	Macrosialin	Cd68	326	1	3	3	12							P13674	Prolyl 4-hydroxylase subunit alpha-1 OS	P4HA1	534	1	1	1	16
P04925	Major prion protein	Prnp	254	1	2	2	73							Q9P2B2	Prostaglandin F2 receptor negative regulator OS	PTGFRN	879	1	3	3	28
P39098	Mannosyl-oligosaccharide 1,2-alpha-mannosidase IB	Man1a2	641	1	3	3	37							Q6P4E1	Protein CASC4 OS	CASC4	433	1	3	3	63
Q9D8U6	Mast cell-expressed membrane protein 1	Mcemp1	183	1	1	1	2							O75629	Protein CREG1 OS	CREG1	220	1	1	1	50
Q9DBV4	Matrix-remodeling-associated protein 8	Mxra8	442	1	2	2	31							Q5VUB5	Protein FAM171A1 OS	FAM171A1	890	1	1	1	66
O70423	Membrane primary amine oxidase	Aoc3	765	1	1	1	13							Q5VW38	Protein GPR107 OS	GPR107	600	1	1	2	119
Q8K064	Membrane protein FAM174B	Fam174b	153	1	1	1	2							Q9H0X4	Protein ITFG3 OS	ITFG3	552	1	2	3	109
Q61468	Mesothelin	Msln	625	1	1	1	29							Q8NBL1	Protein O-glucosyltransferase 1 OS	POGLUT1	392	1	2	2	48
Q923B6	Metalloreductase STEAP4	Steap4	470	1	1	1	59							Q9UBV2	Protein sel-1 homolog 1 OS	SEL1L	794	1	3	3	92
Q9D1H9	Microfibril-associated glycoprotein 4	Mfap4	257	1	3	4	550							Q68CR1	Protein sel-1 homolog 3 OS	SEL1L3	1132	1	1	1	4
Q9QXZ0	Microtubule-actin cross-linking factor 1	Macf1	7354	1	1	1	2							Q9C0H2	Protein tweety homolog 3 OS	TTYH3	523	1	1	1	18
P10404	MLV-related proviral Env polyprotein	N/A	641	1	1	1	17							Q14517	Protocadherin Fat 1 OS	FAT1	4588	1	1	1	6
P10810	Monocyte differentiation antigen CD14	Cd14	366	1	2	2	83							Q96NT5	Proton-coupled folate transporter OS	SLC46A1	459	1	1	1	68
Q02496	Mucin-1	Muc1	630	1	1	1	53							Q8NBW4	Putative sodium-coupled neutral amino acid transporter 9 OS	SLC38A9	561	1	2	2	28
Q99J21	Mucolipin-1	Mcoln1	580	1	1	1	48							Q499Y3	Putative uncharacterized protein C10orf88-like OS	N/A	187	1	1	1	3
O35379	Multidrug resistance-associated protein 1	Abcc1	1528	1	1	1	19							P04626	Receptor tyrosine-protein kinase erbB-2 OS	ERBB2	1255	1	2	3	72
A6H6E2	Multimerin-2	Mmrn2	943	1	1	1	36							Q12913	Receptor-type tyrosine-protein phosphatase eta OS	PTPRJ	1337	1	3	3	82
P28665	Murinoglobulin-1	Mug1	1476	1	2	2	96							Q9HD43	Receptor-type tyrosine-protein phosphatase H OS	PTPRH	1115	1	4	5	117
Q9CZR2	N-acetylated-alpha-linked acidic dipeptidase 2	Naalad2	740	1	1	1	9							Q92932	Receptor-type tyrosine-protein phosphatase N2 OS	PTPRN2	1015	1	1	1	2
Q69ZN6	N-acetylglucosamine-1-phosphotransferase subunits alpha/beta	Gnptab	1235	1	3	3	35							Q9P2E9	Ribosome-binding protein 1 OS	RRBP1	1410	1	1	1	34
Q8BFR4	N-acetylglucosamine-6-sulfatase	Gns	544	1	1	1	55							Q6ZMJ2	Scavenger receptor class A member 5 OS	SCARA5	495	1	4	4	126
Q9Z222	N-acetyllactosaminide beta-1,3-N-acetylglucosaminyltransferase 2	B3gnt2	397	1	1	1	37							Q6UXD5	Seizure 6-like protein 2 OS	SEZ6L2	910	1	1	1	24
Q8VCS0	N-acetylmuramoyl-L-alanine amidase	Pglyrp2	530	1	1	1	10							O95084	Serine protease 23 OS	PRSS23	383	1	1	1	110
Q66X19	NACHT, LRR and PYD domains-containing protein 4E	Nlrp4e	978	1	1	1	6							P27169	Serum paraoxonase/arylesterase 1 OS	PON1	355	1	1	1	2
Q9D3S5	NADP-dependent oxidoreductase domain-containing protein 1	Noxred1	366	1	1	1	4							Q15165	Serum paraoxonase/arylesterase 2 OS	PON2	354	1	1	1	47
P49282	Natural resistance-associated macrophage protein 2	Slc11a2	568	1	1	1	39							Q15166	Serum paraoxonase/lactonase 3 OS	PON3	354	1	1	1	8
Q9JKF6	Nectin-1	Pvrl1	515	1	1	1	31							Q8TCT8	Signal peptide peptidase-like 2A OS	SPPL2A	520	1	1	2	69
Q91V88	Nephronectin	Npnt	561	1	1	1	13							Q8TCT7	Signal peptide peptidase-like 2B OS	SPPL2B	592	1	1	1	17
Q61391	Neprilysin	Mme	750	1	2	3	127							Q5TFQ8	Signal-regulatory protein beta-1 isoform 3 OS	SIRPB1	398	3	2	3	96
P13595	Neural cell adhesion molecule 1	Ncam1	1115	1	1	1	64							Q99835	Smoothened homolog OS	SMO	787	1	1	1	6
P11627	Neural cell adhesion molecule L1	L1cam	1260	1	2	2	51							Q9UN76	Sodium- and chloride-dependent neutral and basic amino acid transporter B(0+) OS	SLC6A14	642	1	1	1	13
P70232	Neural cell adhesion molecule L1-like protein	Chl1	1209	1	2	2	67							Q9Y6M7	Sodium bicarbonate cotransporter 3 OS	SLC4A7	1214	1	1	1	4
P97333	Neuropilin-1	Nrp1	923	1	2	2	53							Q01118	Sodium channel protein type 7 subunit alpha OS	SCN7A	1682	1	2	3	84
O35375	Neuropilin-2	Nrp2	931	1	1	1	4							Q96T83	Sodium/hydrogen exchanger 7 OS	SLC9A7	725	1	1	1	60
P97300	Neuroplastin	Nptn	397	1	5	6	229							P05026	Sodium/potassium-transporting ATPase subunit beta-1 OS	ATP1B1	303	1	2	2	91
O35874	Neutral amino acid transporter A	Slc1a4	532	1	1	1	49							Q8WVQ1	Soluble calcium-activated nucleotidase 1 OS	CANT1	401	1	1	1	25
Q8BLF1	Neutral cholesterol ester hydrolase 1	Nceh1	408	1	1	1	10							P55011	Solute carrier family 12 member 2 OS	SLC12A2	1212	1	1	1	37
P57716	Nicastrin	Ncstn	708	1	4	4	107							Q9UHW9	Solute carrier family 12 member 6 OS	SLC12A6	1150	1	1	1	49
P10493	Nidogen-1	Nid1	1245	1	1	1	19							Q9BXP2	Solute carrier family 12 member 9 OS	SLC12A9	914	1	3	3	63
O35604	Niemann-Pick C1 protein	Npc1	1277	1	3	3	191							Q8N697	Solute carrier family 15 member 4 OS	SLC15A4	577	1	1	1	16
Q6GQT9	Nodal modulator 1	Nomo1	415	1	2	2	26							P11166	Solute carrier family 2, facilitated glucose transporter member 1 OS	SLC2A1	492	1	2	2	117
Q9QY81	Nuclear pore membrane glycoprotein 210	Nup210	1886	1	1	1	5							Q9NY64	Solute carrier family 2, facilitated glucose transporter member 8 OS	SLC2A8	477	1	1	1	5
Q9EPK6	Nucleotide exchange factor SIL1	Sil1	465	1	1	1	2							Q9H015	Solute carrier family 22 member 4 OS	SLC22A4	551	2	2	2	71
Q3UZZ4	Olfactomedin-4	Olfm4	505	1	1	1	2							Q99523	Sortilin OS	SORT1	831	1	2	2	132
Q8BK62	Olfactomedin-like protein 3	Olfml3	406	1	1	1	9							Q92673	Sortilin-related receptor OS	SORL1	2214	1	2	2	2
O70458	Oncostatin-M-specific receptor subunit beta	Osmr	971	1	2	2	57							Q9H4F8	SPARC-related modular calcium-binding protein 1 OS	SMOC1	434	1	2	2	13
Q8BGT0	Osteopetrosis-associated transmembrane protein 1	Ostm1	338	1	1	1	65							P21453	Sphingosine 1-phosphate receptor 1 OS	S1PR1	382	2	1	1	67
Q9EQ09	Oxidized low-density lipoprotein receptor 1	Olr1	363	1	2	2	8							Q13586	Stromal interaction molecule 1 OS	STIM1	685	1	1	1	54
Q9JJX6	P2X purinoceptor 4	P2rx4	388	1	3	3	181							Q8IY18	Structural maintenance of chromosomes protein 5 OS	SMC5	1101	1	1	1	8
Q9Z1M0	P2X purinoceptor 7	P2rx7	595	1	1	1	22							Q9UH99	SUN domain-containing protein 2 OS	SUN2	717	1	1	1	52
Q2YFS2	Paired immunoglobulin-like type 2 receptor beta	Pilrb	224	3	1	1	7							Q9UGT4	Sushi domain-containing protein 2 OS	SUSD2	822	1	1	1	5
P24369	Peptidyl-prolyl cis-trans isomerase B	Ppib	216	1	1	1	43							Q16563	Synaptophysin-like protein 1 OS	SYPL1	259	1	2	2	51
Q62009	Periostin	Postn	838	1	1	1	18							O60635	Tetraspanin-1 OS	TSPAN1	241	1	1	1	20
Q9JHG7	Phosphatidylinositol 4,5-bisphosphate 3-kinase catalytic subunit gamma isoform	Pik3cg	1102	1	1	1	3							O60637	Tetraspanin-3 OS	TSPAN3	253	1	2	2	123
O70362	Phosphatidylinositol-glycan-specific phospholipase D	Gpld1	837	1	1	1	14							O43657	Tetraspanin-6 OS	TSPAN6	245	1	2	2	69
Q8VCI0	Phospholipase B-like 1	Plbd1	550	1	1	1	15							P19075	Tetraspanin-8 OS	TSPAN8	237	1	1	2	245
O35405	Phospholipase D3	Pld3	488	1	1	1	51							Q96J42	Thioredoxin domain-containing protein 15 OS	TXNDC15	360	1	1	1	41
Q8BG07	Phospholipase D4	Pld4	503	1	1	1	27							P07204	Thrombomodulin OS	THBD	575	1	1	1	69
P55065	Phospholipid transfer protein	Pltp	493	1	1	1	9							P07996	Thrombospondin-1 OS	THBS1	1170	1	2	2	12
P26262	Plasma kallikrein	Klkb1	638	1	1	1	21							P13726	Tissue factor OS	F3	295	1	1	1	8
P97290	Plasma protease C1 inhibitor	Serping1	504	1	1	1	13							P10646	Tissue factor pathway inhibitor OS	TFPI	304	1	1	1	19
Q91VC4	Plasmalemma vesicle-associated protein	Plvap	438	1	1	1	37							Q8NFQ8	Torsin-1A-interacting protein 2 OS	TOR1AIP2	470	1	1	1	32
Q08481	Platelet endothelial cell adhesion molecule	Pecam1	727	1	5	5	229							Q9NXH8	Torsin-4A OS	TOR4A	423	1	1	1	33
Q08857	Platelet glycoprotein 4	Cd36	472	1	12	13	415							P20061	Transcobalamin-1 OS	TCN1	433	1	1	1	2
O88186	Platelet glycoprotein IX	Gp9	177	1	1	1	34							P02786	Transferrin receptor protein 1 OS	TFRC	760	1	3	4	124
Q9D659	Platelet receptor Gi24	N/A	309	1	1	1	4							P01137	Transforming growth factor beta-1 OS	TGFB1	390	1	1	1	18
Q62035	Platelet-activating factor receptor	Ptafr	341	1	1	1	11							P43307	Translocon-associated protein subunit alpha OS	SSR1	286	1	2	4	170
P26618	Platelet-derived growth factor receptor alpha	Pdgfra	1089	1	3	3	64							P43308	Translocon-associated protein subunit beta OS	SSR2	183	1	3	3	72
P05622	Platelet-derived growth factor receptor beta	Pdgfrb	1098	1	2	2	12							Q53R12	Transmembrane 4 L6 family member 20 OS	TM4SF20	229	1	1	1	15
Q9DC11	Plexin domain-containing protein 2	Plxdc2	530	1	1	2	129							O15321	Transmembrane 9 superfamily member 1 OS	TM9SF1	606	1	1	1	49
Q8CJH3	Plexin-B1	Plxnb1	2119	1	1	1	2							Q9HD45	Transmembrane 9 superfamily member 3 OS	TM9SF3	589	1	1	1	250
B2RXS4	Plexin-B2	Plxnb2	1842	1	1	1	18							Q6UWJ1	Transmembrane and coiled-coil domain-containing protein 3 OS	TMCO3	677	1	3	4	205
Q62011	Podoplanin	Pdpn	172	1	1	1	11							Q9NUM4	Transmembrane protein 106B OS	TMEM106B	274	1	1	1	54
O70570	Polymeric immunoglobulin receptor	Pigr	771	1	1	1	8							Q86TL2	Transmembrane protein 110 OS	TMEM110	294	1	1	1	6
O08912	Polypeptide N-acetylgalactosaminyltransferase 1	Galnt1	559	1	3	3	71							Q9P2C4	Transmembrane protein 181 OS	TMEM181	612	1	1	2	96
Q6P9S7	Polypeptide N-acetylgalactosaminyltransferase 10	Galnt10	603	1	1	1	25							Q6ZMB5	Transmembrane protein 184A OS	TMEM184A	413	1	1	1	5
Q8K1B9	Polypeptide N-acetylgalactosaminyltransferase 18	Galnt18	622	1	1	1	34							Q9UHN6	Transmembrane protein 2 OS	TMEM2	1383	1	3	3	36
Q9CQF9	Prenylcysteine oxidase	Pcyox1	505	1	4	4	83							Q9H813	Transmembrane protein 206 OS	TMEM206	350	1	1	1	40
Q8K0B2	Probable lysosomal cobalamin transporter	Lmbrd1	537	1	1	1	19							Q9H330	Transmembrane protein 245 OS	TMEM245	911	1	2	2	97
Q9R0B9	Procollagen-lysine,2-oxoglutarate 5-dioxygenase 2	Plod2	737	1	1	1	29							Q9BRR3	Transmembrane protein 246 OS	TMEM246	403	1	1	1	2
Q9WUL5	Programmed cell death 1 ligand 2	Pdcd1lg2	247	1	1	1	36							Q9NWD8	Transmembrane protein 248 OS	TMEM248	314	1	2	2	22
Q91ZX7	Prolow-density lipoprotein receptor-related protein 1	Lrp1	4545	1	10	10	344							Q9BTV4	Transmembrane protein 43 OS	TMEM43	400	1	1	1	2
Q60715	Prolyl 4-hydroxylase subunit alpha-1	P4ha1	534	1	1	1	16							Q8NBN3	Transmembrane protein 87A OS	TMEM87A	555	1	3	5	171
O54990	Prominin-1	Prom1	867	1	3	3	40							O14773	Tripeptidyl-peptidase 1 OS	TPP1	563	1	1	1	15
Q61207	Prosaposin	Psap	557	1	1	1	68							Q13641	Trophoblast glycoprotein OS	TPBG	420	1	3	3	60
Q9WV91	Prostaglandin F2 receptor negative regulator	Ptgfrn	879	1	4	4	75							P36941	Tumor necrosis factor receptor superfamily member 3 OS	LTBR	435	1	1	1	48
Q6P2L7	Protein CASC4	Casc4	435	1	3	3	61							P30556	Type-1 angiotensin II receptor OS	AGTR1	359	1	1	1	40
Q9DAN1	Protein disulfide-isomerase-like protein of the testis	Pdilt	588	1	1	1	3							P30530	Tyrosine-protein kinase receptor UFO OS	AXL	894	1	1	1	25
Q8C0Z1	Protein ITFG3	Itfg3	555	1	2	3	144							O75752	UDP-GalNAc:beta-1,3-N-acetylgalactosaminyltransferase 1 OS	B3GALNT1	331	1	1	1	6
Q8BYB9	Protein O-glucosyltransferase 1	Poglut1	392	1	1	1	50							Q9NY97	UDP-GlcNAc:betaGal beta-1,3-N-acetylglucosaminyltransferase 2 OS	B3GNT2	397	1	3	3	31
Q9Z2G6	Protein sel-1 homolog 1	Sel1l	790	1	2	2	71							Q9NYU2	UDP-glucose:glycoprotein glucosyltransferase 1 OS	UGGT1	1555	1	1	1	27
P30558	Proteinase-activated receptor 1	F2r	430	1	1	1	27							O60656	UDP-glucuronosyltransferase 1-9 OS	UGT1A9	530	9	1	1	69
Q6PEM8	Proton-coupled folate transporter	Slc46a1	459	1	1	1	30							Q12907	Vesicular integral-membrane protein VIP36 OS	LMAN2	356	1	3	3	110
P35242	Pulmonary surfactant-associated protein A	Sftpa1	248	1	2	2	38							Q9H0V9	VIP36-like protein OS	LMAN2L	348	1	1	1	4
Q9WUP0	Receptor activity-modifying protein 2	Ramp2	189	1	2	2	84							P04004	Vitronectin OS	VTN	478	1	1	1	12
Q64455	Receptor-type tyrosine-protein phosphatase eta	Ptprj	1238	1	4	4	30							P54289	Voltage-dependent calcium channel subunit alpha-2/delta-1 OS	CACNA2D1	1103	1	3	3	75
Q8K299	Scavenger receptor class A member 5	Scara5	491	1	1	1	18							Q8IWT6	Volume-regulated anion channel subunit LRRC8A OS	LRRC8A	810	1	1	1	3
Q61009	Scavenger receptor class B member 1	Scarb1	509	1	1	1	3							Q96PQ0	VPS10 domain-containing receptor SorCS2 OS	SORCS2	1159	1	1	1	11
Q4V9Z5	Seizure 6-like protein 2	Sez6l2	910	1	1	1	25							Q9Y487	V-type proton ATPase 116 kDa subunit a isoform 2 OS	ATP6V0A2	856	1	1	1	7
P07759	Serine protease inhibitor A3K	Serpina3k	418	1	2	3	169							Q15904	V-type proton ATPase subunit S1 OS	ATP6AP1	470	1	2	2	57
Q03734	Serine protease inhibitor A3M	Serpina3m	418	2	1	1	33							Q15043	Zinc transporter ZIP14 OS	SLC39A14	492	1	1	1	62
P52430	Serum paraoxonase/arylesterase 1	Pon1	355	1	1	1	2
Q62087	Serum paraoxonase/lactonase 3	Pon3	354	1	1	1	17
Q61143	Short transient receptor potential channel 6	Trpc6	930	1	1	1	7
Q920G3	Sialic acid-binding Ig-like lectin 5	Siglec5	569	1	1	1	9
Q62230	Sialoadhesin	Siglec1	1695	1	1	1	31
Q9JJF9	Signal peptide peptidase-like 2A	Sppl2a	523	1	2	2	43
P24807	Signal transducer CD24	Cd24	76	1	2	2	114
P28571	Sodium- and chloride-dependent glycine transporter 1	Slc6a9	692	1	1	1	19
Q9JMA9	Sodium- and chloride-dependent neutral and basic amino acid transporter B(0+)	Slc6a14	638	1	1	1	13
Q8C3K6	Sodium/glucose cotransporter 1	Slc5a1	665	1	1	2	27
Q8BLV3	Sodium/hydrogen exchanger 7	Slc9a7	726	1	1	1	60
Q8CGQ8	Sodium/potassium/calcium exchanger 4	Slc24a4	622	1	1	1	29
P14094	Sodium/potassium-transporting ATPase subunit beta-1	Atp1b1	304	1	1	1	25
P97370	Sodium/potassium-transporting ATPase subunit beta-3	Atp1b3	278	1	1	1	99
O55192	Sodium-dependent noradrenaline transporter	Slc6a2	617	1	1	1	18
Q9DBP0	Sodium-dependent phosphate transport protein 2B	Slc34a2	697	1	4	4	124
Q8VCF1	Soluble calcium-activated nucleotidase 1	Cant1	403	1	1	1	2
Q924N4	Solute carrier family 12 member 6	Slc12a6	1150	1	1	1	7
Q9WVL3	Solute carrier family 12 member 7	Slc12a7	1083	1	1	1	35
Q99MR3	Solute carrier family 12 member 9	Slc12a9	914	1	3	3	74
Q9JIP7	Solute carrier family 15 member 1	Slc15a1	709	1	1	1	8
Q9ES07	Solute carrier family 15 member 2	Slc15a2	729	1	3	3	44
Q8BPX9	Solute carrier family 15 member 3	Slc15a3	578	1	1	1	33
P17809	Solute carrier family 2, facilitated glucose transporter member 1	Slc2a1	492	1	1	1	81
P32037	Solute carrier family 2, facilitated glucose transporter member 3	Slc2a3	493	1	1	1	16
P14142	Solute carrier family 2, facilitated glucose transporter member 4	Slc2a4	509	1	1	1	37
Q9JIF3	Solute carrier family 2, facilitated glucose transporter member 8	Slc2a8	477	1	1	1	22
Q9Z0E8	Solute carrier family 22 member 5	Slc22a5	557	2	1	1	35
Q8R3L5	Solute carrier organic anion transporter family member 3A1	Slco3a1	710	1	1	1	5
Q6PHU5	Sortilin	Sort1	825	1	2	3	244
O88307	Sortilin-related receptor	Sorl1	2215	1	2	2	4
O08530	Sphingosine 1-phosphate receptor 1	S1pr1	382	2	1	1	66
P52592	Sphingosine 1-phosphate receptor 2	S1pr2	352	1	1	1	37
Q8R4Y4	Stabilin-1	Stab1	2571	1	1	1	61
P70302	Stromal interaction molecule 1	Stim1	685	1	1	1	54
Q8BJS4	SUN domain-containing protein 2	Sun2	731	1	1	1	52
O09117	Synaptophysin-like protein 1	Sypl1	261	1	3	4	303
Q99KW9	T-cell immunomodulatory protein	Itfg1	610	1	1	1	2
Q80YX1	Tenascin	Tnc	2110	1	3	3	51
Q9CQ88	Tetraspanin-31	Tspan31	210	1	1	2	82
O70401	Tetraspanin-6	Tspan6	245	1	1	1	25
Q8R3G9	Tetraspanin-8	Tspan8	235	1	1	2	278
Q8BJU2	Tetraspanin-9	Tspan9	239	1	1	1	2
Q6P6J9	Thioredoxin domain-containing protein 15	Txndc15	344	1	1	1	41
P15306	Thrombomodulin	Thbd	577	1	1	1	71
P35441	Thrombospondin-1	Thbs1	1170	1	2	2	12
P01831	Thy-1 membrane glycoprotein	Thy1	162	1	1	1	72
P20352	Tissue factor	F3	294	1	2	2	53
O54819	Tissue factor pathway inhibitor	Tfpi	306	1	1	1	2
Q6R5N8	Toll-like receptor 13	Tlr13	991	1	3	3	65
Q9EQU3	Toll-like receptor 9	Tlr9	1032	1	3	3	61
Q921T2	Torsin-1A-interacting protein 1	Tor1aip1	595	1	2	2	5
Q8BYU6	Torsin-1A-interacting protein 2	Tor1aip2	502	1	1	1	8
Q9ER38	Torsin-3A	Tor3a	385	1	1	1	2
Q8BH02	Torsin-4A	Tor4a	426	1	1	1	33
Q62351	Transferrin receptor protein 1	Tfrc	763	1	2	2	38
P04202	Transforming growth factor beta-1	Tgfb1	390	1	1	1	17
Q9CY50	Translocon-associated protein subunit alpha	Ssr1	286	1	2	4	179
Q9CPW5	Translocon-associated protein subunit beta	Ssr2	183	1	3	3	73
Q9DBU0	Transmembrane 9 superfamily member 1	Tm9sf1	606	1	1	1	49
Q9ET30	Transmembrane 9 superfamily member 3	Tm9sf3	587	1	1	1	255
Q8BH01	Transmembrane and coiled-coil domain-containing protein 3	Tmco3	678	1	1	1	47
Q99P91	Transmembrane glycoprotein NMB	Gpnmb	574	1	5	6	344
Q80X71	Transmembrane protein 106B	Tmem106b	275	1	1	1	18
Q3UF25	Transmembrane protein 110	Tmem110	288	1	1	1	77
Q5FWI3	Transmembrane protein 2	Tmem2	1383	1	2	2	48
B1AZA5	Transmembrane protein 245	Tmem245	876	1	2	2	98
Q91YV9	Transmembrane protein 246	Tmem246	403	1	1	1	2
Q3TBN1	Transmembrane protein 248	Tmem248	314	1	1	1	12
Q3UP23	Transmembrane protein 26	Tmem26	366	1	2	2	150
Q8BXN9	Transmembrane protein 87A	Tmem87a	555	1	3	3	144
Q8BKU8	Transmembrane protein 87B	Tmem87b	555	1	1	1	12
Q99NH8	Triggering receptor expressed on myeloid cells 2	Trem2	227	1	1	1	34
Q9Z0L0	Trophoblast glycoprotein	Tpbg	426	1	1	1	7
Q8BGV3	Tumor-associated calcium signal transducer 2	Tacstd2	317	1	2	2	39
Q9EQJ0	Two pore calcium channel protein 1	Tpcn1	817	1	1	1	5
Q00993	Tyrosine-protein kinase receptor UFO	Axl	888	1	1	1	15
P97797	Tyrosine-protein phosphatase non-receptor type substrate 1	Sirpa	513	1	3	3	47
Q920V1	UDP-GalNAc:beta-1,3-N-acetylgalactosaminyltransferase 1	B3galnt1	331	1	1	1	4
Q69ZQ1	Uncharacterized family 31 glucosidase KIAA1161	Kiaa1161	716	1	1	1	2
Q9D8N1	Uncharacterized protein C11orf24 homolog	N/A	392	1	1	1	8
Q8VHL0	Urea transporter 1	Slc14a1	384	1	1	1	2
P29533	Vascular cell adhesion protein 1	Vcam1	739	1	2	2	11
P35917	Vascular endothelial growth factor receptor 3	Flt4	1363	1	1	1	11
Q9DBH5	Vesicular integral-membrane protein VIP36	Lman2	358	1	3	3	117
P59481	VIP36-like protein	Lman2l	347	1	1	1	4
P29788	Vitronectin	Vtn	478	1	2	2	84
O08532	Voltage-dependent calcium channel subunit alpha-2/delta-1	Cacna2d1	1103	1	3	3	112
Q5DU41	Volume-regulated anion channel subunit LRRC8B	Lrrc8b	803	1	1	1	6
Q9EPR5	VPS10 domain-containing receptor SorCS2	Sorcs2	1159	1	1	1	11
T1NXB5	V-set and transmembrane domain-containing protein 4	Vstm4	319	1	1	1	10
Q9R1Q9	V-type proton ATPase subunit S1	Atp6ap1	463	1	3	3	65
Q75N73	Zinc transporter ZIP14	Slc39a14	489	1	1	1	41
