# Supplementary material for: Direct molecular dissection of tumor parenchyma from tumor stroma in tumor xenograft using mass spectrometry-based glycoproteomics
Source: Oncotarget. 2018 May 29;9(41):26431–52. doi: 10.18632/oncotarget.25449 (PMC5995176; doi:10.18632/oncotarget.25449)
Supplement: Supplementary file 8 [file oncotarget-09-26431-s008.xlsx]

## Sheet: Table S7 A-B
Table S7 A. N-glycoproteins identified in normal mouse lungs by at least a single species-specific N-glycosylated peptide.									Table S7 B. N-glycoproteins identified in 2D-grown A549 human lung-denocarcinoma cell line by at least a single species-specific N-glycosylated peptide.
Acc #	Protein	Gene	# AAs	# Proteins	#UnqPep	#Pep	#PSMsM		Acc #	Protein	Gene	# AAs	# Proteins	#UnqPep	#Pep	#PSMs
P10852	4F2 cell-surface antigen heavy chain	Slc3a2	526	1	5	5	165		P08195	4F2 cell-surface antigen heavy chain OS	SLC3A2	630	1	22	26	908
Q61503	5'-nucleotidase	Nt5e	576	1	3	3	122		P21589	5'-nucleotidase OS	NT5E	574	1	3	3	129
Q80T21	ADAMTS-like protein 4	Adamtsl4	1036	1	1	1	3		Q13510	Acid ceramidase OS	ASAH1	395	1	3	3	89
Q8VHH7	Adenylate cyclase type 3	Adcy3	1145	1	1	1	2		O60503	Adenylate cyclase type 9 OS	ADCY9	1353	1	2	2	15
P51830	Adenylate cyclase type 9	Adcy9	1353	1	1	1	3		Q9HDC9	Adipocyte plasma membrane-associated protein OS	APMAP	416	1	6	8	302
Q9D7N9	Adipocyte plasma membrane-associated protein	Apmap	415	1	1	1	61		O00468	Agrin OS	AGRN	2067	1	1	1	18
Q8R2Z0	Adipolin	Fam132a	308	1	1	1	4		Q6UW56	All-trans retinoic acid-induced differentiation factor OS	ATRAID	229	1	1	1	18
P56528	ADP-ribosyl cyclase/cyclic ADP-ribose hydrolase 1	Cd38	304	1	3	3	122		Q9UQ53	Alpha-1,3-mannosyl-glycoprotein 4-beta-N-acetylglucosaminyltransferase B OS	MGAT4B	548	1	1	1	30
Q64277	ADP-ribosyl cyclase/cyclic ADP-ribose hydrolase 2	Bst1	311	1	1	1	6		Q10469	Alpha-1,6-mannosyl-glycoprotein 2-beta-N-acetylglucosaminyltransferase OS	MGAT2	447	1	2	2	4
Q62151	Advanced glycosylation end product-specific receptor	Ager	403	1	3	3	767		Q3V5L5	Alpha-1,6-mannosylglycoprotein 6-beta-N-acetylglucosaminyltransferase B OS	MGAT5B	792	1	2	2	42
O89020	Afamin	Afm	608	1	1	1	7		Q16706	Alpha-mannosidase 2 OS	MAN2A1	1144	1	2	3	85
P09242	Alkaline phosphatase, tissue-nonspecific isozyme	Alpl	524	1	1	1	15		P49641	Alpha-mannosidase 2x OS	MAN2A2	1150	1	2	2	3
Q3TB92	Allergin-1	Milr1	246	1	1	1	2		P54802	Alpha-N-acetylglucosaminidase OS	NAGLU	743	1	1	1	14
P22599	Alpha-1-antitrypsin 1-2	Serpina1b	413	1	2	2	2		P15144	Aminopeptidase N OS	ANPEP	967	1	1	1	2
Q00896	Alpha-1-antitrypsin 1-3	Serpina1c	412	3	1	1	12		Q86SJ2	Amphoterin-induced protein 2 OS	AMIGO2	522	1	1	1	124
Q19LI2	Alpha-1B-glycoprotein	A1bg	512	1	1	1	109		Q4KMQ2	Anoctamin-6 OS	ANO6	910	1	2	2	75
P29699	Alpha-2-HS-glycoprotein	Ahsg	345	1	4	4	60		Q9H6X2	Anthrax toxin receptor 1 OS	ANTXR1	564	1	2	2	76
Q61838	Alpha-2-macroglobulin	A2m	1495	1	14	14	361		P15848	Arylsulfatase B OS	ARSB	533	1	3	3	39
Q9QWR8	Alpha-N-acetylgalactosaminidase	Naga	415	1	3	3	54		P51690	Arylsulfatase E OS	ARSE	589	1	1	1	10
Q9WU38	Amiloride-sensitive sodium channel subunit beta	Scnn1b	638	1	4	4	22		Q12797	Aspartyl/asparaginyl beta-hydroxylase OS	ASPH	758	1	4	6	119
P97449	Aminopeptidase N	Anpep	966	1	7	8	189		Q9BZC7	ATP-binding cassette sub-family A member 2 OS	ABCA2	2435	1	3	3	103
Q9QUT0	Ammonium transporter Rh type A	Rhag	438	1	2	3	56		O75882	Attractin OS	ATRN	1429	1	3	3	87
Q06335	Amyloid-like protein 2	Aplp2	707	1	1	1	4		Q7Z3C6	Autophagy-related protein 9A OS	ATG9A	839	1	1	1	43
O08538	Angiopoietin-1	Angpt1	498	1	3	3	64		P50895	Basal cell adhesion molecule OS	BCAM	628	1	3	4	91
Q02858	Angiopoietin-1 receptor	Tek	1122	1	2	2	27		P35613	Basigin OS	BSG	385	1	11	11	502
O35608	Angiopoietin-2	Angpt2	496	1	2	2	13		Q9Y644	Beta-1,3-N-acetylglucosaminyltransferase radical fringe OS	RFNG	331	1	1	1	42
Q9R045	Angiopoietin-related protein 2	Angptl2	493	1	1	1	18		O43286	Beta-1,4-galactosyltransferase 5 OS	B4GALT5	388	1	1	1	6
P09470	Angiotensin-converting enzyme	Ace	1312	2	18	19	515		P16278	Beta-galactosidase OS	GLB1	677	1	2	3	136
P13808	Anion exchange protein 2	Slc4a2	1237	1	1	1	10		P08236	Beta-glucuronidase OS	GUSB	651	1	2	3	148
Q6P9J9	Anoctamin-6	Ano6	911	1	2	2	41		Q16585	Beta-sarcoglycan OS	SGCB	318	1	1	1	38
Q9CZ52	Anthrax toxin receptor 1	Antxr1	562	1	1	1	27		P52848	Bifunctional heparan sulfate N-deacetylase/N-sulfotransferase 1 OS	NDST1	882	1	1	1	5
P32261	Antithrombin-III	Serpinc1	465	1	2	2	36		P52849	Bifunctional heparan sulfate N-deacetylase/N-sulfotransferase 2 OS	NDST2	883	1	1	1	16
E9Q414	Apolipoprotein B-100	Apob	4505	1	1	1	2		P43251	Biotinidase OS	BTD	543	1	2	2	25
Q02013	Aquaporin-1	Aqp1	269	1	1	1	71		Q10589	Bone marrow stromal antigen 2 OS	BST2	180	1	1	1	2
Q99MQ4	Asporin	Aspn	373	1	1	1	63		P13497	Bone morphogenetic protein 1 OS	BMP1	986	3	1	1	7
Q91YH5	Atlastin-3	Atl3	541	1	1	1	6		Q7KYR7	Butyrophilin subfamily 2 member A1 OS	BTN2A1	527	1	4	4	26
P41233	ATP-binding cassette sub-family A member 1	Abca1	2261	1	4	4	59		Q9NYQ6	Cadherin EGF LAG seven-pass G-type receptor 1 OS	CELSR1	3014	1	3	3	79
Q8R420	ATP-binding cassette sub-family A member 3	Abca3	1704	1	1	1	33		Q9HCU4	Cadherin EGF LAG seven-pass G-type receptor 2 OS	CELSR2	2923	1	1	1	16
Q91V24	ATP-binding cassette sub-family A member 7	Abca7	2159	1	1	1	17		P19022	Cadherin-2 OS	CDH2	906	1	2	3	34
Q8K442	ATP-binding cassette sub-family A member 8-A	Abca8a	1620	1	3	3	155		P55283	Cadherin-4 OS	CDH4	916	1	1	1	28
Q9CZ42	ATP-dependent (S)-NAD(P)H-hydrate dehydratase	Carkd	343	1	1	1	10		Q92887	Canalicular multispecific organic anion transporter 1 OS	ABCC2	1545	1	1	1	70
Q9WU60	Attractin	Atrn	1428	1	1	1	17		O43529	Carbohydrate sulfotransferase 10 OS	CHST10	356	1	1	1	2
Q68FE2	Autophagy-related protein 9A	Atg9a	551	1	1	1	14		Q9NPF2	Carbohydrate sulfotransferase 11 OS	CHST11	352	1	1	1	2
P04919	Band 3 anion transport protein	Slc4a1	929	1	1	1	3		Q9NS84	Carbohydrate sulfotransferase 7 OS	CHST7	486	1	3	3	100
Q9R069	Basal cell adhesion molecule	Bcam	622	2	2	2	78		O75976	Carboxypeptidase D OS	CPD	1380	1	7	10	530
Q05793	Basement membrane-specific heparan sulfate proteoglycan core protein	Hspg2	3707	1	9	9	161		P14384	Carboxypeptidase M OS	CPM	443	1	3	3	124
P18572	Basigin	Bsg	389	1	1	1	2		P13688	Carcinoembryonic antigen-related cell adhesion molecule 1 OS	CEACAM1	526	1	1	1	26
P35329	B-cell receptor CD22	Cd22	862	1	2	2	29		P40199	Carcinoembryonic antigen-related cell adhesion molecule 6 OS	CEACAM6	344	1	1	1	10
P15209	BDNF/NT-3 growth factors receptor	Ntrk2	821	1	2	2	39		Q96PB1	CAS1 domain-containing protein 1 OS	CASD1	797	1	1	1	12
Q8BHT6	Beta-1,3-glucosyltransferase	B3galtl	489	1	1	1	2		P07339	Cathepsin D OS	CTSD	412	1	2	2	74
Q8BWP8	Beta-1,4-glucuronyltransferase 1	B4gat1	415	1	1	1	46		Q9UBX1	Cathepsin F OS	CTSF	484	1	1	1	19
Q01339	Beta-2-glycoprotein 1	Apoh	345	1	4	5	425		P07711	Cathepsin L1 OS	CTSL	333	1	10	10	462
P82349	Beta-sarcoglycan	Sgcb	320	1	1	1	63		O60911	Cathepsin L2 OS	CTSV	334	1	1	1	53
P28653	Biglycan	Bgn	369	1	4	5	268		P20645	Cation-dependent mannose-6-phosphate receptor OS	M6PR	277	1	4	5	195
Q8CIF4	Biotinidase	Btd	520	1	1	1	4		P52569	Cationic amino acid transporter 2 OS	SLC7A2	658	1	1	1	11
Q8BTJ4	Bis(5'-adenosyl)-triphosphatase enpp4	Enpp4	456	1	3	3	60		P11717	Cation-independent mannose-6-phosphate receptor OS	IGF2R	2491	1	4	4	120
Q8R2Q8	Bone marrow stromal antigen 2	Bst2	172	1	1	1	11		Q6YHK3	CD109 antigen OS	CD109	1445	1	7	7	253
O09047	C3a anaphylatoxin chemotactic receptor	C3ar1	477	1	1	1	3		Q13740	CD166 antigen OS	ALCAM	583	1	7	9	223
Q9WTR5	Cadherin-13	Cdh13	714	1	4	4	28		Q5ZPR3	CD276 antigen OS	CD276	534	1	6	6	182
P55284	Cadherin-5	Cdh5	784	1	3	4	183		P16070	CD44 antigen OS	CD44	742	1	3	3	85
P12658	Calbindin	Calb1	261	2	1	1	10		P13987	CD59 glycoprotein OS	CD59	128	1	1	1	64
Q9R1W5	Calcitonin gene-related peptide type 1 receptor	Calcrl	463	1	10	12	731		P08962	CD63 antigen OS	CD63	238	1	1	2	169
Q9DAW9	Calponin-3	Cnn3	330	1	1	1	4		P32970	CD70 antigen OS	CD70	193	1	1	1	28
Q80WV3	Carbohydrate sulfotransferase 2	Chst2	530	1	2	2	39		P48960	CD97 antigen OS	CD97	835	1	1	2	15
O88199	Carbohydrate sulfotransferase 3	Chst3	472	1	2	2	34		Q9BY67	Cell adhesion molecule 1 OS	CADM1	442	1	9	10	716
Q64444	Carbonic anhydrase 4	Ca4	305	1	1	1	14		Q8NFZ8	Cell adhesion molecule 4 OS	CADM4	388	1	1	1	32
Q8VCT4	Carboxylesterase 1D	Ces1d	565	1	2	2	9		O75503	Ceroid-lipofuscinosis neuronal protein 5 OS	CLN5	358	1	3	3	102
O89001	Carboxypeptidase D	Cpd	1377	1	5	5	49		Q8TDX6	Chondroitin sulfate N-acetylgalactosaminyltransferase 1 OS	CSGALNACT1	532	1	1	2	58
Q80V42	Carboxypeptidase M	Cpm	443	1	1	2	131		Q9NY35	Claudin domain-containing protein 1 OS	CLDND1	253	1	1	1	64
Q9DBB9	Carboxypeptidase N subunit 2	Cpn2	547	1	2	2	39		O96005	Cleft lip and palate transmembrane protein 1 OS	CLPTM1	669	1	2	2	74
Q9WVJ3	Carboxypeptidase Q	Cpq	470	1	1	1	27		Q96KA5	Cleft lip and palate transmembrane protein 1-like protein OS	CLPTM1L	538	1	2	2	37
P31809	Carcinoembryonic antigen-related cell adhesion molecule 1	Ceacam1	521	1	5	7	281		P10909	Clusterin OS	CLU	449	1	3	3	89
Q7TN73	CAS1 domain-containing protein 1	Casd1	797	1	2	2	24		Q16842	CMP-N-acetylneuraminate-beta-galactosamide-alpha-2,3-sialyltransferase 2 OS	ST3GAL2	350	1	2	2	49
P10605	Cathepsin B	Ctsb	339	1	1	1	12		Q02388	Collagen alpha-1(VII) chain OS	COL7A1	2944	1	1	1	23
P18242	Cathepsin D	Ctsd	410	1	1	1	26		Q12860	Contactin-1 OS	CNTN1	1018	1	8	8	225
P06797	Cathepsin L1	Ctsl	334	1	1	1	28		P78357	Contactin-associated protein 1 OS	CNTNAP1	1384	1	3	3	74
P24668	Cation-dependent mannose-6-phosphate receptor	M6pr	278	1	4	5	136		Q5T3F8	CSC1-like protein 2 OS	TMEM63B	832	1	1	1	11
Q07113	Cation-independent mannose-6-phosphate receptor	Igf2r	2483	1	1	1	8		Q9UBG0	C-type mannose receptor 2 OS	MRC2	1479	1	5	5	144
Q61490	CD166 antigen	Alcam	583	1	4	5	63		Q9H5V8	CUB domain-containing protein 1 OS	CDCP1	836	1	3	4	8
Q8CJ91	CD209 antigen-like protein B	Cd209b	325	1	2	2	10		O75462	Cytokine receptor-like factor 1 OS	CRLF1	422	1	1	1	3
P18181	CD48 antigen	Cd48	240	1	2	2	50		Q92629	Delta-sarcoglycan OS	SGCD	289	1	1	1	4
P40237	CD82 antigen	Cd82	266	1	2	3	147		O00115	Deoxyribonuclease-2-alpha OS	DNASE2	360	1	1	1	2
Q9Z0M6	CD97 antigen	Cd97	818	1	3	3	170		Q14126	Desmoglein-2 OS	DSG2	1118	1	5	6	490
Q8R5M8	Cell adhesion molecule 1	Cadm1	456	1	5	6	534		P53634	Dipeptidyl peptidase 1 OS	CTSC	463	1	3	3	96
Q8R2Y2	Cell surface glycoprotein MUC18	Mcam	648	1	3	3	74		Q8N8Z6	Discoidin, CUB and LCCL domain-containing protein 1 OS	DCBLD1	715	1	2	2	67
Q61147	Ceruloplasmin	Cp	1061	1	3	3	123		O14672	Disintegrin and metalloproteinase domain-containing protein 10 OS	ADAM10	748	1	5	5	156
Q8BY89	Choline transporter-like protein 2	Slc44a2	706	1	7	7	296		P04843	Dolichyl-diphosphooligosaccharide--protein glycosyltransferase subunit 1 OS	RPN1	607	1	2	2	2
Q91VA1	Choline transporter-like protein 4	Slc44a4	707	1	1	1	7		Q8TCJ2	Dolichyl-diphosphooligosaccharide--protein glycosyltransferase subunit STT3B OS	STT3B	826	1	3	3	92
Q03311	Cholinesterase	Bche	603	1	1	1	12		Q5VV43	Dyslexia-associated protein KIAA0319 OS	KIAA0319	1072	1	1	1	5
Q8VHY0	Chondroitin sulfate proteoglycan 4	Cspg4	2327	1	3	3	181		Q14118	Dystroglycan OS	DAG1	895	1	1	1	2
O88507	Ciliary neurotrophic factor receptor subunit alpha	Cntfr	372	1	1	1	12		O43567	E3 ubiquitin-protein ligase RNF13 OS	RNF13	381	1	2	2	153
P28078	Class II histocompatibility antigen, M alpha chain	H2-DMa	261	1	3	3	69		P68104	Elongation factor 1-alpha 1 OS	EEF1A1	462	2	1	1	59
Q9CQX5	Claudin domain-containing protein 1	Cldnd1	253	1	1	1	72		Q6PCB8	Embigin OS	EMB	327	1	1	1	34
Q8VBZ3	Cleft lip and palate transmembrane protein 1 homolog	Clptm1	664	1	1	1	49		P14625	Endoplasmin OS	HSP90B1	803	1	2	2	3
Q06890	Clusterin	Clu	448	1	2	2	89		P42892	Endothelin-converting enzyme 1 OS	ECE1	770	1	7	7	138
P54751	CMP-N-acetylneuraminate-beta-galactosamide-alpha-2,3-sialyltransferase 1	St3gal1	337	1	1	2	13		P29317	Ephrin type-A receptor 2 OS	EPHA2	976	1	2	2	65
Q04857	Collagen alpha-1(VI) chain	Col6a1	1025	1	4	4	29		P29323	Ephrin type-B receptor 2 OS	EPHB2	1055	1	3	3	77
Q60847	Collagen alpha-1(XII) chain	Col12a1	3120	1	1	1	19		P00533	Epidermal growth factor receptor OS	EGFR	1210	1	4	5	126
Q80X19	Collagen alpha-1(XIV) chain	Col14a1	1797	1	2	2	6		O43556	Epsilon-sarcoglycan OS	SGCE	437	1	1	1	33
P39061	Collagen alpha-1(XVIII) chain	Col18a1	1774	1	1	1	18		Q99808	Equilibrative nucleoside transporter 1 OS	SLC29A1	456	1	1	1	77
Q02788	Collagen alpha-2(VI) chain	Col6a2	1034	1	5	5	177		Q14542	Equilibrative nucleoside transporter 2 OS	SLC29A2	456	1	1	1	5
A6H584	Collagen alpha-5(VI) chain	Col6a5	2640	1	1	1	20		Q9BZQ6	ER degradation-enhancing alpha-mannosidase-like protein 3 OS	EDEM3	932	1	1	1	4
Q8C6K9	Collagen alpha-6(VI) chain	Col6a6	2265	1	3	3	41		Q8N766	ER membrane protein complex subunit 1 OS	EMC1	993	1	1	2	69
Q8K4Q8	Collectin-12	Colec12	742	1	11	13	476		O75477	Erlin-1 OS	ERLIN1	346	2	2	2	2
P98086	Complement C1q subcomponent subunit A	C1qa	245	1	2	2	77		Q86YB8	ERO1-like protein beta OS	ERO1LB	467	1	1	1	38
Q8CG14	Complement C1s-A subcomponent	C1sa	688	1	1	1	5		Q93063	Exostosin-2 OS	EXT2	718	1	1	1	23
P01029	Complement C4-B	C4b	1738	1	2	2	77		Q8IXL6	Extracellular serine/threonine protein kinase FAM20C OS	FAM20C	584	1	1	1	3
Q8VCG4	Complement component C8 gamma chain	C8g	202	1	1	1	15		P11362	Fibroblast growth factor receptor 1 OS	FGFR1	822	1	2	2	18
Q64735	Complement component receptor 1-like protein	Cr1l	483	1	2	2	55		P22455	Fibroblast growth factor receptor 4 OS	FGFR4	802	1	2	2	5
P03953	Complement factor D	Cfd	259	1	3	3	67		P02751	Fibronectin OS	FN1	2386	1	1	2	56
P06909	Complement factor H	Cfh	1234	1	5	5	99		Q12841	Follistatin-related protein 1 OS	FSTL1	308	1	1	1	2
P50172	Corticosteroid 11-beta-dehydrogenase isozyme 1	Hsd11b1	292	1	1	1	62		Q9H9S5	Fukutin-related protein OS	FKRP	495	1	1	1	37
Q06770	Corticosteroid-binding globulin	Serpina6	397	1	3	3	80		Q08380	Galectin-3-binding protein OS	LGALS3BP	585	1	4	4	154
Q3TWI9	CSC1-like protein 2	Tmem63b	832	1	2	2	17		P28472	Gamma-aminobutyric acid receptor subunit beta-3 OS	GABRB3	473	1	1	1	45
P49300	C-type lectin domain family 10 member A	Clec10a	304	1	1	1	20		Q92820	Gamma-glutamyl hydrolase OS	GGH	318	1	2	2	5
Q8VCP9	C-type lectin domain family 14 member A	Clec14a	459	1	2	2	82		P19440	Gamma-glutamyltranspeptidase 1 OS	GGT1	569	6	5	5	339
Q91V08	C-type lectin domain family 2 member D	Clec2d	207	1	2	2	36		P56159	GDNF family receptor alpha-1 OS	GFRA1	465	1	1	1	15
Q8VBX4	C-type lectin domain family 4 member K	Cd207	331	1	1	1	9		P07093	Glia-derived nexin OS	SERPINE2	398	1	1	1	27
Q64449	C-type mannose receptor 2	Mrc2	1479	1	6	6	79		Q4G148	Glucoside xylosyltransferase 1 OS	GXYLT1	440	1	3	3	106
P0C242	Cyclin-O	Ccno	352	1	1	1	6		P04062	Glucosylceramidase OS	GBA	536	1	6	6	36
P33267	Cytochrome P450 2F2	Cyp2f2	491	1	1	1	13		Q68CQ7	Glycosyltransferase 8 domain-containing protein 1 OS	GLT8D1	371	1	3	3	50
Q9JM58	Cytokine receptor-like factor 1	Crlf1	425	1	1	1	17		Q92896	Golgi apparatus protein 1 OS	GLG1	1179	1	2	2	90
Q8CJ26	Death domain-containing membrane protein NRADD	Nradd	228	1	1	1	19		Q8NBJ4	Golgi membrane protein 1 OS	GOLM1	401	1	3	5	413
P28654	Decorin	Dcn	354	1	2	4	76		O95427	GPI ethanolamine phosphate transferase 1 OS	PIGN	931	1	1	1	21
P82347	Delta-sarcoglycan	Sgcd	289	1	1	1	10		Q86SQ4	G-protein coupled receptor 126 OS	GPR126	1221	1	8	9	236
O55111	Desmoglein-2	Dsg2	1122	1	1	1	10		Q9Y653	G-protein coupled receptor 56 OS	GPR56	693	1	1	1	23
P31428	Dipeptidase 1	Dpep1	410	1	5	5	33		Q8NCC3	Group XV phospholipase A2 OS	PLA2G15	412	1	1	1	13
P28843	Dipeptidyl peptidase 4	Dpp4	760	1	3	3	139		P48723	Heat shock 70 kDa protein 13 OS	HSPA13	471	1	1	1	69
O35598	Disintegrin and metalloproteinase domain-containing protein 10	Adam10	749	1	3	3	101		Q7LGA3	Heparan sulfate 2-O-sulfotransferase 1 OS	HS2ST1	356	1	1	1	55
P97313	DNA-dependent protein kinase catalytic subunit	Prkdc	4128	3	1	1	2		Q68CP4	Heparan-alpha-glucosaminide N-acetyltransferase OS	HGSNAT	663	1	2	2	29
Q3TDQ1	Dolichyl-diphosphooligosaccharide--protein glycosyltransferase subunit STT3B	Stt3b	823	1	1	1	73		Q00839	Heterogeneous nuclear ribonucleoprotein U OS	HNRNPU	825	1	1	1	46
O54965	E3 ubiquitin-protein ligase RNF13	Rnf13	381	1	2	2	18		P30825	High affinity cationic amino acid transporter 1 OS	SLC7A1	629	1	3	3	76
G5E870	E3 ubiquitin-protein ligase TRIP12	Trip12	2025	1	1	1	2		P30450	HLA class I histocompatibility antigen, A-26 alpha chain OS	HLA-A	365	8	4	4	246
P55772	Ectonucleoside triphosphate diphosphohydrolase 1	Entpd1	510	1	1	1	50		Q9Y4L1	Hypoxia up-regulated protein 1 OS	HYOU1	999	1	4	4	134
O55026	Ectonucleoside triphosphate diphosphohydrolase 2	Entpd2	495	1	1	1	53		P55899	IgG receptor FcRn large subunit p51 OS	FCGRT	365	1	1	1	8
Q6DYE8	Ectonucleotide pyrophosphatase/phosphodiesterase family member 3	Enpp3	874	1	1	1	24		O75054	Immunoglobulin superfamily member 3 OS	IGSF3	1194	1	4	4	150
Q923X1	EGF, latrophilin seven transmembrane domain-containing protein 1	Eltd1	739	1	2	2	22		Q969P0	Immunoglobulin superfamily member 8 OS	IGSF8	613	1	2	2	11
P10126	Elongation factor 1-alpha 1	Eef1a1	462	1	1	1	2		Q13308	Inactive tyrosine-protein kinase 7 OS	PTK7	1070	1	3	3	28
P21995	Embigin	Emb	330	1	8	8	214		Q70UQ0	Inhibitor of nuclear factor kappa-B kinase-interacting protein OS	IKBIP	350	1	3	3	169
Q99K41	EMILIN-1	Emilin1	1017	1	7	8	466		Q8IWB1	Inositol 1,4,5-trisphosphate receptor-interacting protein OS	ITPRIP	547	1	1	1	53
Q63961	Endoglin	Eng	653	1	3	3	86		Q9NX62	Inositol monophosphatase 3 OS	IMPAD1	359	1	3	3	71
P08113	Endoplasmin	Hsp90b1	802	1	1	1	2		P06213	Insulin receptor OS	INSR	1382	1	1	1	20
Q64695	Endothelial protein C receptor	Procr	242	2	2	2	72		P08069	Insulin-like growth factor 1 receptor OS	IGF1R	1367	1	7	7	184
Q4PZA2	Endothelin-converting enzyme 1	Ece1	769	1	9	9	173		P56199	Integrin alpha-1 OS	ITGA1	1179	1	2	3	80
P52795	Ephrin-B1	Efnb1	345	1	1	2	16		P17301	Integrin alpha-2 OS	ITGA2	1181	1	4	4	154
Q01279	Epidermal growth factor receptor	Egfr	1210	1	1	1	4		P26006	Integrin alpha-3 OS	ITGA3	1051	1	13	13	311
O88662	Epithelial membrane protein 2	Emp2	172	1	1	1	5		P08648	Integrin alpha-5 OS	ITGA5	1049	1	4	5	326
O70258	Epsilon-sarcoglycan	Sgce	437	1	1	1	35		P23229	Integrin alpha-6 OS	ITGA6	1130	1	4	5	171
Q9JIM1	Equilibrative nucleoside transporter 1	Slc29a1	460	1	2	2	56		P06756	Integrin alpha-V OS	ITGAV	1048	1	17	18	630
Q2HXL6	ER degradation-enhancing alpha-mannosidase-like protein 3	Edem3	931	1	1	1	2		P05556	Integrin beta-1 OS	ITGB1	798	1	9	12	173
Q8C7X2	ER membrane protein complex subunit 1	Emc1	997	1	1	2	57		P16144	Integrin beta-4 OS	ITGB4	1822	1	1	1	2
Q8BFZ9	Erlin-2	Erlin2	340	2	1	1	18		P18084	Integrin beta-5 OS	ITGB5	799	1	2	2	62
Q8R2E9	ERO1-like protein beta	Ero1lb	467	1	1	1	2		P05362	Intercellular adhesion molecule 1 OS	ICAM1	532	1	1	1	4
P56564	Excitatory amino acid transporter 1	Slc1a3	543	1	1	2	32		P78552	Interleukin-13 receptor subunit alpha-1 OS	IL13RA1	427	1	1	1	6
P43006	Excitatory amino acid transporter 2	Slc1a2	572	1	2	2	22		P40189	Interleukin-6 receptor subunit beta OS	IL6ST	918	1	2	2	45
Q9WVL6	Exostosin-like 3	Extl3	918	1	1	1	2		Q9Y624	Junctional adhesion molecule A OS	F11R	299	1	1	2	10
Q61508	Extracellular matrix protein 1	Ecm1	559	1	1	1	2		Q6UW63	KDEL motif-containing protein 1 OS	KDELC1	502	2	1	1	4
Q5FW85	Extracellular matrix protein 2	Ecm2	670	1	1	1	9		Q96J84	Kin of IRRE-like protein 1 OS	KIRREL	757	1	2	2	35
Q80T14	Extracellular matrix protein FRAS1	Fras1	4010	1	1	1	10		O43291	Kunitz-type protease inhibitor 2 OS	SPINT2	252	1	1	1	18
O09164	Extracellular superoxide dismutase [Cu-Zn]	Sod3	251	1	2	2	6		Q9NPC4	Lactosylceramide 4-alpha-galactosyltransferase OS	A4GALT	353	1	1	1	2
Q8K385	Ferric-chelate reductase 1	FRRS1	592	1	1	1	2		O15230	Laminin subunit alpha-5 OS	LAMA5	3695	1	5	5	219
Q61554	Fibrillin-1	Fbn1	2871	1	3	3	32		P07942	Laminin subunit beta-1 OS	LAMB1	1786	1	5	6	197
Q61851	Fibroblast growth factor receptor 3	Fgfr3	801	1	1	1	5		P11047	Laminin subunit gamma-1 OS	LAMC1	1609	1	10	11	412
P12804	Fibroleukin	Fgl2	432	1	3	3	30		Q96FE5	Leucine-rich repeat and immunoglobulin-like domain-containing nogo receptor-interacting protein 1 OS	LINGO1	620	1	1	1	5
P11276	Fibronectin	Fn1	2477	1	6	7	317		O43155	Leucine-rich repeat transmembrane protein FLRT2 OS	FLRT2	660	1	1	1	2
P49772	Fms-related tyrosine kinase 3 ligand	Flt3lg	232	1	1	1	2		Q9UIQ6	Leucyl-cystinyl aminopeptidase OS	LNPEP	1025	1	6	6	111
Q6NVD0	FRAS1-related extracellular matrix protein 2	Frem2	3160	1	3	3	38		Q08722	Leukocyte surface antigen CD47 OS	CD47	323	1	3	3	57
Q8CG64	Fukutin-related protein	Fkrp	494	1	1	1	9		Q13449	Limbic system-associated membrane protein OS	LSAMP	338	1	1	1	2
Q07797	Galectin-3-binding protein	Lgals3bp	577	1	5	5	121		O43688	Lipid phosphate phosphohydrolase 2 OS	PPAP2C	288	1	1	1	2
Q60928	Gamma-glutamyltranspeptidase 1	Ggt1	568	1	1	1	22		P01130	Low-density lipoprotein receptor OS	LDLR	860	1	1	1	2
O08842	GDNF family receptor alpha-2	Gfra2	464	1	1	1	65		O75096	Low-density lipoprotein receptor-related protein 4 OS	LRP4	1905	1	1	1	17
Q3UHH8	Glucoside xylosyltransferase 1	Gxylt1	404	1	1	1	5		P19256	Lymphocyte function-associated antigen 3 OS	CD58	250	1	1	1	14
P17439	Glucosylceramidase	Gba	515	1	3	3	5		P11117	Lysosomal acid phosphatase OS	ACP2	423	1	2	2	113
P16406	Glutamyl aminopeptidase	Enpep	945	1	10	10	241		P10253	Lysosomal alpha-glucosidase OS	GAA	952	1	8	8	372
Q9ESM6	Glycerophosphoinositol inositolphosphodiesterase GDPD2	Gdpd2	539	1	1	1	6		O00754	Lysosomal alpha-mannosidase OS	MAN2B1	1011	1	3	3	40
Q9JHJ3	Glycosylated lysosomal membrane protein	Glmp	404	1	2	2	3		P10619	Lysosomal protective protein OS	CTSA	480	1	1	1	11
Q6NSU3	Glycosyltransferase 8 domain-containing protein 1	Glt8d1	371	1	1	1	5		Q8WWB7	Lysosomal protein NCU-G1 OS	C1orf85	406	1	2	2	29
Q61543	Golgi apparatus protein 1	Glg1	1175	1	3	3	77		P42785	Lysosomal Pro-X carboxypeptidase OS	PRCP	496	1	1	1	2
Q91XA2	Golgi membrane protein 1	Golm1	393	1	1	2	148		Q14108	Lysosome membrane protein 2 OS	SCARB2	478	1	3	4	220
Q6F3F9	G-protein coupled receptor 126	Gpr126	1165	1	1	1	30		P11279	Lysosome-associated membrane glycoprotein 1 OS	LAMP1	417	1	7	8	470
Q5U431	G-protein coupled receptor 39	Gpr39	456	1	1	1	4		P13473	Lysosome-associated membrane glycoprotein 2 OS	LAMP2	410	1	10	11	253
Q8K209	G-protein coupled receptor 56	Gpr56	687	1	1	1	3		P04156	Major prion protein OS	PRNP	253	1	2	2	110
P11032	Granzyme A	Gzma	260	1	1	1	14		Q8NFP4	MAM domain-containing glycosylphosphatidylinositol anchor protein 1 OS	MDGA1	955	1	1	1	10
Q8VEB4	Group XV phospholipase A2	Pla2g15	412	1	1	1	16		P08582	Melanotransferrin OS	MFI2	738	1	2	2	13
P06339	H-2 class I histocompatibility antigen, D-37 alpha chain	H2-T23	357	1	1	1	39		Q4ZIN3	Membralin OS	TMEM259	620	1	1	1	40
P01902	H-2 class I histocompatibility antigen, K-D alpha chain	H2-K1	368	1	1	1	92		Q8TBP5	Membrane protein FAM174A OS	FAM174A	190	1	1	2	37
P14428	H-2 class I histocompatibility antigen, K-Q alpha chain	H2-K1	328	5	5	5	120		Q6P4Q7	Metal transporter CNNM4 OS	CNNM4	775	1	2	2	34
P01897	H-2 class I histocompatibility antigen, L-D alpha chain	H2-L	362	6	2	2	37		P01033	Metalloproteinase inhibitor 1 OS	TIMP1	207	1	1	1	27
P14431	H-2 class I histocompatibility antigen, Q9 alpha chain	H2-Q9	200	2	1	1	10		Q29983	MHC class I polypeptide-related sequence A OS	MICA	383	1	1	1	9
P04441	H-2 class II histocompatibility antigen gamma chain	Cd74	279	1	1	1	3		P27816	Microtubule-associated protein 4 OS	MAP4	1152	1	1	1	2
P01921	H-2 class II histocompatibility antigen, A-D beta chain	H2-Ab1	265	1	1	1	6		Q9H3R2	Mucin-13 OS	MUC13	512	1	1	1	4
P04227	H-2 class II histocompatibility antigen, A-Q alpha chain	H2-Aa	221	3	1	1	80		P33527	Multidrug resistance-associated protein 1 OS	ABCC1	1531	1	1	1	51
P14436	H-2 class II histocompatibility antigen, A-R alpha chain	H2-Aa	233	2	1	1	12		Q7Z7M0	Multiple epidermal growth factor-like domains protein 8 OS	MEGF8	2845	1	1	1	14
P14438	H-2 class II histocompatibility antigen, A-U alpha chain	H2-Aa	227	4	1	1	31		O95297	Myelin protein zero-like protein 1 OS	MPZL1	269	1	1	1	102
P01904	H-2 class II histocompatibility antigen, E-D alpha chain	H2-Ea	255	3	2	2	14		Q3T906	N-acetylglucosamine-1-phosphotransferase subunits alpha/beta OS	GNPTAB	1256	1	10	10	281
Q61646	Haptoglobin	Hp	347	1	3	3	9		P15586	N-acetylglucosamine-6-sulfatase OS	GNS	552	1	11	12	313
Q8BM72	Heat shock 70 kDa protein 13	Hspa13	471	1	1	1	10		O43505	N-acetyllactosaminide beta-1,3-N-acetylglucosaminyltransferase OS	B3GNT1	415	1	1	1	14
Q64314	Hematopoietic progenitor cell antigen CD34	Cd34	382	1	2	2	46		Q02083	N-acylethanolamine-hydrolyzing acid amidase OS	NAAA	359	1	1	1	51
Q91X72	Hemopexin	Hpx	460	1	4	4	29		P49281	Natural resistance-associated macrophage protein 2 OS	SLC11A2	568	1	1	1	2
Q8R3H7	Heparan sulfate 2-O-sulfotransferase 1	Hs2st1	356	1	1	1	46		Q15223	Nectin-1 OS	PVRL1	517	1	1	1	20
P49182	Heparin cofactor 2	Serpind1	478	1	3	3	53		Q92859	Neogenin OS	NEO1	1461	1	4	4	33
Q9Z0Z4	Hephaestin	Heph	1157	1	1	1	48		P32004	Neural cell adhesion molecule L1 OS	L1CAM	1257	1	2	2	19
Q8VEK3	Heterogeneous nuclear ribonucleoprotein U	Hnrnpu	800	1	1	2	7		Q92823	Neuronal cell adhesion molecule OS	NRCAM	1304	1	7	7	197
O35632	Hyaluronidase-2	Hyal2	473	1	2	2	43		Q15818	Neuronal pentraxin-1 OS	NPTX1	432	1	1	1	50
Q9JKR6	Hypoxia up-regulated protein 1	Hyou1	999	1	5	5	119		O14786	Neuropilin-1 OS	NRP1	923	1	3	3	103
P01863	Ig gamma-2A chain C region, A allele	Ighg	330	4	1	1	96		O60462	Neuropilin-2 OS	NRP2	931	1	1	2	69
P03987	Ig gamma-3 chain C region	n/a	398	1	1	1	5		Q9Y639	Neuroplastin OS	NPTN	398	1	5	7	248
P01872	Ig mu chain C region	Ighm	454	1	4	4	80		P43007	Neutral amino acid transporter A OS	SLC1A4	532	1	2	3	119
P01592	Immunoglobulin J chain	Igj	159	1	3	3	135		Q15758	Neutral amino acid transporter B(0) OS	SLC1A5	541	1	2	2	15
Q7TSN7	Immunoglobulin superfamily member 5	Igsf5	370	1	1	1	14		Q6PIU2	Neutral cholesterol ester hydrolase 1 OS	NCEH1	408	1	1	1	38
Q80WQ6	Inactive rhomboid protein 2	Rhbdf2	827	1	1	1	8		Q92542	Nicastrin OS	NCSTN	709	1	5	5	168
Q8BKG3	Inactive tyrosine-protein kinase 7	Ptk7	1062	1	4	4	91		O15118	Niemann-Pick C1 protein OS	NPC1	1278	1	6	6	206
Q80V26	Inositol monophosphatase 3	Impad1	356	1	1	1	15		P69849	Nodal modulator 3 OS	NOMO3	1222	3	2	3	62
P15208	Insulin receptor	Insr	1372	1	1	1	28		P51688	N-sulphoglucosamine sulphohydrolase OS	SGSH	502	1	1	2	7
Q60751	Insulin-like growth factor 1 receptor	Igf1r	1373	1	3	3	41		Q16288	NT-3 growth factor receptor OS	NTRK3	839	1	7	9	258
Q61581	Insulin-like growth factor-binding protein 7	Igfbp7	281	1	1	1	17		Q8TEM1	Nuclear pore membrane glycoprotein 210 OS	NUP210	1887	1	7	7	182
P70389	Insulin-like growth factor-binding protein complex acid labile subunit	Igfals	603	1	2	2	24		Q99650	Oncostatin-M-specific receptor subunit beta OS	OSMR	979	1	1	1	22
Q3V3R4	Integrin alpha-1	Itga1	1179	1	13	16	593		Q99571	P2X purinoceptor 4 OS	P2RX4	388	1	2	2	37
Q62469	Integrin alpha-2	Itga2	1178	1	2	2	2		P50897	Palmitoyl-protein thioesterase 1 OS	PPT1	306	1	3	3	68
Q62470	Integrin alpha-3	Itga3	1053	1	9	9	287		Q15004	PCNA-associated factor OS	KIAA0101	111	1	1	1	5
P11688	Integrin alpha-5	Itga5	1053	1	1	1	9		P23284	Peptidyl-prolyl cis-trans isomerase B OS	PPIB	216	1	1	1	36
Q61739	Integrin alpha-6	Itga6	1091	1	1	1	16		Q96AY3	Peptidyl-prolyl cis-trans isomerase FKBP10 OS	FKBP10	582	1	3	3	38
Q61738	Integrin alpha-7	Itga7	1179	1	1	1	2		O95302	Peptidyl-prolyl cis-trans isomerase FKBP9 OS	FKBP9	570	1	1	1	20
A2ARA8	Integrin alpha-8	Itga8	1062	2	10	11	143		Q13492	Phosphatidylinositol-binding clathrin assembly protein OS	PICALM	652	1	1	1	7
P05555	Integrin alpha-M	Itgam	1153	1	5	5	178		Q8IV08	Phospholipase D3 OS	PLD3	490	1	1	1	37
P43406	Integrin alpha-V	Itgav	1044	1	3	3	70		Q92508	Piezo-type mechanosensitive ion channel component 1 OS	PIEZO1	2521	1	1	1	3
P09055	Integrin beta-1	Itgb1	798	1	3	5	361		Q9UIW2	Plexin-A1 OS	PLXNA1	1896	1	2	2	43
P11835	Integrin beta-2	Itgb2	771	1	1	1	60		O43157	Plexin-B1 OS	PLXNB1	2135	1	1	1	11
A6X935	Inter alpha-trypsin inhibitor, heavy chain 4	Itih4	942	1	4	4	69		O15031	Plexin-B2 OS	PLXNB2	1838	1	8	8	219
Q61702	Inter-alpha-trypsin inhibitor heavy chain H1	Itih1	907	1	1	1	13		P15151	Poliovirus receptor OS	PVR	417	1	1	2	105
Q61704	Inter-alpha-trypsin inhibitor heavy chain H3	Itih3	889	1	1	1	11		Q13563	Polycystin-2 OS	PKD2	968	1	1	1	5
P13597	Intercellular adhesion molecule 1	Icam1	537	1	12	13	274		Q10472	Polypeptide N-acetylgalactosaminyltransferase 1 OS	GALNT1	559	1	3	3	20
P35330	Intercellular adhesion molecule 2	Icam2	277	1	7	7	259		Q86SR1	Polypeptide N-acetylgalactosaminyltransferase 10 OS	GALNT10	603	1	1	1	22
Q80XF5	Interleukin-22 receptor subunit alpha-2	Il22ra2	230	2	1	1	2		Q9UHG3	Prenylcysteine oxidase 1 OS	PCYOX1	505	1	6	6	278
P16382	Interleukin-4 receptor subunit alpha	Il4r	810	1	2	2	3		Q9NUN5	Probable lysosomal cobalamin transporter OS	LMBRD1	540	1	2	2	49
Q00560	Interleukin-6 receptor subunit beta	Il6st	917	1	3	3	44		Q8NBJ5	Procollagen galactosyltransferase 1 OS	COLGALT1	622	1	1	1	23
O88792	Junctional adhesion molecule A	F11r	300	1	4	4	114		Q02809	Procollagen-lysine,2-oxoglutarate 5-dioxygenase 1 OS	PLOD1	727	1	3	3	72
Q9EQF2	Kell blood group glycoprotein homolog	Kel	713	1	1	1	15		O00469	Procollagen-lysine,2-oxoglutarate 5-dioxygenase 2 OS	PLOD2	737	1	5	5	183
P21956	Lactadherin	Mfge8	463	1	1	1	39		Q9NZQ7	Programmed cell death 1 ligand 1 OS	CD274	290	1	1	1	21
P08071	Lactotransferrin	Ltf	707	1	1	1	46		Q07954	Prolow-density lipoprotein receptor-related protein 1 OS	LRP1	4544	1	8	8	100
Q61029	Lamina-associated polypeptide 2, isoforms beta/delta/epsilon/gamma	Tmpo	452	1	1	1	39		P13674	Prolyl 4-hydroxylase subunit alpha-1 OS	P4HA1	534	1	1	1	59
P19137	Laminin subunit alpha-1	Lama1	3084	1	2	2	2		P07602	Prosaposin OS	PSAP	524	1	6	7	167
Q60675	Laminin subunit alpha-2	Lama2	3118	1	11	11	284		Q9P2B2	Prostaglandin F2 receptor negative regulator OS	PTGFRN	879	1	4	4	86
Q61789	Laminin subunit alpha-3	Lama3	3330	1	7	8	273		Q6P4E1	Protein CASC4 OS	CASC4	433	1	1	1	35
P97927	Laminin subunit alpha-4	Lama4	1816	1	11	11	273		O75629	Protein CREG1 OS	CREG1	220	1	4	4	148
Q61001	Laminin subunit alpha-5	Lama5	3718	1	16	18	514		Q96JJ7	Protein disulfide-isomerase TMX3 OS	TMX3	454	1	2	2	69
P02469	Laminin subunit beta-1	Lamb1	1786	1	12	15	722		Q5VUB5	Protein FAM171A1 OS	FAM171A1	890	1	1	1	17
Q61292	Laminin subunit beta-2	Lamb2	1799	1	7	9	230		Q5VW38	Protein GPR107 OS	GPR107	600	1	2	3	217
Q61087	Laminin subunit beta-3	Lamb3	1168	1	1	1	17		Q9H0X4	Protein ITFG3 OS	ITFG3	552	1	2	3	155
P02468	Laminin subunit gamma-1	Lamc1	1607	1	18	19	473		P78504	Protein jagged-1 OS	JAG1	1218	1	2	2	48
Q61092	Laminin subunit gamma-2	Lamc2	1191	1	3	3	64		Q8NBL1	Protein O-glucosyltransferase 1 OS	POGLUT1	392	1	2	2	2
Q9R0B6	Laminin subunit gamma-3	Lamc3	1581	1	1	1	13		Q9UKY4	Protein O-mannosyl-transferase 2 OS	POMT2	750	1	1	1	21
Q8CG19	Latent-transforming growth factor beta-binding protein 1	Ltbp1	1712	1	2	3	92		Q5R3F8	Protein phosphatase 1 regulatory subunit 29 OS	ELFN2	820	1	1	1	21
P48356	Leptin receptor	Lepr	1162	1	2	2	47		Q9UBV2	Protein sel-1 homolog 1 OS	SEL1L	794	1	3	3	46
Q8C129	Leucyl-cystinyl aminopeptidase	Lnpep	1025	1	3	3	87		Q68CR1	Protein sel-1 homolog 3 OS	SEL1L3	1132	1	1	1	27
P42703	Leukemia inhibitory factor receptor	Lifr	1092	1	4	4	59		Q9C0H2	Protein tweety homolog 3 OS	TTYH3	523	1	1	1	11
Q61735	Leukocyte surface antigen CD47	Cd47	303	1	10	11	363		Q9GZM5	Protein YIPF3 OS	YIPF3	350	1	1	1	6
Q8BLK3	Limbic system-associated membrane protein	Lsamp	341	1	1	1	24		P25116	Proteinase-activated receptor 1 OS	F2R	425	1	1	1	56
Q9DAX2	Lipid phosphate phosphohydrolase 2	Ppap2c	276	1	1	1	15		Q9UN75	Protocadherin alpha-12 OS	PCDHA12	941	1	1	1	27
P08508	Low affinity immunoglobulin gamma Fc region receptor III	Fcgr3	261	2	1	1	45		Q14517	Protocadherin Fat 1 OS	FAT1	4588	1	1	1	37
Q8VI56	Low-density lipoprotein receptor-related protein 4	Lrp4	1905	1	1	1	44		Q9UN71	Protocadherin gamma-B4 OS	PCDHGB4	923	5	1	1	7
P51885	Lumican	Lum	338	1	4	5	153		Q9HC56	Protocadherin-9 OS	PCDH9	1237	1	4	4	76
Q60767	Lymphocyte antigen 75	Ly75	1723	1	1	1	32		Q6YBV0	Proton-coupled amino acid transporter 4 OS	SLC36A4	504	1	2	2	13
P24638	Lysosomal acid phosphatase	Acp2	423	1	1	1	61		Q96NT5	Proton-coupled folate transporter OS	SLC46A1	459	1	1	1	45
P70699	Lysosomal alpha-glucosidase	Gaa	953	1	2	2	61		P12931	Proto-oncogene tyrosine-protein kinase Src OS	SRC	536	1	1	1	37
P16675	Lysosomal protective protein	Ctsa	474	1	1	1	2		Q8NHP8	Putative phospholipase B-like 2 OS	PLBD2	589	1	4	4	125
O35114	Lysosome membrane protein 2	Scarb2	478	1	8	10	439		P04626	Receptor tyrosine-protein kinase erbB-2 OS	ERBB2	1255	1	2	2	32
P11438	Lysosome-associated membrane glycoprotein 1	Lamp1	406	1	12	13	402		Q12913	Receptor-type tyrosine-protein phosphatase eta OS	PTPRJ	1337	1	6	9	250
P17047	Lysosome-associated membrane glycoprotein 2	Lamp2	415	1	7	7	239		P10586	Receptor-type tyrosine-protein phosphatase F OS	PTPRF	1907	1	1	2	120
Q7TST5	Lysosome-associated membrane glycoprotein 3	Lamp3	411	1	1	1	95		Q15262	Receptor-type tyrosine-protein phosphatase kappa OS	PTPRK	1439	1	1	1	3
P07141	Macrophage colony-stimulating factor 1	Csf1	552	1	1	1	10		P28827	Receptor-type tyrosine-protein phosphatase mu OS	PTPRM	1452	1	2	2	47
P30204	Macrophage scavenger receptor types I and II	Msr1	458	1	2	2	32		Q13332	Receptor-type tyrosine-protein phosphatase S OS	PTPRS	1948	1	2	2	21
P04925	Major prion protein	Prnp	254	1	1	1	54		Q8IUW5	RELT-like protein 1 OS	RELL1	271	1	1	1	9
P39098	Mannosyl-oligosaccharide 1,2-alpha-mannosidase IB	Man1a2	641	1	2	2	44		Q9BZR6	Reticulon-4 receptor OS	RTN4R	473	1	1	1	10
P15089	Mast cell carboxypeptidase A	Cpa3	417	1	1	1	3		Q6ZMJ2	Scavenger receptor class A member 5 OS	SCARA5	495	1	2	2	74
Q9DBV4	Matrix-remodeling-associated protein 8	Mxra8	442	1	2	2	27		Q8WTV0	Scavenger receptor class B member 1 OS	SCARB1	552	1	1	1	2
Q8CIV2	Membralin	Tmem259	574	1	1	1	15		Q6UXD5	Seizure 6-like protein 2 OS	SEZ6L2	910	1	2	2	103
O70423	Membrane primary amine oxidase	Aoc3	765	1	3	3	24		Q99985	Semaphorin-3C OS	SEMA3C	751	1	1	1	22
Q8K064	Membrane protein FAM174B	Fam174b	153	1	1	1	18		Q9NPR2	Semaphorin-4B OS	SEMA4B	832	1	3	3	24
Q61468	Mesothelin	Msln	625	1	2	2	33		Q92854	Semaphorin-4D OS	SEMA4D	862	1	2	2	23
Q923B6	Metalloreductase STEAP4	Steap4	470	1	2	2	32		O95084	Serine protease 23 OS	PRSS23	383	1	1	1	15
Q9D1H9	Microfibril-associated glycoprotein 4	Mfap4	257	1	11	12	4430		P50454	Serpin H1 OS	SERPINH1	418	1	1	1	2
P10810	Monocyte differentiation antigen CD14	Cd14	366	1	2	2	29		Q15165	Serum paraoxonase/arylesterase 2 OS	PON2	354	1	1	2	58
Q02496	Mucin-1	Muc1	630	1	1	1	56		Q8TCT8	Signal peptide peptidase-like 2A OS	SPPL2A	520	1	3	4	117
Q99J21	Mucolipin-1	Mcoln1	580	1	1	1	28		Q5TFQ8	Signal-regulatory protein beta-1 isoform 3 OS	SIRPB1	398	3	3	4	145
O35379	Multidrug resistance-associated protein 1	Abcc1	1528	1	1	1	29		O75094	Slit homolog 3 protein OS	SLIT3	1523	1	1	1	50
A6H6E2	Multimerin-2	Mmrn2	943	1	3	3	44		Q9Y6M7	Sodium bicarbonate cotransporter 3 OS	SLC4A7	1214	2	2	2	24
P28665	Murinoglobulin-1	Mug1	1476	1	3	4	128		Q96T83	Sodium/hydrogen exchanger 7 OS	SLC9A7	725	1	1	1	56
Q9CZR2	N-acetylated-alpha-linked acidic dipeptidase 2	Naalad2	740	1	1	1	19		P05026	Sodium/potassium-transporting ATPase subunit beta-1 OS	ATP1B1	303	1	4	4	88
Q8BFR4	N-acetylglucosamine-6-sulfatase	Gns	544	1	2	2	45		P55011	Solute carrier family 12 member 2 OS	SLC12A2	1212	1	1	2	46
Q9Z222	N-acetyllactosaminide beta-1,3-N-acetylglucosaminyltransferase 2	B3GNT2	397	1	1	1	28		Q9UHW9	Solute carrier family 12 member 6 OS	SLC12A6	1150	1	1	1	14
Q8VCS0	N-acetylmuramoyl-L-alanine amidase	Pglyrp2	530	1	1	1	14		Q9BXP2	Solute carrier family 12 member 9 OS	SLC12A9	914	1	1	1	56
O09043	Napsin-A	Napsa	419	1	2	2	5		Q8N697	Solute carrier family 15 member 4 OS	SLC15A4	577	1	1	1	70
Q9JKF6	Nectin-1	Pvrl1	515	1	2	2	33		P11166	Solute carrier family 2, facilitated glucose transporter member 1 OS	SLC2A1	492	1	3	3	79
P97798	Neogenin	Neo1	1493	1	1	1	2		O75751	Solute carrier family 22 member 3 OS	SLC22A3	556	1	2	2	35
Q91V88	Nephronectin	Npnt	561	1	1	1	32		Q9H015	Solute carrier family 22 member 4 OS	SLC22A4	551	2	2	2	85
Q61391	Neprilysin	Mme	750	1	6	8	180		Q99523	Sortilin OS	SORT1	831	1	4	5	184
P13595	Neural cell adhesion molecule 1	Ncam1	1115	1	1	1	39		Q12770	Sterol regulatory element-binding protein cleavage-activating protein OS	SCAP	1279	1	1	1	10
P11627	Neural cell adhesion molecule L1	L1cam	1260	1	2	2	45		Q13586	Stromal interaction molecule 1 OS	STIM1	685	1	1	1	75
P97333	Neuropilin-1	Nrp1	923	1	2	3	81		O94901	SUN domain-containing protein 1 OS	SUN1	812	1	1	1	7
P97300	Neuroplastin	Nptn	397	1	7	8	273		Q9UH99	SUN domain-containing protein 2 OS	SUN2	717	1	1	1	67
Q99PJ0	Neurotrimin	Ntm	344	1	1	1	26		Q9UGT4	Sushi domain-containing protein 2 OS	SUSD2	822	1	4	5	95
O35874	Neutral amino acid transporter A	Slc1a4	532	1	1	1	4		Q8TB96	T-cell immunomodulatory protein OS	ITFG1	612	1	1	1	7
P57716	Nicastrin	Ncstn	708	1	3	3	74		O95857	Tetraspanin-13 OS	TSPAN13	204	1	1	1	13
P10493	Nidogen-1	Nid1	1245	1	3	5	134		O95858	Tetraspanin-15 OS	TSPAN15	294	1	1	1	8
O88322	Nidogen-2	Nid2	1403	1	2	2	9		O60637	Tetraspanin-3 OS	TSPAN3	253	1	2	2	73
O35604	Niemann-Pick C1 protein	Npc1	1277	1	3	3	80		O43657	Tetraspanin-6 OS	TSPAN6	245	1	1	1	3
Q6GQT9	Nodal modulator 1	Nomo1	1214	1	1	1	15		Q96AE7	Tetratricopeptide repeat protein 17 OS	TTC17	1141	1	1	1	9
Q9QY81	Nuclear pore membrane glycoprotein 210	Nup210	1886	1	1	1	10		Q96J42	Thioredoxin domain-containing protein 15 OS	TXNDC15	360	1	2	2	68
Q8BK62	Olfactomedin-like protein 3	Olfml3	406	1	1	1	65		P07204	Thrombomodulin OS	THBD	575	1	1	1	22
O70458	Oncostatin-M-specific receptor subunit beta	Osmr	971	1	2	2	39		Q9UPZ6	Thrombospondin type-1 domain-containing protein 7A OS	THSD7A	1657	1	2	2	32
Q8BGT0	Osteopetrosis-associated transmembrane protein 1	Ostm1	338	1	1	1	57		P07996	Thrombospondin-1 OS	THBS1	1170	1	2	2	36
Q9JJX6	P2X purinoceptor 4	P2rx4	388	1	3	3	108		P13726	Tissue factor OS	F3	295	1	1	1	16
Q9Z1M0	P2X purinoceptor 7	P2rx7	595	1	1	1	4		Q9BX74	TM2 domain-containing protein 1 OS	TM2D1	207	1	1	1	30
O88531	Palmitoyl-protein thioesterase 1	Ppt1	306	1	1	1	12		Q8NFQ8	Torsin-1A-interacting protein 2 OS	TOR1AIP2	470	1	1	1	113
Q62009	Periostin	Postn	838	1	1	2	49		Q9NXH8	Torsin-4A OS	TOR4A	423	1	1	1	53
O70362	Phosphatidylinositol-glycan-specific phospholipase D	Gpld1	837	1	3	3	47		P02786	Transferrin receptor protein 1 OS	TFRC	760	1	7	10	329
Q8VCI0	Phospholipase B-like 1	Plbd1	550	1	1	1	53		P01137	Transforming growth factor beta-1 OS	TGFB1	390	1	1	1	26
P55065	Phospholipid transfer protein	Pltp	493	1	2	2	33		Q15629	Translocating chain-associated membrane protein 1 OS	TRAM1	374	1	1	1	3
E2JF22	Piezo-type mechanosensitive ion channel component 1	Piezo1	2547	1	1	1	2		P43307	Translocon-associated protein subunit alpha OS	SSR1	286	1	2	3	94
P26262	Plasma kallikrein	Klkb1	638	1	1	1	31		P43308	Translocon-associated protein subunit beta OS	SSR2	183	1	5	5	99
P97290	Plasma protease C1 inhibitor	Serping1	504	1	2	2	53		O15321	Transmembrane 9 superfamily member 1 OS	TM9SF1	606	1	1	1	36
Q91VC4	Plasmalemma vesicle-associated protein	Plvap	438	1	3	3	81		Q9HD45	Transmembrane 9 superfamily member 3 OS	TM9SF3	589	1	2	2	199
Q08481	Platelet endothelial cell adhesion molecule	Pecam1	727	1	9	9	260		Q6UWJ1	Transmembrane and coiled-coil domain-containing protein 3 OS	TMCO3	677	1	4	4	99
Q08857	Platelet glycoprotein 4	Cd36	472	1	23	28	914		Q6ZXV5	Transmembrane and TPR repeat-containing protein 3 OS	TMTC3	915	1	1	1	3
O88186	Platelet glycoprotein IX	Gp9	177	1	1	1	71		Q9NUM4	Transmembrane protein 106B OS	TMEM106B	274	1	1	2	121
Q9D659	Platelet receptor Gi24	Vsir	309	1	1	1	2		Q24JP5	Transmembrane protein 132A OS	TMEM132A	1023	1	1	1	10
P26618	Platelet-derived growth factor receptor alpha	Pdgfra	1089	1	4	5	61		Q7Z7N9	Transmembrane protein 179B OS	TMEM179B	219	1	1	1	16
Q9DC11	Plexin domain-containing protein 2	Plxdc2	530	1	1	1	19		Q9P2C4	Transmembrane protein 181 OS	TMEM181	612	1	2	3	121
P70206	Plexin-A1	Plxna1	1894	1	2	2	13		Q9UHN6	Transmembrane protein 2 OS	TMEM2	1383	1	6	6	152
Q8CJH3	Plexin-B1	Plxnb1	2119	1	1	1	19		Q9H813	Transmembrane protein 206 OS	TMEM206	350	1	2	3	74
B2RXS4	Plexin-B2	Plxnb2	1842	1	2	2	43		Q9H330	Transmembrane protein 245 OS	TMEM245	911	1	4	4	207
Q9R0M4	Podocalyxin	Podxl	503	1	1	1	9		Q9BTV4	Transmembrane protein 43 OS	TMEM43	400	1	1	1	2
Q62011	Podoplanin	Pdpn	172	1	1	1	29		Q8NBN3	Transmembrane protein 87A OS	TMEM87A	555	1	3	4	175
Q8K1B9	Polypeptide N-acetylgalactosaminyltransferase 18	Galnt18	622	1	1	1	39		O14773	Tripeptidyl-peptidase 1 OS	TPP1	563	1	1	1	15
Q9D808	Potassium voltage-gated channel subfamily E member 2	Kcne2	123	1	1	1	5		Q13641	Trophoblast glycoprotein OS	TPBG	420	1	4	4	129
Q9CQF9	Prenylcysteine oxidase	Pcyox1	505	1	5	5	114		P36941	Tumor necrosis factor receptor superfamily member 3 OS	LTBR	435	1	1	1	90
Q5XF89	Probable cation-transporting ATPase 13A3	Atp13a3	1219	1	1	1	4		O43399	Tumor protein D54 OS	TPD52L2	206	1	1	1	16
Q8K0B2	Probable lysosomal cobalamin transporter	Lmbrd1	537	1	1	1	43		P30530	Tyrosine-protein kinase receptor UFO OS	AXL	894	1	1	1	134
Q9R0B9	Procollagen-lysine,2-oxoglutarate 5-dioxygenase 2	Plod2	737	1	1	1	10		Q9NYU2	UDP-glucose:glycoprotein glucosyltransferase 1 OS	UGGT1	1555	1	1	1	31
Q9JK53	Prolargin	Prelp	378	1	3	3	13		O60656	UDP-glucuronosyltransferase 1-9 OS	UGT1A9	530	9	1	1	65
Q91ZX7	Prolow-density lipoprotein receptor-related protein 1	Lrp1	4545	1	17	17	442		A2RU67	Uncharacterized protein KIAA1467 OS	KIAA1467	622	1	2	2	20
Q60715	Prolyl 4-hydroxylase subunit alpha-1	P4ha1	534	1	1	1	23		P13611	Versican core protein OS	VCAN	3396	1	1	1	2
O54990	Prominin-1	Prom1	867	1	2	2	46		P38435	Vitamin K-dependent gamma-carboxylase OS	GGCX	758	1	2	2	36
Q61207	Prosaposin	Psap	557	1	1	1	2		P54289	Voltage-dependent calcium channel subunit alpha-2/delta-1 OS	CACNA2D1	1103	1	5	5	211
Q9WV91	Prostaglandin F2 receptor negative regulator	Ptgfrn	879	1	3	3	107		Q8IWT6	Volume-regulated anion channel subunit LRRC8A OS	LRRC8A	810	1	2	2	2
Q6P2L7	Protein CASC4	Casc4	435	1	2	2	4		Q8N0Z9	V-set and immunoglobulin domain-containing protein 10 OS	VSIG10	540	1	2	2	78
O88668	Protein CREG1	Creg1	220	1	3	3	38		Q86VR7	V-set and immunoglobulin domain-containing protein 10-like OS	VSIG10L	867	1	2	2	48
Q8BXZ1	Protein disulfide-isomerase TMX3	Tmx3	456	1	1	1	2		Q9Y487	V-type proton ATPase 116 kDa subunit a isoform 2 OS	ATP6V0A2	856	1	1	1	18
Q8C0Z1	Protein ITFG3	Itfg3	555	1	2	3	192		Q15904	V-type proton ATPase subunit S1 OS	ATP6AP1	470	1	3	3	47
Q8BYB9	Protein O-glucosyltransferase 1	Poglut1	392	1	1	1	32		Q15043	Zinc transporter ZIP14 OS	SLC39A14	492	1	2	2	4
Q8BGQ4	Protein O-mannosyl-transferase 2	Pomt2	820	1	1	1	6		Q13433	Zinc transporter ZIP6 OS	SLC39A6	755	1	3	3	133
Q9Z2G6	Protein sel-1 homolog 1	Sel1l	790	1	3	3	56
Q8R121	Protein Z-dependent protease inhibitor	Serpina10	448	1	1	2	11
P30558	Proteinase-activated receptor 1	F2r	430	1	1	1	10
Q6PEM8	Proton-coupled folate transporter	Slc46a1	459	1	1	1	16
P35242	Pulmonary surfactant-associated protein A	Sftpa1	248	1	2	2	69
Q9WUP0	Receptor activity-modifying protein 2	Ramp2	189	1	4	6	199
Q64455	Receptor-type tyrosine-protein phosphatase eta	Ptprj	1238	1	4	4	24
Q60875	Rho guanine nucleotide exchange factor 2	Arhgef2	985	1	1	1	4
Q8K299	Scavenger receptor class A member 5	Scara5	491	1	1	1	15
Q61009	Scavenger receptor class B member 1	Scarb1	509	1	2	2	10
Q62181	Semaphorin-3C	Sema3c	751	1	1	1	11
Q9QUR8	Semaphorin-7A	Sema7a	664	1	1	1	35
P07759	Serine protease inhibitor A3K	Serpina3k	418	1	4	5	250
Q03734	Serine protease inhibitor A3M	Serpina3m	418	2	1	1	59
P19324	Serpin H1	Serpinh1	417	1	1	1	2
P52430	Serum paraoxonase/arylesterase 1	Pon1	355	1	1	1	22
Q62087	Serum paraoxonase/lactonase 3	Pon3	354	1	1	1	43
Q61143	Short transient receptor potential channel 6	Trpc6	930	1	2	2	36
Q62230	Sialoadhesin	Siglec1	1695	1	1	1	3
Q9JJF9	Signal peptide peptidase-like 2A	Sppl2a	523	1	1	1	60
P24807	Signal transducer CD24	Cd24	76	1	5	7	167
P28571	Sodium- and chloride-dependent glycine transporter 1	Slc6a9	692	1	1	1	9
Q9JMA9	Sodium- and chloride-dependent neutral and basic amino acid transporter B(0+)	Slc6a14	638	1	2	2	28
Q8BHK2	Sodium channel subunit beta-3	Scn3b	215	1	1	1	2
Q8BLV3	Sodium/hydrogen exchanger 7	Slc9a7	726	1	1	1	2
Q8CGQ8	Sodium/potassium/calcium exchanger 4	Slc24a4	622	1	1	1	40
P14094	Sodium/potassium-transporting ATPase subunit beta-1	Atp1b1	304	1	2	2	7
P14231	Sodium/potassium-transporting ATPase subunit beta-2	Atp1b2	290	1	1	1	2
P97370	Sodium/potassium-transporting ATPase subunit beta-3	Atp1b3	278	1	1	1	111
O55192	Sodium-dependent noradrenaline transporter	Slc6a2	617	1	3	3	56
Q9JIS8	Solute carrier family 12 member 4	Slc12a4	1085	1	1	1	25
Q924N4	Solute carrier family 12 member 6	Slc12a6	1150	1	1	1	27
Q9WVL3	Solute carrier family 12 member 7	Slc12a7	1083	1	1	1	13
Q99MR3	Solute carrier family 12 member 9	Slc12a9	914	1	3	3	47
Q9ES07	Solute carrier family 15 member 2	Slc15a2	729	1	1	1	17
P32037	Solute carrier family 2, facilitated glucose transporter member 3	Slc2a3	493	1	1	1	13
P14142	Solute carrier family 2, facilitated glucose transporter member 4	Slc2a4	509	1	1	1	29
Q9JIF3	Solute carrier family 2, facilitated glucose transporter member 8	Slc2a8	477	1	1	1	9
Q9Z0E8	Solute carrier family 22 member 5	Slc22a5	557	2	1	1	43
Q8R3L5	Solute carrier organic anion transporter family member 3A1	Slco3a1	710	1	1	1	4
Q6PHU5	Sortilin	Sort1	825	1	3	4	258
O88307	Sortilin-related receptor	Sorl1	2215	1	1	1	10
O08530	Sphingosine 1-phosphate receptor 1	S1pr1	382	2	1	1	60
P52592	Sphingosine 1-phosphate receptor 2	S1pr2	352	1	2	2	32
Q8VCC9	Spondin-1	Spon1	807	1	1	1	6
Q8R4Y4	Stabilin-1	Stab1	2571	1	1	1	2
P70302	Stromal interaction molecule 1	Stim1	685	1	1	1	60
Q8R0F3	Sulfatase-modifying factor 1	Sumf1	372	1	1	1	3
Q8BND5	Sulfhydryl oxidase 1	Qsox1	748	1	1	1	10
Q8BJS4	SUN domain-containing protein 2	Sun2	731	1	1	1	57
O09117	Synaptophysin-like protein 1	Sypl1	261	1	5	6	301
Q99KW9	T-cell immunomodulatory protein	Itfg1	610	1	1	1	3
Q80YX1	Tenascin	Tnc	2110	1	4	4	23
Q9ER58	Testican-2	Spock2	423	1	1	1	2
Q9CQ88	Tetraspanin-31	Tspan31	210	1	1	2	40
Q9DCK3	Tetraspanin-4	Tspan4	238	1	1	1	9
O70401	Tetraspanin-6	Tspan6	245	1	1	1	37
Q8R3G9	Tetraspanin-8	Tspan8	235	1	2	3	483
Q8BJU2	Tetraspanin-9	Tspan9	239	1	1	1	18
Q6P6J9	Thioredoxin domain-containing protein 15	Txndc15	344	1	2	2	19
P15306	Thrombomodulin	Thbd	577	1	7	7	856
P35441	Thrombospondin-1	Thbs1	1170	1	3	3	36
P01831	Thy-1 membrane glycoprotein	Thy1	162	1	1	1	54
P20352	Tissue factor	F3	294	1	1	1	24
O54819	Tissue factor pathway inhibitor	Tfpi	306	1	1	1	8
Q99MB3	TM2 domain-containing protein 1	Tm2d1	208	1	1	1	5
Q9QUN7	Toll-like receptor 2	Tlr2	784	1	1	1	10
Q9EQU3	Toll-like receptor 9	Tlr9	1032	1	2	2	21
Q921T2	Torsin-1A-interacting protein 1	Tor1aip1	595	1	1	1	36
Q8BYU6	Torsin-1A-interacting protein 2	Tor1aip2	502	1	1	1	59
Q9ER38	Torsin-3A	Tor3a	385	1	1	1	9
Q62351	Transferrin receptor protein 1	Tfrc	763	1	2	3	18
P04202	Transforming growth factor beta-1	Tgfb1	390	1	2	2	13
Q9CY50	Translocon-associated protein subunit alpha	Ssr1	286	1	2	3	34
Q9CPW5	Translocon-associated protein subunit beta	Ssr2	183	1	2	2	27
Q9DBU0	Transmembrane 9 superfamily member 1	Tm9sf1	606	1	1	1	2
Q9ET30	Transmembrane 9 superfamily member 3	Tm9sf3	587	1	1	1	116
Q8BH01	Transmembrane and coiled-coil domain-containing protein 3	Tmco3	678	1	1	1	8
Q8BG19	Transmembrane and TPR repeat-containing protein 4	Tmtc4	741	1	1	1	7
Q80X71	Transmembrane protein 106B	Tmem106b	275	1	1	1	57
Q3UF25	Transmembrane protein 110	Tmem110	288	1	1	1	61
Q5FWI3	Transmembrane protein 2	Tmem2	1383	1	4	5	105
Q3U284	Transmembrane protein 231	Tmem231	315	1	1	1	2
B1AZA5	Transmembrane protein 245	Tmem245	876	1	3	3	65
Q3UP23	Transmembrane protein 26	Tmem26	366	1	2	2	95
Q8BXN9	Transmembrane protein 87A	Tmem87a	555	1	4	4	118
Q8BKU8	Transmembrane protein 87B	Tmem87b	555	1	1	1	13
O54907	Tumor necrosis factor ligand superfamily member 12	Tnfsf12	249	1	1	1	10
Q8BGV3	Tumor-associated calcium signal transducer 2	Tacstd2	317	1	3	3	50
Q9EQJ0	Two pore calcium channel protein 1	Tpcn1	817	1	2	2	11
P29754	Type-1A angiotensin II receptor	Agtr1a	359	2	2	2	3
P97797	Tyrosine-protein phosphatase non-receptor type substrate 1	Sirpa	513	1	3	3	19
Q63886	UDP-glucuronosyltransferase 1-1	Ugt1a1	535	1	1	1	8
Q9D8N1	Uncharacterized protein C11orf24 homolog	n/a	392	1	1	1	12
P29533	Vascular cell adhesion protein 1	Vcam1	739	1	2	2	23
P35969	Vascular endothelial growth factor receptor 1	Flt1	1333	1	3	3	17
P35918	Vascular endothelial growth factor receptor 2	Kdr	1367	1	1	1	33
P35917	Vascular endothelial growth factor receptor 3	Flt4	1363	1	1	1	10
Q9QYC7	Vitamin K-dependent gamma-carboxylase	Ggcx	757	1	1	1	8
P29788	Vitronectin	Vtn	478	1	3	3	75
O08532	Voltage-dependent calcium channel subunit alpha-2/delta-1	Cacna2d1	1103	1	4	5	147
Q80WG5	Volume-regulated anion channel subunit LRRC8A	Lrrc8a	810	1	2	2	19
Q5DU41	Volume-regulated anion channel subunit LRRC8B	Lrrc8b	803	1	1	2	27
T1NXB5	V-set and transmembrane domain-containing protein 4	Vstm4	319	1	1	1	21
P15920	V-type proton ATPase 116 kDa subunit a isoform 2	Atp6v0a2	856	1	1	1	10
Q9R1Q9	V-type proton ATPase subunit S1	Atp6ap1	463	1	2	2	41
Q75N73	Zinc transporter ZIP14	Slc39a14	489	1	1	1	6
