# Supplementary material for: Direct molecular dissection of tumor parenchyma from tumor stroma in tumor xenograft using mass spectrometry-based glycoproteomics
Source: Oncotarget. 2018 May 29;9(41):26431–52. doi: 10.18632/oncotarget.25449 (PMC5995176; doi:10.18632/oncotarget.25449)
Supplement: Supplementary file 9 [file oncotarget-09-26431-s009.xlsx]

## Sheet: Table S8 A-B
Table S8 A. Stroma-uniqe mouse proteins revealed by subtractive TCSG analysis											Table S8 B. Parenchyma-uniqe human proteins revealed by subtractive TCSG analysis
Mouse Acc #	Protein	Gene	# AAs	# Proteins	#UnqPep	#Pep	#PSMs	CSPA category	CD molecule		Human Acc #	Protein	Gene	# AAs	# Proteins	#UnqPep	#Pep	#PSMs	CSPA category	CD molecule
Q8VHH7	Adenylate cyclase type 3	Adcy3	1145	1	2	2	2	N/A	N/A		Q92485	Acid sphingomyelinase-like phosphodiesterase 3b OS	SMPDL3B	455	1	1	1	7	1 - high confidence	no
P56528	ADP-ribosyl cyclase/cyclic ADP-ribose hydrolase 1	Cd38	304	1	3	3	100	2 - putative	CD38		O60503	Adenylate cyclase type 9 OS	ADCY9	1353	1	1	1	28	2 - putative	no
Q62151	Advanced glycosylation end product-specific receptor	Ager	403	1	1	1	142	N/A	N/A		O00468	Agrin OS	AGRN	2067	1	1	1	9	1 - high confidence	no
O89020	Afamin	Afm	608	1	1	1	3	N/A	N/A		Q9UQ53	Alpha-1,3-mannosyl-glycoprotein 4-beta-N-acetylglucosaminyltransferase B OS	MGAT4B	548	1	2	2	15	3 - unspecific	no
Q3TB92	Allergin-1	Milr1	246	1	2	2	12	1 - high confidence	N/A		Q10469	Alpha-1,6-mannosyl-glycoprotein 2-beta-N-acetylglucosaminyltransferase OS	MGAT2	447	1	1	1	5	N/A	no
Q60590	Alpha-1-acid glycoprotein 1	Orm1	207	1	1	1	2	N/A	N/A		P01009	Alpha-1-antitrypsin OS	SERPINA1	418	1	1	1	54	1 - high confidence	no
Q00896	Alpha-1-antitrypsin 1-3	Serpina1c	412	5	3	4	58	N/A	N/A		Q9NSC7	Alpha-N-acetylgalactosaminide alpha-2,6-sialyltransferase 1 OS	ST6GALNAC1	600	1	1	1	13	N/A	no
Q19LI2	Alpha-1B-glycoprotein	A1bg	512	1	1	1	36	N/A	N/A		Q15389	Angiopoietin-1 OS	ANGPT1	498	1	1	1	2	1 - high confidence	no
P29699	Alpha-2-HS-glycoprotein	Ahsg	345	1	2	3	29	1 - high confidence	N/A		Q12797	Aspartyl/asparaginyl beta-hydroxylase OS	ASPH	758	1	2	3	76	2 - putative	no
Q61838	Alpha-2-macroglobulin	A2m	1495	1	5	5	286	1 - high confidence	N/A		O94911	ATP-binding cassette sub-family A member 8 OS	ABCA8	1581	1	1	1	9	1 - high confidence	no
P55302	Alpha-2-macroglobulin receptor-associated protein	Lrpap1	360	1	1	1	48	3 - unspecific	N/A		P50895	Basal cell adhesion molecule OS	BCAM	628	1	1	1	5	1 - high confidence	CD239
Q9QUT0	Ammonium transporter Rh type A	Rhag	438	1	1	2	40	2 - putative	CD241		P35613	Basigin OS	BSG	385	1	5	7	387	1 - high confidence	CD147
Q02858	Angiopoietin-1 receptor	Tek	1122	1	1	1	28	1 - high confidence	CD202b		Q9Y644	Beta-1,3-N-acetylglucosaminyltransferase radical fringe OS	RFNG	331	1	1	1	10	3 - unspecific	no
O35608	Angiopoietin-2	Angpt2	496	1	1	1	43	N/A	N/A		P16278	Beta-galactosidase OS	GLB1	677	1	1	2	32	3 - unspecific	no
Q99MQ4	Asporin	Aspn	373	1	1	1	29	1 - high confidence	N/A		P15907	Beta-galactoside alpha-2,6-sialyltransferase 1 OS	ST6GAL1	406	1	1	1	10	N/A	no
P41233	ATP-binding cassette sub-family A member 1	Abca1	2261	1	3	3	131	2 - putative	N/A		P08236	Beta-glucuronidase OS	GUSB	651	1	1	1	73	3 - unspecific	no
Q8R420	ATP-binding cassette sub-family A member 3	Abca3	1704	1	1	1	47	2 - putative	N/A		Q7KYR7	Butyrophilin subfamily 2 member A1 OS	BTN2A1	527	1	1	1	5	1 - high confidence	no
Q91V24	ATP-binding cassette sub-family A member 7	Abca7	2159	1	1	1	4	1 - high confidence	N/A		P78410	Butyrophilin subfamily 3 member A2 OS	BTN3A2	334	3	1	1	11	N/A	no
P35329	B-cell receptor CD22	Cd22	862	1	2	2	45	1 - high confidence	CD22		Q96EU7	C1GALT1-specific chaperone 1 OS	C1GALT1C1	318	1	1	1	2	N/A	no
Q8BTJ4	Bis(5'-adenosyl)-triphosphatase enpp4	Enpp4	456	1	2	2	35	1 - high confidence	N/A		Q12864	Cadherin-17 OS	CDH17	832	1	4	4	66	1 - high confidence	no
P25918	B-lymphocyte antigen CD19	Cd19	547	2	1	1	6	1 - high confidence	CD19		Q92887	Canalicular multispecific organic anion transporter 1 OS	ABCC2	1545	1	1	1	77	2 - putative	no
Q8R2Q8	Bone marrow stromal antigen 2	Bst2	172	1	1	1	4	1 - high confidence	CD317		O15438	Canalicular multispecific organic anion transporter 2 OS	ABCC3	1527	1	1	1	7	N/A	no
O09047	C3a anaphylatoxin chemotactic receptor	C3ar1	477	1	1	1	74	1 - high confidence	N/A		Q9NS84	Carbohydrate sulfotransferase 7 OS	CHST7	486	1	1	1	26	3 - unspecific	no
P55284	Cadherin-5	Cdh5	784	1	1	2	108	1 - high confidence	CD144		A8MTB9	Carcinoembryonic antigen-related cell adhesion molecule 18 OS	CEACAM18	384	1	1	1	3	N/A	no
Q9R1W5	Calcitonin gene-related peptide type 1 receptor	Calcrl	463	1	2	2	181	1 - high confidence	N/A		P06731	Carcinoembryonic antigen-related cell adhesion molecule 5 OS	CEACAM5	702	1	17	26	1003	N/A	CD66e
Q60755	Calcitonin receptor	Calcr	533	1	1	1	28	1 - high confidence	N/A		P40199	Carcinoembryonic antigen-related cell adhesion molecule 6 OS	CEACAM6	344	1	4	5	221	1 - high confidence	CD66c
Q9D7Z6	Calcium-activated chloride channel regulator 1	Clca1	913	1	3	3	132	N/A	N/A		Q14002	Carcinoembryonic antigen-related cell adhesion molecule 7 OS	CEACAM7	265	1	2	2	53	N/A	no
Q9DBB9	Carboxypeptidase N subunit 2	Cpn2	547	1	2	2	34	N/A	N/A		Q6YHK3	CD109 antigen OS	CD109	1445	1	3	3	26	1 - high confidence	CD109
P10605	Cathepsin B	Ctsb	339	1	1	1	36	1 - high confidence	N/A		P16070	CD44 antigen OS	CD44	742	1	1	1	76	1 - high confidence	CD44
Q62192	CD180 antigen	Cd180	661	1	2	2	59	1 - high confidence	CD180		P08962	CD63 antigen OS	CD63	238	1	3	4	297	1 - high confidence	CD63
Q8CJ91	CD209 antigen-like protein B	Cd209b	325	1	1	1	4	2 - putative	N/A		Q96G23	Ceramide synthase 2 OS	CERS2	380	1	1	1	14	2 - putative	no
Q8VE98	CD276 antigen	Cd276	316	1	2	2	6	1 - high confidence	CD276		Q11206	CMP-N-acetylneuraminate-beta-galactosamide-alpha-2,3-sialyltransferase 4 OS	ST3GAL4	333	1	1	1	10	1 - high confidence	no
P18181	CD48 antigen	Cd48	240	1	3	3	115	1 - high confidence	CD48		Q53SF7	Cordon-bleu protein-like 1 OS	COBLL1	1204	1	1	1	4	N/A	no
Q8R2Y2	Cell surface glycoprotein MUC18	Mcam	648	1	1	1	76	1 - high confidence	CD146		Q14126	Desmoglein-2 OS	DSG2	1118	1	3	4	218	1 - high confidence	no
Q91VA1	Choline transporter-like protein 4	Slc44a4	707	1	1	1	12	2 - putative	N/A		Q5VV43	Dyslexia-associated protein KIAA0319 OS	KIAA0319	1072	1	1	1	43	N/A	no
Q8VHY0	Chondroitin sulfate proteoglycan 4	Cspg4	2327	1	3	3	112	1 - high confidence	N/A		P00533	Epidermal growth factor receptor OS	EGFR	1210	1	1	1	38	1 - high confidence	no
O88507	Ciliary neurotrophic factor receptor subunit alpha	Cntfr	372	1	1	1	17	1 - high confidence	N/A		Q14542	Equilibrative nucleoside transporter 2 OS	SLC29A2	456	1	1	1	73	1 - high confidence	no
P28078	Class II histocompatibility antigen, M alpha chain	H2-DMa	261	1	3	3	71	1 - high confidence	N/A		Q96CS3	FAS-associated factor 2 OS	FAF2	445	1	1	1	2	N/A	no
Q04857	Collagen alpha-1(VI) chain	Col6a1	1025	1	1	1	4	1 - high confidence	N/A		P22455	Fibroblast growth factor receptor 4 OS	FGFR4	802	1	1	1	9	1 - high confidence	CD334
Q80X19	Collagen alpha-1(XIV) chain	Col14a1	1797	1	1	1	40	N/A	N/A		P19440	Gamma-glutamyltranspeptidase 1 OS	GGT1	569	6	6	7	280	3 - unspecific	CD224
A6H584	Collagen alpha-5(VI) chain	Col6a5	2640	1	1	1	7	1 - high confidence	N/A		Q9Y2G5	GDP-fucose protein O-fucosyltransferase 2 OS	POFUT2	429	1	1	1	2	3 - unspecific	no
P98086	Complement C1q subcomponent subunit A	C1qa	245	1	1	1	71	1 - high confidence	N/A		Q68CQ7	Glycosyltransferase 8 domain-containing protein 1 OS	GLT8D1	371	1	2	2	35	3 - unspecific	no
P01029	Complement C4-B	C4b	1738	1	2	2	62	N/A	N/A		Q86SQ4	G-protein coupled receptor 126 OS	GPR126	1221	1	1	1	14	1 - high confidence	no
Q8VCG4	Complement component C8 gamma chain	C8g	202	1	1	1	9	N/A	N/A		Q8NDA2	Hemicentin-2 OS	HMCN2	5065	1	1	1	5	N/A	no
Q64735	Complement component receptor 1-like protein	Cr1l	483	1	1	1	12	1 - high confidence	N/A		Q68CP4	Heparan-alpha-glucosaminide N-acetyltransferase OS	HGSNAT	663	1	1	1	26	2 - putative	no
P03953	Complement factor D	Cfd	259	1	2	2	60	N/A	N/A		P30825	High affinity cationic amino acid transporter 1 OS	SLC7A1	629	1	2	2	25	2 - putative	no
P06909	Complement factor H	Cfh	1234	1	2	2	64	N/A	N/A		P30450	HLA class I histocompatibility antigen, A-26 alpha chain OS	HLA-A	365	8	2	2	188	1 - high confidence	no
P50172	Corticosteroid 11-beta-dehydrogenase isozyme 1	Hsd11b1	292	1	1	1	44	N/A	N/A		P10319	HLA class I histocompatibility antigen, B-58 alpha chain OS	HLA-B	362	6	1	1	25	1 - high confidence	no
Q06770	Corticosteroid-binding globulin	Serpina6	397	1	4	4	48	N/A	N/A		Q9Y6R7	IgGFc-binding protein OS	FCGBP	5405	1	4	4	211	N/A	no
Q3TWI9	CSC1-like protein 2	Tmem63b	832	1	1	1	11	2 - putative	N/A		O75054	Immunoglobulin superfamily member 3 OS	IGSF3	1194	1	1	1	4	1 - high confidence	no
P49300	C-type lectin domain family 10 member A	Clec10a	304	1	1	1	76	2 - putative	N/A		P18084	Integrin beta-5 OS	ITGB5	799	1	1	1	4	1 - high confidence	no
Q8VCP9	C-type lectin domain family 14 member A	Clec14a	459	1	1	1	42	N/A	N/A		P15260	Interferon gamma receptor 1 OS	IFNGR1	489	1	1	1	10	1 - high confidence	CD119
Q91V08	C-type lectin domain family 2 member D	Clec2d	207	1	2	2	22	1 - high confidence	N/A		P78411	Iroquois-class homeodomain protein IRX-5 OS	IRX5	483	1	1	1	8	N/A	no
Q64449	C-type mannose receptor 2	Mrc2	1479	1	2	2	63	1 - high confidence	CD280		O43291	Kunitz-type protease inhibitor 2 OS	SPINT2	252	1	1	1	10	N/A	no
P57757	Cystinosin	Ctns	367	1	1	1	4	2 - putative	N/A		Q9NPC4	Lactosylceramide 4-alpha-galactosyltransferase OS	A4GALT	353	1	3	3	51	2 - putative	no
Q9JM58	Cytokine receptor-like factor 1	Crlf1	425	1	1	1	22	1 - high confidence	N/A		P02750	Leucine-rich alpha-2-glycoprotein OS	LRG1	347	1	1	1	4	N/A	no
Q8CJ26	Death domain-containing membrane protein NRADD	Nradd	228	1	1	1	18	N/A	N/A		Q9NZU0	Leucine-rich repeat transmembrane protein FLRT3 OS	FLRT3	649	1	1	1	2	N/A	no
P28654	Decorin	Dcn	354	1	1	1	20	1 - high confidence	N/A		O43688	Lipid phosphate phosphohydrolase 2 OS	PPAP2C	288	1	1	1	10	2 - putative	no
P31428	Dipeptidase 1	Dpep1	410	1	1	1	57	1 - high confidence	N/A		O75015	Low affinity immunoglobulin gamma Fc region receptor III-B OS	FCGR3B	233	1	1	1	105	1 - high confidence	CD16b
P28843	Dipeptidyl peptidase 4	Dpp4	760	1	2	2	87	1 - high confidence	CD26		P19256	Lymphocyte function-associated antigen 3 OS	CD58	250	1	1	1	27	1 - high confidence	CD58
P55772	Ectonucleoside triphosphate diphosphohydrolase 1	Entpd1	510	1	2	3	29	2 - putative	CD39		Q8TBP5	Membrane protein FAM174A OS	FAM174A	190	1	1	1	58	1 - high confidence	no
O55026	Ectonucleoside triphosphate diphosphohydrolase 2	Entpd2	495	1	1	1	45	2 - putative	N/A		P01033	Metalloproteinase inhibitor 1 OS	TIMP1	207	1	1	1	67	1 - high confidence	no
Q6DYE8	Ectonucleotide pyrophosphatase/phosphodiesterase family member 3	Enpp3	874	1	1	1	17	1 - high confidence	CD203c		Q9UKN1	Mucin-12 OS	MUC12	5478	1	2	2	46	N/A	no
Q9EQG7	Ectonucleotide pyrophosphatase/phosphodiesterase family member 5	Enpp5	477	1	1	1	21	1 - high confidence	N/A		Q9H3R2	Mucin-13 OS	MUC13	512	1	2	2	106	N/A	no
P21995	Embigin	Emb	330	1	5	5	175	1 - high confidence	N/A		P98088	Mucin-5AC (Fragments) OS	MUC5AC	5030	1	3	4	99	N/A	no
Q99K41	EMILIN-1	Emilin1	1017	1	6	6	226	1 - high confidence	N/A		Q9HC84	Mucin-5B OS	MUC5B	5762	1	4	5	215	N/A	no
Q63961	Endoglin	Eng	653	1	2	2	77	1 - high confidence	CD105		O95297	Myelin protein zero-like protein 1 OS	MPZL1	269	1	1	1	68	1 - high confidence	no
Q64695	Endothelial protein C receptor	Procr	242	2	3	3	73	1 - high confidence	CD201		O60487	Myelin protein zero-like protein 2 OS	MPZL2	215	1	1	1	4	1 - high confidence	no
Q8R2E9	ERO1-like protein beta	Ero1lb	467	1	1	1	12	3 - unspecific	N/A		O43505	N-acetyllactosaminide beta-1,3-N-acetylglucosaminyltransferase OS	B3GNT1	415	1	1	3	122	3 - unspecific	no
P56564	Excitatory amino acid transporter 1	Slc1a3	543	1	1	2	40	2 - putative	N/A		Q15758	Neutral amino acid transporter B(0) OS	SLC1A5	541	1	1	1	15	2 - putative	no
P12804	Fibroleukin	Fgl2	432	1	1	1	6	N/A	N/A		P69849	Nodal modulator 3 OS	NOMO3	1222	3	3	3	80	1 - high confidence	no
O08842	GDNF family receptor alpha-2	Gfra2	464	1	1	1	27	1 - high confidence	N/A		O95497	Pantetheinase OS	VNN1	513	1	1	1	4	1 - high confidence	no
P17439	Glucosylceramidase	Gba	515	1	2	2	12	3 - unspecific	N/A		Q96AY3	Peptidyl-prolyl cis-trans isomerase FKBP10 OS	FKBP10	582	1	1	1	3	3 - unspecific	no
P16406	Glutamyl aminopeptidase	Enpep	945	1	5	5	198	2 - putative	CD249		P15151	Poliovirus receptor OS	PVR	417	1	1	1	34	1 - high confidence	CD155
Q9ESM6	Glycerophosphoinositol inositolphosphodiesterase GDPD2	Gdpd2	539	1	1	1	36	1 - high confidence	N/A		Q13563	Polycystin-2 OS	PKD2	968	1	1	1	39	2 - putative	no
Q9JHJ3	Glycosylated lysosomal membrane protein	Glmp	396	1	3	3	8	1 - high confidence	N/A		Q7Z7M9	Polypeptide N-acetylgalactosaminyltransferase 5 OS	GALNT5	940	1	4	4	150	3 - unspecific	no
Q00941	Granulocyte-macrophage colony-stimulating factor receptor subunit alpha	Csf2ra	388	1	2	2	9	1 - high confidence	CD116		Q9Y257	Potassium channel subfamily K member 6 OS	KCNK6	313	1	1	1	5	N/A	no
Q8VEB4	Group XV phospholipase A2	Pla2g15	412	1	1	1	24	N/A	N/A		Q02809	Procollagen-lysine,2-oxoglutarate 5-dioxygenase 1 OS	PLOD1	727	1	2	2	6	3 - unspecific	no
P01896	H-2 class I histocompatibility antigen, alpha chain	N/A5	185	8	2	3	120	N/A	N/A		O75629	Protein CREG1 OS	CREG1	220	1	1	1	50	1 - high confidence	no
P01902	H-2 class I histocompatibility antigen, K-D alpha chain	H2-K1	368	1	1	1	86	1 - high confidence	N/A		Q5VUB5	Protein FAM171A1 OS	FAM171A1	890	1	1	1	66	1 - high confidence	no
P14428	H-2 class I histocompatibility antigen, K-Q alpha chain	H2-K1	328	2	2	2	84	N/A	N/A		Q5VW38	Protein GPR107 OS	GPR107	600	1	1	2	119	1 - high confidence	no
P04441	H-2 class II histocompatibility antigen gamma chain	Cd74	279	1	2	2	14	2 - putative	CD74		Q68CR1	Protein sel-1 homolog 3 OS	SEL1L3	1132	1	1	1	4	2 - putative	no
P06346	H-2 class II histocompatibility antigen, A-F beta chain	H2-Ab1	252	4	1	1	11	N/A	N/A		Q9C0H2	Protein tweety homolog 3 OS	TTYH3	523	1	1	1	18	1 - high confidence	no
P04227	H-2 class II histocompatibility antigen, A-Q alpha chain	H2-Aa	221	3	1	1	44	2 - putative	N/A		Q14517	Protocadherin Fat 1 OS	FAT1	4588	1	1	1	6	1 - high confidence	no
P14438	H-2 class II histocompatibility antigen, A-U alpha chain	H2-Aa	227	4	1	1	85	N/A	N/A		Q8NBW4	Putative sodium-coupled neutral amino acid transporter 9 OS	SLC38A9	561	1	2	2	28	2 - putative	no
P01904	H-2 class II histocompatibility antigen, E-D alpha chain	H2-Ea	255	3	1	1	15	1 - high confidence	N/A		Q499Y3	Putative uncharacterized protein C10orf88-like OS	N/A1	187	1	1	1	3	N/A	no
Q64314	Hematopoietic progenitor cell antigen CD34	Cd34	382	1	2	2	54	1 - high confidence	CD34		P04626	Receptor tyrosine-protein kinase erbB-2 OS	ERBB2	1255	1	2	3	72	1 - high confidence	CD340
Q91X72	Hemopexin	Hpx	460	1	1	1	4	N/A	N/A		Q9HD43	Receptor-type tyrosine-protein phosphatase H OS	PTPRH	1115	1	4	5	117	N/A	no
Q9Z0Z4	Hephaestin	Heph	1157	1	1	1	39	1 - high confidence	N/A		Q92932	Receptor-type tyrosine-protein phosphatase N2 OS	PTPRN2	1015	1	1	1	2	N/A	no
P01863	Ig gamma-2A chain C region, A allele	Ighg	330	4	1	1	168	N/A	N/A		Q9P2E9	Ribosome-binding protein 1 OS	RRBP1	1410	1	1	1	34	N/A	no
P03987	Ig gamma-3 chain C region	N/A3	398	1	1	1	26	N/A	N/A		O95084	Serine protease 23 OS	PRSS23	383	1	1	1	110	1 - high confidence	no
P01872	Ig mu chain C region	Ighm	454	1	1	1	37	1 - high confidence	N/A		Q15165	Serum paraoxonase/arylesterase 2 OS	PON2	354	1	1	1	47	3 - unspecific	no
Q80WQ6	Inactive rhomboid protein 2	Rhbdf2	827	1	1	1	16	2 - putative	N/A		Q8TCT7	Signal peptide peptidase-like 2B OS	SPPL2B	592	1	1	1	17	1 - high confidence	no
Q8BKG3	Inactive tyrosine-protein kinase 7	Ptk7	1062	1	2	2	69	1 - high confidence	N/A		Q5TFQ8	Signal-regulatory protein beta-1 isoform 3 OS	SIRPB1	398	3	2	3	96	N/A	CD172b
Q61738	Integrin alpha-7	Itga7	1179	1	2	2	21	1 - high confidence	N/A		Q99835	Smoothened homolog OS	SMO	787	1	1	1	6	1 - high confidence	no
P05555	Integrin alpha-M	Itgam	1153	1	6	7	313	1 - high confidence	CD11b		Q9Y6M7	Sodium bicarbonate cotransporter 3 OS	SLC4A7	1214	1	1	1	4	1 - high confidence	no
Q9QXH4	Integrin alpha-X	Itgax	1169	2	2	2	28	1 - high confidence	CD11c		Q01118	Sodium channel protein type 7 subunit alpha OS	SCN7A	1682	1	2	3	84	2 - putative	no
P11835	Integrin beta-2	Itgb2	771	1	1	1	72	1 - high confidence	CD18		P55011	Solute carrier family 12 member 2 OS	SLC12A2	1212	1	1	1	37	2 - putative	no
A6X935	Inter alpha-trypsin inhibitor, heavy chain 4	Itih4	942	1	5	5	131	N/A	N/A		Q8N697	Solute carrier family 15 member 4 OS	SLC15A4	577	1	1	1	16	2 - putative	no
Q61702	Inter-alpha-trypsin inhibitor heavy chain H1	Itih1	907	1	1	1	16	N/A	N/A		Q9H015	Solute carrier family 22 member 4 OS	SLC22A4	551	2	2	2	71	2 - putative	no
Q61704	Inter-alpha-trypsin inhibitor heavy chain H3	Itih3	889	1	1	1	43	N/A	N/A		Q9H4F8	SPARC-related modular calcium-binding protein 1 OS	SMOC1	434	1	2	2	13	N/A	no
P35330	Intercellular adhesion molecule 2	Icam2	277	1	4	4	209	1 - high confidence	CD102		Q8IY18	Structural maintenance of chromosomes protein 5 OS	SMC5	1101	1	1	1	8	N/A	no
O88792	Junctional adhesion molecule A	F11r	300	1	1	1	76	1 - high confidence	CD321		Q9UGT4	Sushi domain-containing protein 2 OS	SUSD2	822	1	1	1	5	1 - high confidence	no
P21956	Lactadherin	Mfge8	463	1	1	1	39	1 - high confidence	N/A		O60635	Tetraspanin-1 OS	TSPAN1	241	1	1	1	20	2 - putative	no
P08071	Lactotransferrin	Ltf	707	1	1	1	48	N/A	N/A		O60637	Tetraspanin-3 OS	TSPAN3	253	1	2	2	123	2 - putative	no
Q61029	Lamina-associated polypeptide 2, isoforms beta/delta/epsilon/gamma	Tmpo	452	1	1	1	6	2 - putative	N/A		P20061	Transcobalamin-1 OS	TCN1	433	1	1	1	2	N/A	no
P19137	Laminin subunit alpha-1	Lama1	3084	1	2	2	8	1 - high confidence	N/A		Q53R12	Transmembrane 4 L6 family member 20 OS	TM4SF20	229	1	1	1	15	N/A	no
Q60675	Laminin subunit alpha-2	Lama2	3118	1	4	4	19	1 - high confidence	N/A		Q9P2C4	Transmembrane protein 181 OS	TMEM181	612	1	1	2	96	2 - putative	no
Q61789	Laminin subunit alpha-3	Lama3	3330	1	1	1	18	N/A	N/A		Q6ZMB5	Transmembrane protein 184A OS	TMEM184A	413	1	1	1	5	N/A	no
Q61092	Laminin subunit gamma-2	Lamc2	1191	1	1	1	3	N/A	N/A		Q9H813	Transmembrane protein 206 OS	TMEM206	350	1	1	1	40	2 - putative	no
P42703	Leukemia inhibitory factor receptor	Lifr	1092	1	1	1	3	1 - high confidence	CD118		Q9BTV4	Transmembrane protein 43 OS	TMEM43	400	1	1	1	2	N/A	no
P08101	Low affinity immunoglobulin gamma Fc region receptor II	Fcgr2	330	2	2	2	151	1 - high confidence	CD32		O14773	Tripeptidyl-peptidase 1 OS	TPP1	563	1	1	1	15	3 - unspecific	no
Q60767	Lymphocyte antigen 75	Ly75	1723	1	1	1	19	1 - high confidence	CD205		P36941	Tumor necrosis factor receptor superfamily member 3 OS	LTBR	435	1	1	1	48	1 - high confidence	no
P16675	Lysosomal protective protein	Ctsa	474	1	1	1	5	3 - unspecific	N/A		P30556	Type-1 angiotensin II receptor OS	AGTR1	359	1	1	1	40	1 - high confidence	no
Q7TST5	Lysosome-associated membrane glycoprotein 3	Lamp3	411	1	1	1	92	N/A	CD208		Q9NYU2	UDP-glucose:glycoprotein glucosyltransferase 1 OS	UGGT1	1555	1	1	1	27	2 - putative	no
P39098	Mannosyl-oligosaccharide 1,2-alpha-mannosidase IB	Man1a2	641	1	3	3	37	2 - putative	N/A		O60656	UDP-glucuronosyltransferase 1-9 OS	UGT1A9	530	9	1	1	69	1 - high confidence	no
Q9D8U6	Mast cell-expressed membrane protein 1	Mcemp1	183	1	1	1	2	N/A	N/A		Q8IWT6	Volume-regulated anion channel subunit LRRC8A OS	LRRC8A	810	1	1	1	3	2 - putative	no
Q9DBV4	Matrix-remodeling-associated protein 8	Mxra8	442	1	2	2	31	1 - high confidence	N/A		Q9Y487	V-type proton ATPase 116 kDa subunit a isoform 2 OS	ATP6V0A2	856	1	1	1	7	1 - high confidence	no
Q923B6	Metalloreductase STEAP4	Steap4	470	1	1	1	59	1 - high confidence	N/A
Q9QXZ0	Microtubule-actin cross-linking factor 1	Macf1	7354	1	1	1	2	N/A	N/A
P10404	MLV-related proviral Env polyprotein	N/A6	641	1	1	1	17	1 - high confidence	N/A
P10810	Monocyte differentiation antigen CD14	Cd14	366	1	2	2	83	1 - high confidence	CD14
Q02496	Mucin-1	Muc1	630	1	1	1	53	1 - high confidence	CD227
Q99J21	Mucolipin-1	Mcoln1	580	1	1	1	48	1 - high confidence	N/A
A6H6E2	Multimerin-2	Mmrn2	943	1	1	1	36	N/A	N/A
P28665	Murinoglobulin-1	Mug1	1476	1	2	2	96	1 - high confidence	N/A
Q9CZR2	N-acetylated-alpha-linked acidic dipeptidase 2	Naalad2	740	1	1	1	9	2 - putative	N/A
Q8VCS0	N-acetylmuramoyl-L-alanine amidase	Pglyrp2	530	1	1	1	10	N/A	N/A
Q66X19	NACHT, LRR and PYD domains-containing protein 4E	Nlrp4e	978	1	1	1	6	N/A	N/A
Q9D3S5	NADP-dependent oxidoreductase domain-containing protein 1	Noxred1	366	1	1	1	4	N/A	N/A
Q91V88	Nephronectin	Npnt	561	1	1	1	13	N/A	N/A
Q61391	Neprilysin	Mme	750	1	2	3	127	1 - high confidence	CD10
P70232	Neural cell adhesion molecule L1-like protein	Chl1	1209	1	2	2	67	1 - high confidence	N/A
P97333	Neuropilin-1	Nrp1	923	1	2	2	53	1 - high confidence	CD304
P10493	Nidogen-1	Nid1	1245	1	1	1	19	1 - high confidence	N/A
Q6GQT9	Nodal modulator 1	Nomo1	415	1	2	2	26	N/A	N/A
Q9EPK6	Nucleotide exchange factor SIL1	Sil1	465	1	1	1	2	3 - unspecific	N/A
Q3UZZ4	Olfactomedin-4	Olfm4	505	1	1	1	2	N/A	N/A
Q8BGT0	Osteopetrosis-associated transmembrane protein 1	Ostm1	338	1	1	1	65	1 - high confidence	N/A
Q9EQ09	Oxidized low-density lipoprotein receptor 1	Olr1	363	1	2	2	8	N/A	N/A
Q9Z1M0	P2X purinoceptor 7	P2rx7	595	1	1	1	22	1 - high confidence	N/A
Q2YFS2	Paired immunoglobulin-like type 2 receptor beta	Pilrb	224	3	1	1	7	N/A	N/A
Q62009	Periostin	Postn	838	1	1	1	18	1 - high confidence	N/A
Q9JHG7	Phosphatidylinositol 4,5-bisphosphate 3-kinase catalytic subunit gamma isoform	Pik3cg	1102	1	1	1	3	N/A	N/A
O70362	Phosphatidylinositol-glycan-specific phospholipase D	Gpld1	837	1	1	1	14	N/A	N/A
Q8VCI0	Phospholipase B-like 1	Plbd1	550	1	1	1	15	N/A	N/A
P55065	Phospholipid transfer protein	Pltp	493	1	1	1	9	1 - high confidence	N/A
P26262	Plasma kallikrein	Klkb1	638	1	1	1	21	N/A	N/A
P97290	Plasma protease C1 inhibitor	Serping1	504	1	1	1	13	N/A	N/A
Q91VC4	Plasmalemma vesicle-associated protein	Plvap	438	1	1	1	37	N/A	N/A
Q08481	Platelet endothelial cell adhesion molecule	Pecam1	727	1	5	5	229	1 - high confidence	CD31
O88186	Platelet glycoprotein IX	Gp9	177	1	1	1	34	1 - high confidence	CD42a
Q9D659	Platelet receptor Gi24	N/A4	309	1	1	1	4	1 - high confidence	N/A
Q62035	Platelet-activating factor receptor	Ptafr	341	1	1	1	11	1 - high confidence	N/A
P05622	Platelet-derived growth factor receptor beta	Pdgfrb	1098	1	2	2	12	1 - high confidence	CD140b
Q9DC11	Plexin domain-containing protein 2	Plxdc2	530	1	1	2	129	1 - high confidence	N/A
Q8CJH3	Plexin-B1	Plxnb1	2119	1	1	1	2	1 - high confidence	N/A
Q62011	Podoplanin	Pdpn	172	1	1	1	11	1 - high confidence	N/A
Q9WUL5	Programmed cell death 1 ligand 2	Pdcd1lg2	247	1	1	1	36	1 - high confidence	CD273
O54990	Prominin-1	Prom1	867	1	3	3	40	1 - high confidence	CD133
Q61207	Prosaposin	Psap	557	1	1	1	68	1 - high confidence	N/A
Q9DAN1	Protein disulfide-isomerase-like protein of the testis	Pdilt	588	1	1	1	3	N/A	N/A
P30558	Proteinase-activated receptor 1	F2r	430	1	1	1	27	1 - high confidence	N/A
P35242	Pulmonary surfactant-associated protein A	Sftpa1	248	1	2	2	38	N/A	N/A
Q9WUP0	Receptor activity-modifying protein 2	Ramp2	189	1	2	2	84	N/A	N/A
Q61009	Scavenger receptor class B member 1	Scarb1	509	1	1	1	3	1 - high confidence	N/A
P07759	Serine protease inhibitor A3K	Serpina3k	418	1	2	3	169	N/A	N/A
Q03734	Serine protease inhibitor A3M	Serpina3m	418	2	1	1	33	N/A	N/A
Q61143	Short transient receptor potential channel 6	Trpc6	930	1	1	1	7	N/A	N/A
Q920G3	Sialic acid-binding Ig-like lectin 5	Siglec5	569	1	1	1	9	N/A	CD170
Q62230	Sialoadhesin	Siglec1	1695	1	1	1	31	1 - high confidence	CD169
P24807	Signal transducer CD24	Cd24	76	1	2	2	114	1 - high confidence	CD24
P28571	Sodium- and chloride-dependent glycine transporter 1	Slc6a9	692	1	1	1	19	2 - putative	N/A
Q8C3K6	Sodium/glucose cotransporter 1	Slc5a1	665	1	1	2	27	N/A	N/A
Q8CGQ8	Sodium/potassium/calcium exchanger 4	Slc24a4	622	1	1	1	29	1 - high confidence	N/A
P97370	Sodium/potassium-transporting ATPase subunit beta-3	Atp1b3	278	1	1	1	99	1 - high confidence	CD298
O55192	Sodium-dependent noradrenaline transporter	Slc6a2	617	1	1	1	18	2 - putative	N/A
Q9DBP0	Sodium-dependent phosphate transport protein 2B	Slc34a2	697	1	4	4	124	2 - putative	N/A
Q9WVL3	Solute carrier family 12 member 7	Slc12a7	1083	1	1	1	35	1 - high confidence	N/A
Q9JIP7	Solute carrier family 15 member 1	Slc15a1	709	1	1	1	8	2 - putative	N/A
Q9ES07	Solute carrier family 15 member 2	Slc15a2	729	1	3	3	44	2 - putative	N/A
Q8BPX9	Solute carrier family 15 member 3	Slc15a3	578	1	1	1	33	N/A	N/A
P32037	Solute carrier family 2, facilitated glucose transporter member 3	Slc2a3	493	1	1	1	16	2 - putative	N/A
P14142	Solute carrier family 2, facilitated glucose transporter member 4	Slc2a4	509	1	1	1	37	1 - high confidence	N/A
Q9Z0E8	Solute carrier family 22 member 5	Slc22a5	557	2	1	1	35	1 - high confidence	N/A
Q8R3L5	Solute carrier organic anion transporter family member 3A1	Slco3a1	710	1	1	1	5	1 - high confidence	N/A
P52592	Sphingosine 1-phosphate receptor 2	S1pr2	352	1	1	1	37	1 - high confidence	N/A
Q8R4Y4	Stabilin-1	Stab1	2571	1	1	1	61	1 - high confidence	N/A
Q99KW9	T-cell immunomodulatory protein	Itfg1	610	1	1	1	2	1 - high confidence	N/A
Q80YX1	Tenascin	Tnc	2110	1	3	3	51	1 - high confidence	N/A
Q9CQ88	Tetraspanin-31	Tspan31	210	1	1	2	82	2 - putative	N/A
Q8BJU2	Tetraspanin-9	Tspan9	239	1	1	1	2	2 - putative	N/A
P01831	Thy-1 membrane glycoprotein	Thy1	162	1	1	1	72	1 - high confidence	CD90
Q6R5N8	Toll-like receptor 13	Tlr13	991	1	3	3	65	1 - high confidence	N/A
Q9EQU3	Toll-like receptor 9	Tlr9	1032	1	3	3	61	N/A	CD289
Q921T2	Torsin-1A-interacting protein 1	Tor1aip1	595	1	2	2	5	2 - putative	N/A
Q9ER38	Torsin-3A	Tor3a	385	1	1	1	2	3 - unspecific	N/A
Q99P91	Transmembrane glycoprotein NMB	Gpnmb	574	1	5	6	344	1 - high confidence	N/A
Q3UP23	Transmembrane protein 26	Tmem26	366	1	2	2	150	2 - putative	N/A
Q8BKU8	Transmembrane protein 87B	Tmem87b	555	1	1	1	12	1 - high confidence	N/A
Q99NH8	Triggering receptor expressed on myeloid cells 2	Trem2	227	1	1	1	34	1 - high confidence	N/A
Q8BGV3	Tumor-associated calcium signal transducer 2	Tacstd2	317	1	2	2	39	1 - high confidence	N/A
Q9EQJ0	Two pore calcium channel protein 1	Tpcn1	817	1	1	1	5	2 - putative	N/A
P97797	Tyrosine-protein phosphatase non-receptor type substrate 1	Sirpa	513	1	3	3	47	1 - high confidence	CD172a
Q69ZQ1	Uncharacterized family 31 glucosidase KIAA1161	Kiaa1161	716	1	1	1	2	2 - putative	N/A
Q9D8N1	Uncharacterized protein C11orf24 homolog	N/A2	392	1	1	1	8	1 - high confidence	N/A
Q8VHL0	Urea transporter 1	Slc14a1	384	1	1	1	2	N/A	N/A
P29533	Vascular cell adhesion protein 1	Vcam1	739	1	2	2	11	1 - high confidence	CD106
P35917	Vascular endothelial growth factor receptor 3	Flt4	1363	1	1	1	11	1 - high confidence	N/A
Q5DU41	Volume-regulated anion channel subunit LRRC8B	Lrrc8b	803	1	1	1	6	2 - putative	N/A
T1NXB5	V-set and transmembrane domain-containing protein 4	Vstm4	319	1	1	1	10	N/A	N/A
