# Supplementary material for: Direct molecular dissection of tumor parenchyma from tumor stroma in tumor xenograft using mass spectrometry-based glycoproteomics
Source: Oncotarget. 2018 May 29;9(41):26431–52. doi: 10.18632/oncotarget.25449 (PMC5995176; doi:10.18632/oncotarget.25449)
Supplement: Supplementary file 10 [file oncotarget-09-26431-s010.xlsx]

## Sheet: Table S9 A-D
Table S9 A. Stroma-specific protein panel uncovered by compartive subtractive TCSG analysis									Table S9 B. Parenchyma-specific protein panel uncovered by compartive subtractive TCSG analysis									Table S9 C. A549-specific protein panel uncovered by compartive subtractive TCSG analysis									Table S9 D. Normal lung-specific protein panel uncovered by compartive subtractive TCSG analysis
Mouse Acc #	Protein	Gene	# AAs	# Proteins	#UnqPep	#Pep	#PSMs		Human Acc #	Protein	Gene	# AAs	# Proteins	#UnqPep	#Pep	#PSMs		Human Acc #	Protein	Gene	# AAs	# Proteins	#UnqPep	#Pep	#PSMs		Mouse Acc #	Protein	Gene	# AAs	# Proteins	#UnqPep	#Pep	#PSMsM
Q60590	Alpha-1-acid glycoprotein 1	Orm1	207	1	1	1	2		Q92485	Acid sphingomyelinase-like phosphodiesterase 3b OS	SMPDL3B	455	1	1	1	7		Q13510	Acid ceramidase OS	ASAH1	395	1	3	3	89		Q8R2Z0	Adipolin	Fam132a	308	1	1	1	4
P55302	Alpha-2-macroglobulin receptor-associated protein	Lrpap1	360	1	1	1	48		P01009	Alpha-1-antitrypsin OS	SERPINA1	418	1	1	1	54		Q6UW56	All-trans retinoic acid-induced differentiation factor OS	ATRAID	229	1	1	1	18		Q64277	ADP-ribosyl cyclase/cyclic ADP-ribose hydrolase 2	Bst1	311	1	1	1	6
P25918	B-lymphocyte antigen CD19	Cd19	547	2	1	1	6		Q9NSC7	Alpha-N-acetylgalactosaminide alpha-2,6-sialyltransferase 1 OS	ST6GALNAC1	600	1	1	1	13		Q3V5L5	Alpha-1,6-mannosylglycoprotein 6-beta-N-acetylglucosaminyltransferase B OS	MGAT5B	792	1	2	2	42		P09242	Alkaline phosphatase, tissue-nonspecific isozyme	Alpl	524	1	1	1	15
Q60755	Calcitonin receptor	Calcr	533	1	1	1	28		O94911	ATP-binding cassette sub-family A member 8 OS	ABCA8	1581	1	1	1	9		P54802	Alpha-N-acetylglucosaminidase OS	NAGLU	743	1	1	1	14		P22599	Alpha-1-antitrypsin 1-2	Serpina1b	413	1	2	2	2
Q9D7Z6	Calcium-activated chloride channel regulator 1	Clca1	913	1	3	3	132		P15907	Beta-galactoside alpha-2,6-sialyltransferase 1 OS	ST6GAL1	406	1	1	1	10		Q86SJ2	Amphoterin-induced protein 2 OS	AMIGO2	522	1	1	1	124		Q9WU38	Amiloride-sensitive sodium channel subunit beta	Scnn1b	638	1	4	4	22
Q62192	CD180 antigen	Cd180	661	1	2	2	59		P78410	Butyrophilin subfamily 3 member A2 OS	BTN3A2	334	3	1	1	11		P15848	Arylsulfatase B OS	ARSB	533	1	3	3	39		Q06335	Amyloid-like protein 2	Aplp2	707	1	1	1	4
P57757	Cystinosin	Ctns	367	1	1	1	4		Q96EU7	C1GALT1-specific chaperone 1 OS	C1GALT1C1	318	1	1	1	2		P51690	Arylsulfatase E OS	ARSE	589	1	1	1	10		Q9R045	Angiopoietin-related protein 2	Angptl2	493	1	1	1	18
Q9EQG7	Ectonucleotide pyrophosphatase/phosphodiesterase family member 5	Enpp5	477	1	1	1	21		Q12864	Cadherin-17 OS	CDH17	832	1	4	4	66		Q9NYQ6	Cadherin EGF LAG seven-pass G-type receptor 1 OS	CELSR1	3014	1	3	3	79		P13808	Anion exchange protein 2	Slc4a2	1237	1	1	1	10
Q00941	Granulocyte-macrophage colony-stimulating factor receptor subunit alpha	Csf2ra	388	1	2	2	9		O15438	Canalicular multispecific organic anion transporter 2 OS	ABCC3	1527	1	1	1	7		Q9HCU4	Cadherin EGF LAG seven-pass G-type receptor 2 OS	CELSR2	2923	1	1	1	16		P32261	Antithrombin-III	Serpinc1	465	1	2	2	36
P01896	H-2 class I histocompatibility antigen, alpha chain	N/A	185	8	2	3	120		A8MTB9	Carcinoembryonic antigen-related cell adhesion molecule 18 OS	CEACAM18	384	1	1	1	3		P19022	Cadherin-2 OS	CDH2	906	1	2	3	34		E9Q414	Apolipoprotein B-100	Apob	4505	1	1	1	2
P03987	Ig gamma-3 chain C region	N/A	398	1	1	1	26		P06731	Carcinoembryonic antigen-related cell adhesion molecule 5 OS	CEACAM5	702	1	17	26	1003		P55283	Cadherin-4 OS	CDH4	916	1	1	1	28		Q8K442	ATP-binding cassette sub-family A member 8-A	Abca8a	1620	1	3	3	155
Q9QXH4	Integrin alpha-X	Itgax	1169	2	2	2	28		Q14002	Carcinoembryonic antigen-related cell adhesion molecule 7 OS	CEACAM7	265	1	2	2	53		O43529	Carbohydrate sulfotransferase 10 OS	CHST10	356	1	1	1	2		Q9CZ42	ATP-dependent (S)-NAD(P)H-hydrate dehydratase	Carkd	343	1	1	1	10
P08101	Low affinity immunoglobulin gamma Fc region receptor II	Fcgr2	330	2	2	2	151		Q96G23	Ceramide synthase 2 OS	CERS2	380	1	1	1	14		Q9UBX1	Cathepsin F OS	CTSF	484	1	1	1	19		P04919	Band 3 anion transport protein	Slc4a1	929	1	1	1	3
Q9D8U6	Mast cell-expressed membrane protein 1	Mcemp1	183	1	1	1	2		Q11206	CMP-N-acetylneuraminate-beta-galactosamide-alpha-2,3-sialyltransferase 4 OS	ST3GAL4	333	1	1	1	10		O60911	Cathepsin L2 OS	CTSV	334	1	1	1	53		Q8BHT6	Beta-1,3-glucosyltransferase	B3galtl	489	1	1	1	2
Q9QXZ0	Microtubule-actin cross-linking factor 1	Macf1	7354	1	1	1	2		Q53SF7	Cordon-bleu protein-like 1 OS	COBLL1	1204	1	1	1	4		P13987	CD59 glycoprotein OS	CD59	128	1	1	1	64		Q8BWP8	Beta-1,4-glucuronyltransferase 1	B4gat1	415	1	1	1	46
P10404	MLV-related proviral Env polyprotein	N/A	641	1	1	1	17		Q96CS3	FAS-associated factor 2 OS	FAF2	445	1	1	1	2		P32970	CD70 antigen OS	CD70	193	1	1	1	28		P12658	Calbindin	Calb1	261	2	1	1	10
Q66X19	NACHT, LRR and PYD domains-containing protein 4E	Nlrp4e	978	1	1	1	6		Q9Y2G5	GDP-fucose protein O-fucosyltransferase 2 OS	POFUT2	429	1	1	1	2		Q8NFZ8	Cell adhesion molecule 4 OS	CADM4	388	1	1	1	32		Q9DAW9	Calponin-3	Cnn3	330	1	1	1	4
Q9D3S5	NADP-dependent oxidoreductase domain-containing protein 1	Noxred1	366	1	1	1	4		Q8NDA2	Hemicentin-2 OS	HMCN2	5065	1	1	1	5		O75503	Ceroid-lipofuscinosis neuronal protein 5 OS	CLN5	358	1	3	3	102		Q80WV3	Carbohydrate sulfotransferase 2	Chst2	530	1	2	2	39
P70232	Neural cell adhesion molecule L1-like protein	Chl1	1209	1	2	2	67		P10319	HLA class I histocompatibility antigen, B-58 alpha chain OS	HLA-B	362	6	1	1	25		Q96KA5	Cleft lip and palate transmembrane protein 1-like protein OS	CLPTM1L	538	1	2	2	37		O88199	Carbohydrate sulfotransferase 3	Chst3	472	1	2	2	34
Q9EPK6	Nucleotide exchange factor SIL1	Sil1	465	1	1	1	2		Q9Y6R7	IgGFc-binding protein OS	FCGBP	5405	1	4	4	211		Q02388	Collagen alpha-1(VII) chain OS	COL7A1	2944	1	1	1	23		Q64444	Carbonic anhydrase 4	Ca4	305	1	1	1	14
Q3UZZ4	Olfactomedin-4	Olfm4	505	1	1	1	2		P15260	Interferon gamma receptor 1 OS	IFNGR1	489	1	1	1	10		P78357	Contactin-associated protein 1 OS	CNTNAP1	1384	1	3	3	74		Q8VCT4	Carboxylesterase 1D	Ces1d	565	1	2	2	9
Q9EQ09	Oxidized low-density lipoprotein receptor 1	Olr1	363	1	2	2	8		P78411	Iroquois-class homeodomain protein IRX-5 OS	IRX5	483	1	1	1	8		Q9H5V8	CUB domain-containing protein 1 OS	CDCP1	836	1	3	4	8		Q9WVJ3	Carboxypeptidase Q	Cpq	470	1	1	1	27
Q2YFS2	Paired immunoglobulin-like type 2 receptor beta	Pilrb	224	3	1	1	7		P02750	Leucine-rich alpha-2-glycoprotein OS	LRG1	347	1	1	1	4		O00115	Deoxyribonuclease-2-alpha OS	DNASE2	360	1	1	1	2		Q03311	Cholinesterase	Bche	603	1	1	1	12
Q9JHG7	Phosphatidylinositol 4,5-bisphosphate 3-kinase catalytic subunit gamma isoform	Pik3cg	1102	1	1	1	3		Q9NZU0	Leucine-rich repeat transmembrane protein FLRT3 OS	FLRT3	649	1	1	1	2		P53634	Dipeptidyl peptidase 1 OS	CTSC	463	1	3	3	96		P39061	Collagen alpha-1(XVIII) chain	Col18a1	1774	1	1	1	18
Q9D659	Platelet receptor Gi24	N/A	309	1	1	1	4		O75015	Low affinity immunoglobulin gamma Fc region receptor III-B OS	FCGR3B	233	1	1	1	105		Q8N8Z6	Discoidin, CUB and LCCL domain-containing protein 1 OS	DCBLD1	715	1	2	2	67		Q8C6K9	Collagen alpha-6(VI) chain	Col6a6	2265	1	3	3	41
Q62035	Platelet-activating factor receptor	Ptafr	341	1	1	1	11		Q9UKN1	Mucin-12 OS	MUC12	5478	1	2	2	46		P04843	Dolichyl-diphosphooligosaccharide--protein glycosyltransferase subunit 1 OS	RPN1	607	1	2	2	2		Q8CG14	Complement C1s-A subcomponent	C1sa	688	1	1	1	5
P05622	Platelet-derived growth factor receptor beta	Pdgfrb	1098	1	2	2	12		P98088	Mucin-5AC (Fragments) OS	MUC5AC	5030	1	3	4	99		Q14118	Dystroglycan OS	DAG1	895	1	1	1	2		Q8VBX4	C-type lectin domain family 4 member K	Cd207	331	1	1	1	9
Q9WUL5	Programmed cell death 1 ligand 2	Pdcd1lg2	247	1	1	1	36		Q9HC84	Mucin-5B OS	MUC5B	5762	1	4	5	215		P29317	Ephrin type-A receptor 2 OS	EPHA2	976	1	2	2	65		P0C242	Cyclin-O	Ccno	352	1	1	1	6
Q9DAN1	Protein disulfide-isomerase-like protein of the testis	Pdilt	588	1	1	1	3		O60487	Myelin protein zero-like protein 2 OS	MPZL2	215	1	1	1	4		O75477	Erlin-1 OS	ERLIN1	346	2	2	2	2		P33267	Cytochrome P450 2F2	Cyp2f2	491	1	1	1	13
Q920G3	Sialic acid-binding Ig-like lectin 5	Siglec5	569	1	1	1	9		O95497	Pantetheinase OS	VNN1	513	1	1	1	4		Q93063	Exostosin-2 OS	EXT2	718	1	1	1	23		P97313	DNA-dependent protein kinase catalytic subunit	Prkdc	4128	3	1	1	2
Q8C3K6	Sodium/glucose cotransporter 1	Slc5a1	665	1	1	2	27		Q7Z7M9	Polypeptide N-acetylgalactosaminyltransferase 5 OS	GALNT5	940	1	4	4	150		Q12841	Follistatin-related protein 1 OS	FSTL1	308	1	1	1	2		G5E870	E3 ubiquitin-protein ligase TRIP12	Trip12	2025	1	1	1	2
Q9DBP0	Sodium-dependent phosphate transport protein 2B	Slc34a2	697	1	4	4	124		Q9Y257	Potassium channel subfamily K member 6 OS	KCNK6	313	1	1	1	5		P28472	Gamma-aminobutyric acid receptor subunit beta-3 OS	GABRB3	473	1	1	1	45		Q923X1	EGF, latrophilin seven transmembrane domain-containing protein 1	Eltd1	739	1	2	2	22
Q9JIP7	Solute carrier family 15 member 1	Slc15a1	709	1	1	1	8		Q8NBW4	Putative sodium-coupled neutral amino acid transporter 9 OS	SLC38A9	561	1	2	2	28		Q92820	Gamma-glutamyl hydrolase OS	GGH	318	1	2	2	5		P52795	Ephrin-B1	Efnb1	345	1	1	2	16
Q8BPX9	Solute carrier family 15 member 3	Slc15a3	578	1	1	1	33		Q499Y3	Putative uncharacterized protein C10orf88-like OS	N/A	187	1	1	1	3		P56159	GDNF family receptor alpha-1 OS	GFRA1	465	1	1	1	15		O88662	Epithelial membrane protein 2	Emp2	172	1	1	1	5
Q6R5N8	Toll-like receptor 13	Tlr13	991	1	3	3	65		Q9HD43	Receptor-type tyrosine-protein phosphatase H OS	PTPRH	1115	1	4	5	117		P07093	Glia-derived nexin OS	SERPINE2	398	1	1	1	27		P43006	Excitatory amino acid transporter 2	Slc1a2	572	1	2	2	22
Q99P91	Transmembrane glycoprotein NMB	Gpnmb	574	1	5	6	344		Q92932	Receptor-type tyrosine-protein phosphatase N2 OS	PTPRN2	1015	1	1	1	2		P55899	IgG receptor FcRn large subunit p51 OS	FCGRT	365	1	1	1	8		Q61508	Extracellular matrix protein 1	Ecm1	559	1	1	1	2
Q99NH8	Triggering receptor expressed on myeloid cells 2	Trem2	227	1	1	1	34		Q9P2E9	Ribosome-binding protein 1 OS	RRBP1	1410	1	1	1	34		Q969P0	Immunoglobulin superfamily member 8 OS	IGSF8	613	1	2	2	11		Q5FW85	Extracellular matrix protein 2	Ecm2	670	1	1	1	9
Q69ZQ1	Uncharacterized family 31 glucosidase KIAA1161	Kiaa1161	716	1	1	1	2		Q8TCT7	Signal peptide peptidase-like 2B OS	SPPL2B	592	1	1	1	17		Q8IWB1	Inositol 1,4,5-trisphosphate receptor-interacting protein OS	ITPRIP	547	1	1	1	53		Q80T14	Extracellular matrix protein FRAS1	Fras1	4010	1	1	1	10
Q9D8N1	Uncharacterized protein C11orf24 homolog	N/A	392	1	1	1	8		Q99835	Smoothened homolog OS	SMO	787	1	1	1	6		P78552	Interleukin-13 receptor subunit alpha-1 OS	IL13RA1	427	1	1	1	6		O09164	Extracellular superoxide dismutase [Cu-Zn]	Sod3	251	1	2	2	6
Q8VHL0	Urea transporter 1	Slc14a1	384	1	1	1	2		Q01118	Sodium channel protein type 7 subunit alpha OS	SCN7A	1682	1	2	3	84		Q6UW63	KDEL motif-containing protein 1 OS	KDELC1	502	2	1	1	4		Q8K385	Ferric-chelate reductase 1	FRRS1	592	1	1	1	2
									Q9H4F8	SPARC-related modular calcium-binding protein 1 OS	SMOC1	434	1	2	2	13		Q96FE5	Leucine-rich repeat and immunoglobulin-like domain-containing nogo receptor-interacting protein 1 OS	LINGO1	620	1	1	1	5		Q61851	Fibroblast growth factor receptor 3	Fgfr3	801	1	1	1	5
									Q8IY18	Structural maintenance of chromosomes protein 5 OS	SMC5	1101	1	1	1	8		O43155	Leucine-rich repeat transmembrane protein FLRT2 OS	FLRT2	660	1	1	1	2		P49772	Fms-related tyrosine kinase 3 ligand	Flt3lg	232	1	1	1	2
									O60635	Tetraspanin-1 OS	TSPAN1	241	1	1	1	20		P01130	Low-density lipoprotein receptor OS	LDLR	860	1	1	1	2		Q6NVD0	FRAS1-related extracellular matrix protein 2	Frem2	3160	1	3	3	38
									P20061	Transcobalamin-1 OS	TCN1	433	1	1	1	2		O00754	Lysosomal alpha-mannosidase OS	MAN2B1	1011	1	3	3	40		Q5U431	G-protein coupled receptor 39	Gpr39	456	1	1	1	4
									Q53R12	Transmembrane 4 L6 family member 20 OS	TM4SF20	229	1	1	1	15		Q8WWB7	Lysosomal protein NCU-G1 OS	C1orf85	406	1	2	2	29		P11032	Granzyme A	Gzma	260	1	1	1	14
									Q6ZMB5	Transmembrane protein 184A OS	TMEM184A	413	1	1	1	5		P42785	Lysosomal Pro-X carboxypeptidase OS	PRCP	496	1	1	1	2		P06339	H-2 class I histocompatibility antigen, D-37 alpha chain	H2-T23	357	1	1	1	39
									P30556	Type-1 angiotensin II receptor OS	AGTR1	359	1	1	1	40		Q8NFP4	MAM domain-containing glycosylphosphatidylinositol anchor protein 1 OS	MDGA1	955	1	1	1	10		P01897	H-2 class I histocompatibility antigen, L-D alpha chain	H2-L	362	6	2	2	37
																		P08582	Melanotransferrin OS	MFI2	738	1	2	2	13		P14431	H-2 class I histocompatibility antigen, Q9 alpha chain	H2-Q9	200	2	1	1	10
																		Q6P4Q7	Metal transporter CNNM4 OS	CNNM4	775	1	2	2	34		Q61646	Haptoglobin	Hp	347	1	3	3	9
																		Q29983	MHC class I polypeptide-related sequence A OS	MICA	383	1	1	1	9		O35632	Hyaluronidase-2	Hyal2	473	1	2	2	43
																		P27816	Microtubule-associated protein 4 OS	MAP4	1152	1	1	1	2		P03987	Ig gamma-3 chain C region	n/a	398	1	1	1	5
																		Q7Z7M0	Multiple epidermal growth factor-like domains protein 8 OS	MEGF8	2845	1	1	1	14		Q7TSN7	Immunoglobulin superfamily member 5	Igsf5	370	1	1	1	14
																		Q02083	N-acylethanolamine-hydrolyzing acid amidase OS	NAAA	359	1	1	1	51		Q61581	Insulin-like growth factor-binding protein 7	Igfbp7	281	1	1	1	17
																		Q92823	Neuronal cell adhesion molecule OS	NRCAM	1304	1	7	7	197		P70389	Insulin-like growth factor-binding protein complex acid labile subunit	Igfals	603	1	2	2	24
																		Q15818	Neuronal pentraxin-1 OS	NPTX1	432	1	1	1	50		Q80XF5	Interleukin-22 receptor subunit alpha-2	Il22ra2	230	2	1	1	2
																		P51688	N-sulphoglucosamine sulphohydrolase OS	SGSH	502	1	1	2	7		P16382	Interleukin-4 receptor subunit alpha	Il4r	810	1	2	2	3
																		Q16288	NT-3 growth factor receptor OS	NTRK3	839	1	7	9	258		Q9EQF2	Kell blood group glycoprotein homolog	Kel	713	1	1	1	15
																		Q15004	PCNA-associated factor OS	KIAA0101	111	1	1	1	5		Q61087	Laminin subunit beta-3	Lamb3	1168	1	1	1	17
																		O95302	Peptidyl-prolyl cis-trans isomerase FKBP9 OS	FKBP9	570	1	1	1	20		Q9R0B6	Laminin subunit gamma-3	Lamc3	1581	1	1	1	13
																		Q13492	Phosphatidylinositol-binding clathrin assembly protein OS	PICALM	652	1	1	1	7		P48356	Leptin receptor	Lepr	1162	1	2	2	47
																		Q8NBJ5	Procollagen galactosyltransferase 1 OS	COLGALT1	622	1	1	1	23		P08508	Low affinity immunoglobulin gamma Fc region receptor III	Fcgr3	261	2	1	1	45
																		Q9NZQ7	Programmed cell death 1 ligand 1 OS	CD274	290	1	1	1	21		P07141	Macrophage colony-stimulating factor 1	Csf1	552	1	1	1	10
																		P78504	Protein jagged-1 OS	JAG1	1218	1	2	2	48		P15089	Mast cell carboxypeptidase A	Cpa3	417	1	1	1	3
																		Q5R3F8	Protein phosphatase 1 regulatory subunit 29 OS	ELFN2	820	1	1	1	21		O09043	Napsin-A	Napsa	419	1	2	2	5
																		Q9GZM5	Protein YIPF3 OS	YIPF3	350	1	1	1	6		Q99PJ0	Neurotrimin	Ntm	344	1	1	1	26
																		Q9UN75	Protocadherin alpha-12 OS	PCDHA12	941	1	1	1	27		O88322	Nidogen-2	Nid2	1403	1	2	2	9
																		Q9UN71	Protocadherin gamma-B4 OS	PCDHGB4	923	5	1	1	7		Q9D659	Platelet receptor Gi24	Vsir	309	1	1	1	2
																		Q9HC56	Protocadherin-9 OS	PCDH9	1237	1	4	4	76		Q9R0M4	Podocalyxin	Podxl	503	1	1	1	9
																		Q6YBV0	Proton-coupled amino acid transporter 4 OS	SLC36A4	504	1	2	2	13		Q9D808	Potassium voltage-gated channel subfamily E member 2	Kcne2	123	1	1	1	5
																		P12931	Proto-oncogene tyrosine-protein kinase Src OS	SRC	536	1	1	1	37		Q5XF89	Probable cation-transporting ATPase 13A3	Atp13a3	1219	1	1	1	4
																		Q8NHP8	Putative phospholipase B-like 2 OS	PLBD2	589	1	4	4	125		Q9JK53	Prolargin	Prelp	378	1	3	3	13
																		P10586	Receptor-type tyrosine-protein phosphatase F OS	PTPRF	1907	1	1	2	120		Q8R121	Protein Z-dependent protease inhibitor	Serpina10	448	1	1	2	11
																		Q15262	Receptor-type tyrosine-protein phosphatase kappa OS	PTPRK	1439	1	1	1	3		Q60875	Rho guanine nucleotide exchange factor 2	Arhgef2	985	1	1	1	4
																		P28827	Receptor-type tyrosine-protein phosphatase mu OS	PTPRM	1452	1	2	2	47		Q9QUR8	Semaphorin-7A	Sema7a	664	1	1	1	35
																		Q13332	Receptor-type tyrosine-protein phosphatase S OS	PTPRS	1948	1	2	2	21		Q8BHK2	Sodium channel subunit beta-3	Scn3b	215	1	1	1	2
																		Q8IUW5	RELT-like protein 1 OS	RELL1	271	1	1	1	9		P14231	Sodium/potassium-transporting ATPase subunit beta-2	Atp1b2	290	1	1	1	2
																		Q9BZR6	Reticulon-4 receptor OS	RTN4R	473	1	1	1	10		Q9JIS8	Solute carrier family 12 member 4	Slc12a4	1085	1	1	1	25
																		Q9NPR2	Semaphorin-4B OS	SEMA4B	832	1	3	3	24		Q8VCC9	Spondin-1	Spon1	807	1	1	1	6
																		Q92854	Semaphorin-4D OS	SEMA4D	862	1	2	2	23		Q8R0F3	Sulfatase-modifying factor 1	Sumf1	372	1	1	1	3
																		O75094	Slit homolog 3 protein OS	SLIT3	1523	1	1	1	50		Q8BND5	Sulfhydryl oxidase 1	Qsox1	748	1	1	1	10
																		O75751	Solute carrier family 22 member 3 OS	SLC22A3	556	1	2	2	35		Q9ER58	Testican-2	Spock2	423	1	1	1	2
																		Q12770	Sterol regulatory element-binding protein cleavage-activating protein OS	SCAP	1279	1	1	1	10		Q9DCK3	Tetraspanin-4	Tspan4	238	1	1	1	9
																		O94901	SUN domain-containing protein 1 OS	SUN1	812	1	1	1	7		Q9QUN7	Toll-like receptor 2	Tlr2	784	1	1	1	10
																		O95857	Tetraspanin-13 OS	TSPAN13	204	1	1	1	13		Q8BG19	Transmembrane and TPR repeat-containing protein 4	Tmtc4	741	1	1	1	7
																		O95858	Tetraspanin-15 OS	TSPAN15	294	1	1	1	8		Q3U284	Transmembrane protein 231	Tmem231	315	1	1	1	2
																		Q96AE7	Tetratricopeptide repeat protein 17 OS	TTC17	1141	1	1	1	9		O54907	Tumor necrosis factor ligand superfamily member 12	Tnfsf12	249	1	1	1	10
																		Q9UPZ6	Thrombospondin type-1 domain-containing protein 7A OS	THSD7A	1657	1	2	2	32		P29754	Type-1A angiotensin II receptor	Agtr1a	359	2	2	2	3
																		Q15629	Translocating chain-associated membrane protein 1 OS	TRAM1	374	1	1	1	3		Q63886	UDP-glucuronosyltransferase 1-1	Ugt1a1	535	1	1	1	8
																		Q6ZXV5	Transmembrane and TPR repeat-containing protein 3 OS	TMTC3	915	1	1	1	3		Q9D8N1	Uncharacterized protein C11orf24 homolog	n/a	392	1	1	1	12
																		Q24JP5	Transmembrane protein 132A OS	TMEM132A	1023	1	1	1	10		P35969	Vascular endothelial growth factor receptor 1	Flt1	1333	1	3	3	17
																		Q7Z7N9	Transmembrane protein 179B OS	TMEM179B	219	1	1	1	16		P35918	Vascular endothelial growth factor receptor 2	Kdr	1367	1	1	1	33
																		O43399	Tumor protein D54 OS	TPD52L2	206	1	1	1	16
																		A2RU67	Uncharacterized protein KIAA1467 OS	KIAA1467	622	1	2	2	20
																		P13611	Versican core protein OS	VCAN	3396	1	1	1	2
																		Q8N0Z9	V-set and immunoglobulin domain-containing protein 10 OS	VSIG10	540	1	2	2	78
																		Q86VR7	V-set and immunoglobulin domain-containing protein 10-like OS	VSIG10L	867	1	2	2	48
																		Q13433	Zinc transporter ZIP6 OS	SLC39A6	755	1	3	3	133
