# Supplementary material for: Direct molecular dissection of tumor parenchyma from tumor stroma in tumor xenograft using mass spectrometry-based glycoproteomics
Source: Oncotarget. 2018 May 29;9(41):26431–52. doi: 10.18632/oncotarget.25449 (PMC5995176; doi:10.18632/oncotarget.25449)
Supplement: Supplementary file 11 [file oncotarget-09-26431-s011.xlsx]

## Sheet: Table S10
Table S10. Diferently regulated orthologues detected in both tumor parenchyma and tumor stroma by at least one species-specific N-glycosylated peptide
Gene	Protein	Mouse Acc #	#PSMs-Stroma	Human Acc #	#PSMs-Parenchyma	Expect-Tumor	Change	p-value	Bonferroni	FDR	Rank
ITGA1	Integrin alpha-1 OS	Q3V3R4	483	P56199	48	246.6	Up	6.57591e-79	1.67028e-76	8.3514e-77	1
SCARB2	Lysosome membrane protein 2 OS	O35114	520	Q14108	103	289.4	Up	5.26996e-56	1.33857e-53	4.4619e-54	2
CD36	Platelet glycoprotein 4 OS	Q08857	415	P16671	64	222.5	Up	5.37427e-54	1.36506e-51	3.41266e-52	3
APOH	Beta-2-glycoprotein 1 OS	Q01339	438	P02749	85	242.9	Up	3.0481e-48	7.74218e-46	1.54844e-46	4
LAMP1	Lysosome-associated membrane glycoprotein 1 OS	P11438	633	P11279	188	381.4	Up	1.7561e-44	4.46049e-42	7.43414e-43	5
CLU	Clusterin OS	Q06890	63	P10909	293	165.4	Down	2.16774e-44	5.50607e-42	7.86582e-43	6
SYPL1	Synaptophysin-like protein 1 OS	O09117	303	Q16563	51	164.4	Up	1.22268e-37	3.10562e-35	3.88202e-36	7
SLC3A2	4F2 cell-surface antigen heavy chain OS	P10852	184	P08195	439	289.4	Down	6.83962e-34	1.73726e-31	1.93029e-32	8
LMBRD1	Probable lysosomal cobalamin transporter OS	Q8K0B2	19	Q9NUN5	159	82.7	Down	1.52917e-33	3.88408e-31	3.88408e-32	9
TMCO3	Transmembrane and coiled-coil domain-containing protein 3 OS	Q8BH01	47	Q6UWJ1	205	117.1	Down	3.48774e-30	8.85886e-28	8.05351e-29	10
CPD	Carboxypeptidase D OS	O89001	291	O75976	560	395.3	Down	4.90575e-30	1.24606e-27	1.03838e-28	11
CD82	CD82 antigen OS	P40237	127	P27701	4	60.8	Up	2.01828e-29	5.12644e-27	3.94342e-28	12
SCARA5	Scavenger receptor class A member 5 OS	Q8K299	18	Q6ZMJ2	126	66.9	Down	5.98612e-25	1.52047e-22	9.50296e-24	13
GAA	Lysosomal alpha-glucosidase OS	P70699	103	P10253	270	173.3	Down	2.76655e-24	7.02704e-22	4.13355e-23	14
GOLM1	Golgi membrane protein 1 OS	Q91XA2	143	Q8NBJ4	314	212.3	Down	6.29315e-22	1.59846e-19	8.88033e-21	15
ITGA5	Integrin alpha-5 OS	P11688	6	P08648	83	41.3	Down	3.34256e-21	8.49011e-19	4.46848e-20	16
GNPTAB	N-acetylglucosamine-1-phosphotransferase subunits alpha/beta OS	Q69ZN6	35	Q3T906	132	77.6	Down	5.94671e-18	1.51047e-15	6.86575e-17	17
SLC1A4	Neutral amino acid transporter A OS	O35874	49	P43007	154	94.3	Down	1.2633e-17	3.20879e-15	1.39512e-16	18
IKBIP	Inhibitor of nuclear factor kappa-B kinase-interacting protein OS	Q9DBZ1	23	Q70UQ0	107	60.4	Down	3.35763e-17	8.52839e-15	3.41136e-16	19
APMAP	Adipocyte plasma membrane-associated protein OS	Q9D7N9	41	Q9HDC9	139	83.6	Down	3.24688e-17	8.24709e-15	3.43629e-16	20
CEACAM1	Carcinoembryonic antigen-related cell adhesion molecule 1 OS	P31809	146	P13688	282	198.8	Down	4.4146e-16	1.12131e-13	4.31272e-15	21
TMEM110	Transmembrane protein 110 OS	Q3UF25	77	Q86TL2	6	38.6	Up	5.40603e-15	1.37313e-12	4.90404e-14	22
TFRC	Transferrin receptor protein 1 OS	Q62351	38	P02786	124	75.2	Down	5.29197e-15	1.34416e-12	4.97837e-14	23
PCYOX1	Prenylcysteine oxidase 1 OS	Q9CQF9	83	Q9UHG3	185	124.5	Down	6.92372e-14	1.75862e-11	5.86208e-13	24
ITGAV	Integrin alpha-V OS	P43406	63	P06756	156	101.7	Down	9.78196e-14	2.48462e-11	8.0149e-13	25
TPBG	Trophoblast glycoprotein OS	Q9Z0L0	7	Q13641	60	31.1	Down	1.27215e-13	3.23127e-11	1.00977e-12	26
OSMR	Oncostatin-M-specific receptor subunit beta OS	O70458	57	Q99650	2	27.4	Up	1.32974e-13	3.37754e-11	1.0235e-12	27
CP	Ceruloplasmin OS	Q61147	75	P00450	168	112.9	Down	7.62591e-13	1.93698e-10	5.697e-12	28
ITGA6	Integrin alpha-6 OS	Q61739	59	P23229	145	94.8	Down	9.31496e-13	2.366e-10	6.76e-12	29
VTN	Vitronectin OS	P29788	84	P04004	12	44.6	Up	1.23296e-12	3.13173e-10	8.69924e-12	30
ATP1B1	Sodium/potassium-transporting ATPase subunit beta-1 OS	P14094	25	P05026	91	53.9	Down	1.73149e-12	4.39798e-10	1.18864e-11	31
ACE	Angiotensin-converting enzyme OS	P09470	162	P12821	49	98	Up	2.5005e-12	6.35128e-10	1.67139e-11	32
FAM174B	Membrane protein FAM174B OS	Q8K064	2	Q3ZCQ3	42	20.4	Down	2.91286e-12	7.39866e-10	1.89709e-11	33
NCSTN	Nicastrin OS	P57716	107	Q92542	201	143.1	Down	2.34417e-11	5.9542e-09	1.48855e-10	34
ABCA2	ATP-binding cassette sub-family A member 2 OS	P41234	4	Q9BZC7	44	22.3	Down	3.85111e-11	9.78182e-09	2.38581e-10	35
SLC29A1	Equilibrative nucleoside transporter 1 OS	Q9JIM1	2	Q99808	38	18.6	Down	5.18052e-11	1.31585e-08	3.06012e-10	36
LAMC1	Laminin subunit gamma-1 OS	P02468	92	P11047	179	125.9	Down	6.31819e-11	1.60482e-08	3.64732e-10	37
SLC12A6	Solute carrier family 12 member 6 OS	Q924N4	7	Q9UHW9	49	26	Down	1.59927e-10	4.06214e-08	9.02697e-10	38
ITGA3	Integrin alpha-3 OS	Q62470	143	P26006	239	177.4	Down	1.80181e-10	4.5766e-08	9.94914e-10	39
CTSL	Cathepsin L1 OS	P06797	24	P07711	79	47.8	Down	3.64506e-10	9.25846e-08	1.96989e-09	40
NPTN	Neuroplastin OS	P97300	229	Q9Y639	98	151.9	Up	8.61702e-10	2.18872e-07	4.55984e-09	41
LGALS3BP	Galectin-3-binding protein OS	Q07797	173	Q08380	264	203	Down	3.24984e-09	8.2546e-07	1.68461e-08	42
IL6ST	Interleukin-6 receptor subunit beta OS	Q00560	80	P40189	18	45.5	Up	5.56045e-09	1.41235e-06	2.82471e-08	43
PDGFRA	Platelet-derived growth factor receptor alpha OS	P26618	64	P16234	11	34.8	Up	5.74444e-09	1.45909e-06	2.86096e-08	44
BTD	Biotinidase OS	Q8CIF4	11	P43251	51	28.8	Down	6.67634e-09	1.69579e-06	3.26114e-08	45
IGJ	Immunoglobulin J chain OS	P01592	104	P01591	30	62.2	Up	6.80731e-09	1.72906e-06	3.26237e-08	46
PTPRJ	Receptor-type tyrosine-protein phosphatase eta OS	Q64455	30	Q12913	82	52	Down	8.12767e-09	2.06443e-06	3.82301e-08	47
NUP210	Nuclear pore membrane glycoprotein 210 OS	Q9QY81	5	Q8TEM1	37	19.5	Down	2.00989e-08	5.10512e-06	9.28204e-08	48
ATL3	Atlastin-3 OS	Q91YH5	36	Q6DD88	2	17.7	Up	2.7752e-08	7.049e-06	1.25875e-07	49
F3	Tissue factor OS	P20352	53	P13726	8	28.3	Up	3.22197e-08	8.1838e-06	1.43575e-07	50
LAMA5	Laminin subunit alpha-5 OS	Q61001	154	O15230	62	100.3	Up	7.19588e-08	1.82775e-05	3.04625e-07	51
ST3GAL1	CMP-N-acetylneuraminate-beta-galactosamide-alpha-2,3-sialyltransferase 1 OS	P54751	8	Q11201	41	22.8	Down	8.06818e-08	2.04932e-05	3.35954e-07	52
TSPAN6	Tetraspanin-6 OS	O70401	25	O43657	69	43.7	Down	1.02357e-07	2.59986e-05	4.19332e-07	53
CANT1	Soluble calcium-activated nucleotidase 1 OS	Q8VCF1	2	Q8WVQ1	25	12.5	Down	5.08619e-07	0.000129189	2.05062e-06	54
TMEM106B	Transmembrane protein 106B OS	Q80X71	18	Q9NUM4	54	33.4	Down	7.81138e-07	0.000198409	3.05245e-06	55
ITGA2	Integrin alpha-2 OS	Q62469	25	P17301	64	41.3	Down	1.0013e-06	0.000254331	3.8535e-06	56
ICAM1	Intercellular adhesion molecule 1 OS	P13597	160	P05362	72	107.8	Up	1.22681e-06	0.000311609	4.65088e-06	57
NT5E	5'-nucleotidase OS	Q61503	62	P21589	112	80.8	Down	1.48801e-06	0.000377953	5.55814e-06	58
P2RX4	P2X purinoceptor 4 OS	Q9JJX6	181	Q99571	87	124.5	Up	2.23417e-06	0.00056748	8.22434e-06	59
IGFBP3	Insulin-like growth factor-binding protein 3 OS	P47878	4	P17936	27	14.4	Down	2.99738e-06	0.000761335	1.08762e-05	60
SLC46A1	Proton-coupled folate transporter OS	Q6PEM8	30	Q96NT5	68	45.5	Down	3.74021e-06	0.000950014	1.33805e-05	61
FN1	Fibronectin OS	P11276	188	P02751	94	131	Up	5.23319e-06	0.00132923	1.84615e-05	62
SORT1	Sortilin OS	Q6PHU5	244	Q99523	132	174.7	Up	5.42956e-06	0.00137911	1.88919e-05	63
TOR1AIP2	Torsin-1A-interacting protein 2 OS	Q8BYU6	8	Q8NFQ8	32	18.6	Down	1.43855e-05	0.00365391	4.87188e-05	64
TFPI	Tissue factor pathway inhibitor OS	O54819	2	P10646	19	9.8	Down	3.09046e-05	0.00784976	0.000103286	65
IMPAD1	Inositol monophosphatase 3 OS	Q80V26	43	Q9NX62	79	56.7	Down	3.5697e-05	0.00906704	0.000117754	66
PTGFRN	Prostaglandin F2 receptor negative regulator OS	Q9WV91	75	Q9P2B2	28	47.8	Up	4.7829e-05	0.0121486	0.000155751	67
COLEC12	Collectin-12 OS	Q8K4Q8	376	Q5KU26	239	285.7	Up	8.77259e-05	0.0222824	0.000282055	68
MAN2A1	Alpha-mannosidase 2 OS	P27046	21	Q16706	47	31.6	Down	0.000132897	0.033756	0.000421949	69
NCEH1	Neutral cholesterol ester hydrolase 1 OS	Q8BLF1	10	Q6PIU2	30	18.6	Down	0.000229433	0.0582759	0.000719456	70
SLC2A1	Solute carrier family 2, facilitated glucose transporter member 1 OS	P17809	81	P11166	117	92	Down	0.000238954	0.0606944	0.000740176	71
PLXNB2	Plexin-B2 OS	B2RXS4	18	O15031	41	27.4	Down	0.00029315	0.0744601	0.000897109	72
ALCAM	CD166 antigen OS	Q61490	91	Q13740	125	100.3	Down	0.000494197	0.125526	0.00149436	73
CD97	CD97 antigen OS	Q9Z0M6	140	P48960	76	100.3	Up	0.00051967	0.131996	0.0015529	74
SPPL2A	Signal peptide peptidase-like 2A OS	Q9JJF9	43	Q8TCT8	69	52	Down	0.00089713	0.227871	0.00264966	75
ABCC1	Multidrug resistance-associated protein 1 OS	O35379	19	P33527	39	26.9	Down	0.00112866	0.28668	0.00329517	76
FMOD	Fibromodulin OS	P50608	7	Q06828	21	13	Down	0.00205205	0.521221	0.00592297	77
ANO6	Anoctamin-6 OS	Q6P9J9	26	Q4KMQ2	46	33.4	Down	0.00216869	0.550846	0.00618928	78
SLC2A8	Solute carrier family 2, facilitated glucose transporter member 8 OS	Q9JIF3	22	Q9NY64	5	12.5	Up	0.00245829	0.624405	0.00693783	79
TMEM87A	Transmembrane protein 87A OS	Q8BXN9	144	Q8NBN3	171	146.3	Down	0.00318601	0.809246	0.00889281	80
SLC39A14	Zinc transporter ZIP14 OS	Q75N73	41	Q15043	62	47.8	Down	0.00349744	0.888349	0.00965596	81
SLC44A2	Choline transporter-like protein 2 OS	Q8BY89	204	Q8IWA5	133	156.5	Up	0.00576075	1.46323	0.0157337	82
SEL1L	Protein sel-1 homolog 1 OS	Q9Z2G6	71	Q9UBV2	92	75.7	Down	0.00663925	1.68637	0.0179401	83
MSR1	Macrophage scavenger receptor types I and II OS	P30204	284	P21757	196	223	Up	0.00757102	1.92304	0.0202425	84
RNF13	E3 ubiquitin-protein ligase RNF13 OS	O54965	93	O43567	114	96.2	Down	0.00787961	2.00142	0.0208481	85
ACP2	Lysosomal acid phosphatase OS	P24638	219	P11117	239	212.7	Down	0.00797298	2.02514	0.0208777	86
HYOU1	Hypoxia up-regulated protein 1 OS	Q9JKR6	104	Q9Y4L1	124	105.9	Down	0.00982172	2.49472	0.0254563	87
CD47	Leukocyte surface antigen CD47 OS	Q61735	103	Q08722	61	76.2	Up	0.0104068	2.64333	0.0267003	88
IGF2R	Cation-independent mannose-6-phosphate receptor OS	Q07113	38	P11717	54	42.7	Down	0.0122634	3.1149	0.031149	89
CD68	Macrosialin OS	P31996	12	P34810	2	6.5	Up	0.0130134	3.3054	0.0327268	90
B4GALT5	Beta-1,4-galactosyltransferase 5 OS	Q9JMK0	7	O43286	17	11.1	Down	0.0138578	3.51989	0.0345087	91
LAMP2	Lysosome-associated membrane glycoprotein 2 OS	P17047	440	P13473	327	356.3	Up	0.0184596	4.68874	0.0455218	92
ITGB1	Integrin beta-1 OS	P09055	407	P05556	409	379	Down	0.0193968	4.92679	0.047373	93
