# Supplementary material for: Direct molecular dissection of tumor parenchyma from tumor stroma in tumor xenograft using mass spectrometry-based glycoproteomics
Source: Oncotarget. 2018 May 29;9(41):26431–52. doi: 10.18632/oncotarget.25449 (PMC5995176; doi:10.18632/oncotarget.25449)
Supplement: Supplementary file 12 [file oncotarget-09-26431-s012.xlsx]

## Sheet: Table S11 A-B
Table S11 A. Top parenchymal functional protein networks in terms of statistical significance and number of detected interacting protein species.								Table S11 B. Top stromal functional protein networks in terms of statistical significance and number of detected interacting protein species.
Rank	Molecules in Network	Score	Focus Molecules	Top Diseases and Functions	p-Value	Activation z-score		Rank	Molecules in Network	Score	Focus Molecules	Top Diseases and Functions	p-Value	Activation z-score
1	A4GALT, Akt, B4GALT5, BCAM, C1GALT1C1, CEA, CEACAM, CEACAM1, CEACAM18, CEACAM5. CEACAM6, CEACAM7, Collagen type I, Collagen type III, Collagen type IV, Collagen type V. Collagen type VI, CREG1, Eotaxin, HYOU1, IMPAD1, Integrin, alpha V beta 3, ITGA5, ITGAV, ITGB5. LAMC1, Laminin, LRG1, LRRC8A, PDGF-AA, RRBP1, SEL1L, ST3GAL4, ST6GAL1, TIMP1.	39	23	Migration of cells, Cellular movement,	2.75e-11	3.92		1	Adaptor Protein 2, Ap1, C3ar1, C8g, Calcr, Calcrl, Chemokine, Pp4, Enpep, F2r, Gaa, Glycoprotein 1b, Gp9, Gpcr, Ifn, Ifn Beta, Il12 (Complex), Il12 (Family), Itgam, Iti, Itih1, Itih3, Lmbrd1, Lnpep, Metalloprotease. Nfat (Family), Nrp1, P38 Mapk, Pdcd1lg2, Ptafr, Ramp2, Rxr, S1pr2, Tmem2, Vcam1.	32	21	Leukocytes Immune Response, Immune Disease	1.09e-31	2.721
2	ABCA2, ABCA8, ABCC1, ABCC2, ABCC3, ALCAM, Alpha 1 antitrypsin, Angiotensin II receptor type 1, ATP1B1, ATPase, CD147, c-Src,C1q CANT1, CD44, FMOD, MHC II, NFkB (complex), NFkB (family), P glycoprotein, PKD2, PON2, PXR ligand-PXR-Retinoic acid-RXRα, SERPINA1, SLC22A4, SLC7A1, SMOC1, SPPL2B, ST3GAL1, TFPI, TMEM248, trypsin, UGT1A9, Vla-4, xenobiotic-transporting ATPase.	37	22	Malignant Tumor Invasion, Lipid Metabolism	5.09e-09	2.576		2	A1bg, Abca7, Afm, Ahsg, Akt, C4a/C4b, Cfh, Col14a1, Col6a1, Col6a5, Collagen Type IX, Collagen Type VI, Cr1l, Dcn, Dpep1, Glut1/3/4, Gpnmb, HDL, HDL-Cholesterol, Hpx, Il23, Itih4, Klkb1, Lxr Ligand-Lxr-Retinoic Acid-Rxrα, Nr1h, Pi3k (Family), Pltp, Ptk7, Saa, Scarb1, Serine Protease, Serpina1c, Slc2a4, Sphk, Vldl	30	20	Humoral Immune Response, Inflammatory Response	5.06e-19	2.898
3	26s Proteasome, Actin, ADAM10, ADCY9, Alpha catenin, B4GAT1, ERBB2, estrogen receptor, FKBP10, GNS, Hdac, Histone h3, Histone h4, Hsp70, Hsp90, Ldh (complex), LTBR, MUC13, N-cor, NT5E, NUP210, PI3K (complex), PLOD1, PLOD2, PLXNB2, Pro-inflammatory Cytokine, RNA polymerase II, SLC39A14, SLC46A1, STAT5a/b, Tenascin, TFRC, TGFB1, TM4SF20, TMEM43.	30	19	Advanced Malignant Tumor, Cellular Growth and Proliferation	3.18e-07	2.008		3	Alpha Actinin, Cathepsin, Cd276, Clec10a, Collagen Alpha1, Collagen Type I, Collagen Type II, Collagen, Type III, Collagen Type IV, Collagen Type V, Collagen(S), Ctsa, Ctsb, Ctsl, Eng, Eotaxin, F11r, Flt4, Gpiib-IIIa, Hsd11b1, Integrin Alpha V Beta 3, Itga5, Jnk, Klkb1, Mrc2, Olr1, P2rx7, Pkg, Plod2, Plvap, Pro-Inflammatory Cytokine, Rhbdf2, Siglec1, Slc15a1, Th2 Cytokine.	28	19	Leukocyte Migration, Cellular Imune Response	8.88e-17	3.455
4	ANGPT1, CD63, CDH17, collagen, ERK1/2, Fgfr, Fibrin, Fibrinogen, Integrin, Integrin alpha 2 beta 1, Integrin alpha 3 beta 1, Integrin alpha 4 beta 1, Integrin alpha 5 beta 1, Integrin alpha 5 beta 3, Integrin alpha 6 beta 1, Integrinα, Integrinβ, ITGA2, ITGA3, ITGA6, Lfa-1, MPZL1, MUC5B, PDGF (family), PLPP2, RNF13, SLC12A6, SLC3A2, Talin, TGFBR, TSPAN, TSPAN1, TSPAN3, TSPAN6, VNN1.	24	16	Tumor Metastasis, Tissue Development,	0.000389	2.323		4	Acp5, Bmper, Brca1, Btd, Cd24a, Cd34, Cfb, Cfd, Chst4, Dcstamp, Ddx58, Enpp5, Ero1b, Hmgb1, Ifi27, Igfbp2, Irf8, Klf4, Lss, Mir-33, Mst1, Myo9b, Nlrc5. Nmi, Nup210, Ostm1, Pilrb, Prep, Slc14a1, Tab3, Tapbp, Tnf, Tnip2, Tspan6, Ubc.	13	11	Movement Disorder, Cell Morphology	1.77e-09	1.98
© 2000-2017 QIAGEN. All rights reserved.
